# Supplementary material for: Insights into the complex role of GRAS transcription factors in the arbuscular mycorrhiza symbiosis
Source: Sci Rep. 2019 Mar 4;9:3360. doi: 10.1038/s41598-019-40214-4 (PMC6399340; doi:10.1038/s41598-019-40214-4)
Supplement: Supplementary file 2 — Supplementary Dataset S2 [file 41598_2019_40214_MOESM2_ESM.xlsx]

## Sheet: GUS-control_vs_RNAi-Gras1_Myc
Gene expression in mycorrhizal M. truncatula A17 roots expressing an MtGras1 RNAi construct (RNAi:MtGras1 roots) or a gusAint gene (RNAi:gusAint control roots).
Transcript Cluster ID	Mt gene name	Mt genome 4.0 ID	Link Mt genome 4.0 ID	Mt Genome 4.0 annotation	GUS-Control Bi-weight Avg Signal (log2)	Gras1-RNAi Bi-weight Avg Signal (log2)	GUS-Control Standard Deviation	Gras1-RNAi Standard Deviation	Fold Change (linear) (GUS-Control vs. Gras1-RNAi)	ANOVA p-value (GUS-Control vs. Gras1-RNAi)	FDR p-value (GUS-Control vs. Gras1-RNAi)	Gene Symbol	Description	Chromosome	Genomic Position	Strand	Public Gene IDs	MtGeneChip_v2 ID (MedTA-1_0.Mt4)	Mt genome 4.0 ID	Link Mt genome 4.0 ID	Mt Genome 4.0 annotation	Number of hits MtGeneChipv2_probes_vs_Mt4.0	Lowest E-value MtGeneChipv2_probes_vs_Mt4.0	Greatest identity % MtGeneChipv2_probes_vs_Mt4.0	Greatest hit length nt MtGeneChipv2_probes_vs_Mt4.0	Greatest bit score MtGeneChipv2_probes_vs_Mt4.0	Mt genome 4.0 gene ID (Affymetrix mapping)	Annotation (Affymetrix mapping)	MtGeneChip_v1 ID	Number of hits MtGeneChip_v2 vs MtGeneChip_v1	Lowest E-value MtGeneChip_v2 vs MtGeneChip_v1	Greatest identity % MtGeneChip_v2 vs MtGeneChip_v1	Greatest hit length nt MtGeneChip_v2 vs MtGeneChip_v1	Greatest bit score MtGeneChip_v2 vs MtGeneChip_v1	MtGeneChip_v2 ID (MedTA-1_0.Mt4)	Link Accession UniProt	Accession UniProt	Description UniProt	Number of hits UniProt	Lowest E-value UniProt	Greatest identity % UniProt	Greatest positive % UniProt	Greatest hit length nt UniProt	Greatest bit score UniProt
TC0100004296.mtr.1		Medtr1g038810.1	http://www.medicagogenome.org/feature/Medtr1g038810.1	type I inositol-1,4,5-trisphosphate 5-phosphatase HC chr1:14370761-14366362	8.66	3.91	0.49	1.22	26.87	0.00709	0.191509	Medtr1g038810	type I inositol-1,4,5-trisphosphate 5-phosphatase	chr1	14366362 - 14370761	-	Medtr1g038810.1; Medtr1g038810.2	TC0100004296.mtr.1	Medtr1g038810.1	http://www.medicagogenome.org/feature/Medtr1g038810.1	type I inositol-1,4,5-trisphosphate 5-phosphatase HC chr1:14370761-14366362	1	0	100	1359	2452.06	Medtr1g038810.1	type I inositol-1,4,5-trisphosphate 5-phosphatase	Mtr.26185.1.S1_at	1	0	100	1359	2452.06	TC0100004296.mtr.1	http://www.uniprot.org/uniprot/Q9SIS4	Q9SIS4	RecName: Full=Type IV inositol polyphosphate 5-phosphatase 9; Short=At5PTase9	1	0	62.4113	74.9409	402	533.102
TC0400005127.mtr.1		Medtr4g065113.1	http://www.medicagogenome.org/feature/Medtr4g065113.1	extensin-like region protein LC chr4:24482862-24481165	8.47	3.73	0.26	0.9	26.7	0.00139	0.17191	Medtr4g065113	extensin-like region protein	chr4	24481165 - 24482862	-	Medtr4g065113.1	TC0400005127.mtr.1	Medtr4g065113.1	http://www.medicagogenome.org/feature/Medtr4g065113.1	extensin-like region protein LC chr4:24482862-24481165	22	0	100	1488	2684.7	Medtr4g065113.1	extensin-like region protein	Mtr.10834.1.S1_at	21	0	92.7083	693	895.757	TC0400005127.mtr.1	http://www.uniprot.org/uniprot/Q9FS16	Q9FS16	RecName: Full=Extensin-3; Short=AtExt3; Short=AtExt5; AltName: Full=Extensin-3/5; AltName: Full=Protein ROOT-SHOOT-HYPOCOTYL-DEFECTIVE; Flags: Precursor	1	0.00526103	42.73	43.6202	337	43.1282
TC0100004420.mtr.1		Medtr1g043200.1	http://www.medicagogenome.org/feature/Medtr1g043200.1	high affinity inorganic phosphate transporter HC chr1:16175580-16173895	9.23	4.89	0.48	0.8	20.19	0.002035	0.17191	Medtr1g043200	high affinity inorganic phosphate transporter	chr1	16173895 - 16175580	-	Medtr1g043200.1	TC0100004420.mtr.1	Medtr1g043200.1	http://www.medicagogenome.org/feature/Medtr1g043200.1	high affinity inorganic phosphate transporter HC chr1:16175580-16173895	1	0	100	1602	2890.28	Medtr1g043200.1	high affinity inorganic phosphate transporter	Mtr.15323.1.S1_s_at	1	0	100	1602	2890.28	TC0100004420.mtr.1	http://www.uniprot.org/uniprot/O48639	O48639	RecName: Full=Probable inorganic phosphate transporter 1-3; Short=AtPht1;3; AltName: Full=H(+)/Pi cotransporter	1	0	80.814	87.7907	514	855.514
TC0200001446.mtr.1		Medtr2g045780.1	http://www.medicagogenome.org/feature/Medtr2g045780.1	phosphate transporter PHO1-like protein HC chr2:20057683-20064628	6.64	2.4	0.02	0.23	18.89	7e-06	0.057987	Medtr2g045780	phosphate transporter PHO1-like protein	chr2	20057675 - 20064628	+	Medtr2g045780.1; Medtr2g045780.2	TC0200001446.mtr.1	Medtr2g045780.1	http://www.medicagogenome.org/feature/Medtr2g045780.1	phosphate transporter PHO1-like protein HC chr2:20057683-20064628	1	0	99.626	2400	4307.73	Medtr2g045780.1	phosphate transporter PHO1-like protein	Mtr.26083.1.S1_x_at	2	0	88.1295	1835	2190.58	TC0200001446.mtr.1	http://www.uniprot.org/uniprot/Q9LJW0	Q9LJW0	RecName: Full=Phosphate transporter PHO1 homolog 9; AltName: Full=Protein PHO1 homolog 9; Short=AtPHO1;H9	1	0	50.6494	66.706	792	828.55
TC0500003290.mtr.1		Medtr5g012270.1	http://www.medicagogenome.org/feature/Medtr5g012270.1	peptide/nitrate transporter HC chr5:3647379-3644799	7.38	3.21	0.14	0.84	17.96	0.001643	0.17191	Medtr5g012270	peptide/nitrate transporter	chr5	3644799 - 3647379	-	Medtr5g012270.1	TC0500003290.mtr.1	Medtr5g012270.1	http://www.medicagogenome.org/feature/Medtr5g012270.1	peptide/nitrate transporter HC chr5:3647379-3644799	1	0	100	1752	3160.79	Medtr5g012270.1	peptide	Mtr.11042.1.S1_at	1	0	73.56	1058	643.286	TC0500003290.mtr.1	http://www.uniprot.org/uniprot/Q05085	Q05085	RecName: Full=Protein NRT1/ PTR FAMILY 6.3; Short=AtNPF6.3; AltName: Full=Nitrate transporter 1.1; Short=AtNRT1; AltName: Full=Nitrate/chlorate transporter; AltName: Full=Protein CHLORINA 1	1	0	60.1027	76.1986	578	691.419
TC0200005072.mtr.1		Medtr2g481160.1	http://www.medicagogenome.org/feature/Medtr2g481160.1	wound-responsive family protein HC chr2:34031859-34031233	6.96	2.81	1.47	0.25	17.78	0.020969	0.226311	Medtr2g481160	wound-responsive family protein	chr2	34031233 - 34031859	-	Medtr2g481160.1	TC0200005072.mtr.1	Medtr2g481160.1	http://www.medicagogenome.org/feature/Medtr2g481160.1	wound-responsive family protein HC chr2:34031859-34031233	1	3.817e-137	100	270	488.196	Medtr2g481160.1	wound-responsive family protein	Mtr.51374.1.S1_at	1	3.07697e-137	100	270	488.196	TC0200005072.mtr.1	http://www.uniprot.org/uniprot/A8LE67	A8LE67	RecName: Full=Threonine--tRNA ligase; AltName: Full=Threonyl-tRNA synthetase; Short=ThrRS	1	9.18136	40.9091	54.5455	43	30.8018
TC0800002249.mtr.1		Medtr8g087780.1	http://www.medicagogenome.org/feature/Medtr8g087780.1	peptide/nitrate transporter HC chr8:36321984-36325169	10.6	6.48	0.15	2.15	17.37	0.031614	0.250436	Medtr8g087780	peptide/nitrate transporter	chr8	36321984 - 36325169	+	Medtr8g087780.1	TC0800002249.mtr.1	Medtr8g087780.1	http://www.medicagogenome.org/feature/Medtr8g087780.1	peptide/nitrate transporter HC chr8:36321984-36325169	1	0	100	1761	3177.02	Medtr8g087780.1	peptide	Mtr.17764.1.S1_at	1	0	100	1761	3177.02	TC0800002249.mtr.1	http://www.uniprot.org/uniprot/Q8H157	Q8H157	RecName: Full=Protein NRT1/ PTR FAMILY 4.6; Short=AtNPF4.6; AltName: Full=Nitrate transporter 1.2; AltName: Full=Nitrate transporter NTL1; AltName: Full=Protein ABA-IMPORTING TRANSPORTER 1	1	7.98492e-155	42.0965	60.7321	580	464.151
TC0300005124.mtr.1		Medtr3g071740.1	http://www.medicagogenome.org/feature/Medtr3g071740.1	polyketide cyclase/dehydrase and lipid transporter HC chr3:32207556-32206159	7.42	3.39	0.11	0.62	16.32	0.000526	0.162662	Medtr3g071740	polyketide cyclase/dehydrase and lipid transporter	chr3	32206159 - 32207556	-	Medtr3g071740.1	TC0300005124.mtr.1	Medtr3g071740.1	http://www.medicagogenome.org/feature/Medtr3g071740.1	polyketide cyclase/dehydrase and lipid transporter HC chr3:32207556-32206159	1	0	100	699	1261.84	Medtr3g071740.1	polyketide cyclase	Mtr.35122.1.S1_at	1	0	99.8425	635	1141.02	TC0300005124.mtr.1	http://www.uniprot.org/uniprot/Q8S8E3	Q8S8E3	RecName: Full=Abscisic acid receptor PYL6; AltName: Full=ABI1-binding protein 5; AltName: Full=PYR1-like protein 6; AltName: Full=Regulatory components of ABA receptor 9	1	5.54558e-72	62.9834	76.2431	181	233.417
TSUnmapped00007307.mtr.1		Medtr4g065113.1	http://www.medicagogenome.org/feature/Medtr4g065113.1	extensin-like region protein LC chr4:24482862-24481165	7.19	3.29	0.4	0.66	14.85	0.001218	0.17191					---		TSUnmapped00007307.mtr.1	Medtr4g065113.1	http://www.medicagogenome.org/feature/Medtr4g065113.1	extensin-like region protein LC chr4:24482862-24481165	21	0	89.027	948	1251.02	Mt4-unmapped-7307	Unmapped Top-Strand Novel Transcript TC195219	Mtr.10834.1.S1_at	15	0	99.4955	991	1757.77	TSUnmapped00007307.mtr.1 TC195219 weakly similar to UniRef100_Q9T0K5 Cluster: Extensin-like protein; n=1; Arabidopsis thaliana	http://www.uniprot.org/uniprot/Q9FS16	Q9FS16	RecName: Full=Extensin-3; Short=AtExt3; Short=AtExt5; AltName: Full=Extensin-3/5; AltName: Full=Protein ROOT-SHOOT-HYPOCOTYL-DEFECTIVE; Flags: Precursor	2	5.88728	43.5294	46.4706	256	32.7278
TC0800004673.mtr.1		Medtr8g071050.1	http://www.medicagogenome.org/feature/Medtr8g071050.1	transmembrane protein, putative HC chr8:30140758-30137402	9.66	5.83	0.24	1.26	14.16	0.015345	0.213435	Medtr8g071050	transmembrane protein, putative	chr8	30137402 - 30140758	-	Medtr8g071050.1	TC0800004673.mtr.1	Medtr8g071050.1	http://www.medicagogenome.org/feature/Medtr8g071050.1	transmembrane protein, putative HC chr8:30140758-30137402	1	0	100	1515	2733.39	Medtr8g071050.1	transmembrane protein, putative	Mtr.31863.1.S1_at	1	0	99.7895	475	854.28	TC0800004673.mtr.1	http://www.uniprot.org/uniprot/Q9Y698	Q9Y698	RecName: Full=Voltage-dependent calcium channel gamma-2 subunit; AltName: Full=Neuronal voltage-gated calcium channel gamma-2 subunit; AltName: Full=Transmembrane AMPAR regulatory protein gamma-2; Short=TARP gamma-2	1	3.55781	40.7407	53.7037	54	33.8834
TC0800001686.mtr.1		Medtr8g067980.1	http://www.medicagogenome.org/feature/Medtr8g067980.1	legume lectin beta domain protein LC chr8:28315848-28316630	6.6	2.79	0.58	0.82	14.05	0.004971	0.187053	Medtr8g067980	legume lectin beta domain protein	chr8	28315848 - 28316630	+	Medtr8g067980.1	TC0800001686.mtr.1	Medtr8g067980.1	http://www.medicagogenome.org/feature/Medtr8g067980.1	legume lectin beta domain protein LC chr8:28315848-28316630	2	0	100	783	1413.32	Medtr8g067980.1	legume lectin beta domain protein	Mtr.9563.1.S1_at	2	1.64562e-173	89.2857	530	609.022	TC0800001686.mtr.1	http://www.uniprot.org/uniprot/Q39529	Q39529	RecName: Full=Agglutinin-2; AltName: Full=Agglutinin II; AltName: Full=ClAII; AltName: Full=LecClAII; Flags: Precursor	1	1.1583e-61	47.7941	61.7647	264	202.216
TC0300005147.mtr.1		Medtr3g072170.1	http://www.medicagogenome.org/feature/Medtr3g072170.1	hypoxia-responsive family protein HC chr3:32420680-32419872	6.65	2.85	0.86	0.37	13.91	0.002173	0.17191	Medtr3g072170	hypoxia-responsive family protein	chr3	32419872 - 32420680	-	Medtr3g072170.1	TC0300005147.mtr.1	Medtr3g072170.1	http://www.medicagogenome.org/feature/Medtr3g072170.1	hypoxia-responsive family protein HC chr3:32420680-32419872	1	2.032e-153	100	300	542.297	Medtr3g072170.1	hypoxia-responsive family protein	Mtr.46631.1.S1_at	1	1.63762e-153	100	300	542.297	TC0300005147.mtr.1	http://www.uniprot.org/uniprot/P53721	P53721	RecName: Full=Respiratory supercomplex factor 2, mitochondrial; AltName: Full=Altered inheritance of mitochondria protein 38	1	0.438523	32.3077	53.8462	63	34.6538
TC0500004987.mtr.1		Medtr5g074760.1	http://www.medicagogenome.org/feature/Medtr5g074760.1	peroxidase family protein HC chr5:31768935-31766993	7.27	3.47	0.49	0.35	13.9	0.000477	0.162662	Medtr5g074760	peroxidase family protein	chr5	31766993 - 31768935	-	Medtr5g074760.1	TC0500004987.mtr.1	Medtr5g074760.1	http://www.medicagogenome.org/feature/Medtr5g074760.1	peroxidase family protein HC chr5:31768935-31766993	1	0	100	972	1754.16	Medtr5g074760.1	peroxidase family protein	Mtr.14639.1.S1_x_at	1	0	94.8294	967	1519.72	TC0500004987.mtr.1	http://www.uniprot.org/uniprot/P22195	P22195	RecName: Full=Cationic peroxidase 1; AltName: Full=PNPC1; Flags: Precursor	1	9.12411e-122	57.5	70	311	365.925
TC0700001469.mtr.1		Medtr7g072510.1	http://www.medicagogenome.org/feature/Medtr7g072510.1	class III peroxidase HC chr7:26959446-26962343	10.47	6.69	0.52	1.02	13.73	0.005958	0.188908	Medtr7g072510	class III peroxidase	chr7	26959446 - 26962343	+	Medtr7g072510.1	TC0700001469.mtr.1	Medtr7g072510.1	http://www.medicagogenome.org/feature/Medtr7g072510.1	class III peroxidase HC chr7:26959446-26962343	1	0	100	939	1694.65	Medtr7g072510.1	class III peroxidase	Mtr.10372.1.S1_at	1	0	100	1145	2066.14	TC0700001469.mtr.1	http://www.uniprot.org/uniprot/P22195	P22195	RecName: Full=Cationic peroxidase 1; AltName: Full=PNPC1; Flags: Precursor	1	6.32156e-160	69.8718	83.9744	312	462.225
TC0500005277.mtr.1		Medtr5g083270.1	http://www.medicagogenome.org/feature/Medtr5g083270.1	abscisic acid receptor HC chr5:35949871-35948195	10.15	6.39	0.15	1.29	13.63	0.008485	0.194854	Medtr5g083270	abscisic acid receptor	chr5	35948195 - 35949871	-	Medtr5g083270.1	TC0500005277.mtr.1	Medtr5g083270.1	http://www.medicagogenome.org/feature/Medtr5g083270.1	abscisic acid receptor HC chr5:35949871-35948195	2	0	100	618	1115.77	Medtr5g083270.1	abscisic acid receptor	Mtr.29999.1.S1_at	1	4.09386e-147	92.4791	359	522.46	TC0500005277.mtr.1	http://www.uniprot.org/uniprot/Q8S8E3	Q8S8E3	RecName: Full=Abscisic acid receptor PYL6; AltName: Full=ABI1-binding protein 5; AltName: Full=PYR1-like protein 6; AltName: Full=Regulatory components of ABA receptor 9	1	1.42455e-73	59.0476	71.4286	209	239.965
TC0300002304.mtr.1		Medtr3g089970.1	http://www.medicagogenome.org/feature/Medtr3g089970.1	zinc-binding alcohol dehydrogenase family protein HC chr3:40898627-40901003	9.4	5.63	0.49	0.31	13.59	0.000411	0.162662	Medtr3g089970	zinc-binding alcohol dehydrogenase family protein	chr3	40898627 - 40901003	+	Medtr3g089970.1; Medtr3g089970.2	TC0300002304.mtr.1	Medtr3g089970.1	http://www.medicagogenome.org/feature/Medtr3g089970.1	zinc-binding alcohol dehydrogenase family protein HC chr3:40898627-40901003	1	0	100	1146	2067.95	Medtr3g089970.1	zinc-binding alcohol dehydrogenase family protein	Mtr.37442.1.S1_at	1	0	96.3351	1143	1876.79	TC0300002304.mtr.1	http://www.uniprot.org/uniprot/P12886	P12886	RecName: Full=Alcohol dehydrogenase 1	1	0	95.0131	98.1627	380	753.436
TC0500002722.mtr.1		Medtr5g092440.1	http://www.medicagogenome.org/feature/Medtr5g092440.1	TIR-like domain protein TSDC protein LC chr5:40385960-40387747	6.58	2.82	0.64	0.59	13.57	0.002579	0.174044	Medtr5g092440	TIR-like domain protein TSDC protein	chr5	40385960 - 40387747	+	Medtr5g092440.1	TC0500002722.mtr.1	Medtr5g092440.1	http://www.medicagogenome.org/feature/Medtr5g092440.1	TIR-like domain protein TSDC protein LC chr5:40385960-40387747	1	0	100	1626	2933.56	Medtr5g092440.1	TIR-like domain protein TSDC protein	Mtr.11368.1.S1_at	1	0	98.0792	831	1420.54	TC0500002722.mtr.1	http://www.uniprot.org/uniprot/Q40392	Q40392	RecName: Full=TMV resistance protein N	1	2.23754e-35	49.2958	66.9014	142	145.976
TC0600001904.mtr.1		Medtr6g092620.1	http://www.medicagogenome.org/feature/Medtr6g092620.1	1-aminocyclopropane-1-carboxylate oxidase HC chr6:34878493-34880015	6.54	2.82	0.51	0.24	13.16	0.000447	0.162662	Medtr6g092620	1-aminocyclopropane-1-carboxylate oxidase	chr6	34878493 - 34880015	+	Medtr6g092620.1	TC0600001904.mtr.1	Medtr6g092620.1	http://www.medicagogenome.org/feature/Medtr6g092620.1	1-aminocyclopropane-1-carboxylate oxidase HC chr6:34878493-34880015	1	0	100	912	1645.96	Medtr6g092620.1	1-aminocyclopropane-1-carboxylate oxidase	Mtr.25950.1.S1_at	1	0	100	912	1645.96	TC0600001904.mtr.1	http://www.uniprot.org/uniprot/Q9ZUN4	Q9ZUN4	RecName: Full=1-aminocyclopropane-1-carboxylate oxidase 1; Short=ACC oxidase 1; Short=AtACO1	1	5.80658e-152	69.4079	83.5526	301	439.113
TC0300001790.mtr.1		Medtr3g074380.1	http://www.medicagogenome.org/feature/Medtr3g074380.1	sugar porter (SP) family MFS transporter HC chr3:33607817-33610474	8.29	4.6	0.18	0.58	12.95	0.000429	0.162662	Medtr3g074380	sugar porter (SP) family MFS transporter	chr3	33607817 - 33610474	+	Medtr3g074380.1	TC0300001790.mtr.1	Medtr3g074380.1	http://www.medicagogenome.org/feature/Medtr3g074380.1	sugar porter (SP) family MFS transporter HC chr3:33607817-33610474	1	0	100	1113	2008.44	Medtr3g074380.1	sugar porter (SP) family MFS transporter	Mtr.38695.1.S1_at	2	0	88.4163	1105	1413.32	TC0300001790.mtr.1	http://www.uniprot.org/uniprot/Q93Y91	Q93Y91	RecName: Full=Sugar transport protein 5; AltName: Full=Hexose transporter 5	2	2.12045e-176	63.0435	80.4348	367	439.884
TC0700003346.mtr.1		Medtr7g016060.1	http://www.medicagogenome.org/feature/Medtr7g016060.1	NADH-ubiquinone reductase complex 1 MLRQ subunit HC chr7:5089778-5088671	6.48	2.82	0.75	0.46	12.63	0.002146	0.17191	Medtr7g016060	NADH-ubiquinone reductase complex 1 MLRQ subunit	chr7	5088671 - 5089778	-	Medtr7g016060.1	TC0700003346.mtr.1	Medtr7g016060.1	http://www.medicagogenome.org/feature/Medtr7g016060.1	NADH-ubiquinone reductase complex 1 MLRQ subunit HC chr7:5089778-5088671	1	3.047e-132	100	261	471.966	Medtr7g016060.1	NADH-ubiquinone reductase complex 1 MLRQ subunit	Mtr.10382.1.S1_at	1	0	100	625	1128.39	TC0700003346.mtr.1	http://www.uniprot.org/uniprot/Q3SZT6	Q3SZT6	RecName: Full=Protein Flattop; AltName: Full=Cilia- and flagella-associated protein 126	1	0.36044	28.9474	46.0526	73	34.6538
TCscaffold021600000001.mtr.1		Medtr0216s0030.1	http://www.medicagogenome.org/feature/Medtr0216s0030.1	albumin-2 protein LC scaffold0216:13875-13282	7.18	3.53	1.05	0.47	12.53	0.005391	0.188765	Medtr0216s0030	albumin-2 protein	scaffold0216	13282 - 13875	-	Medtr0216s0030.1	TCscaffold021600000001.mtr.1	Medtr0216s0030.1	http://www.medicagogenome.org/feature/Medtr0216s0030.1	albumin-2 protein LC scaffold0216:13875-13282	1	0	100	594	1072.49	Medtr0216s0030.1	albumin-2 protein	Mtr.31354.1.S1_at	1	1.23422e-173	89.2473	465	609.022	TCscaffold021600000001.mtr.1	http://www.uniprot.org/uniprot/P08688	P08688	RecName: Full=Albumin-2; AltName: Full=PA2	1	1.96194e-45	41.1168	62.4365	195	155.992
TC0300004525.mtr.1		Medtr3g058110.1	http://www.medicagogenome.org/feature/Medtr3g058110.1	cytochrome P450 family 71 protein LC chr3:22987741-22985915	6.17	2.54	0.93	0.67	12.37	0.009752	0.199618	Medtr3g058110	cytochrome P450 family 71 protein	chr3	22985915 - 22987741	-	Medtr3g058110.1	TC0300004525.mtr.1	Medtr3g058110.1	http://www.medicagogenome.org/feature/Medtr3g058110.1	cytochrome P450 family 71 protein LC chr3:22987741-22985915	1	0	100	1536	2771.26	Medtr3g058110.1	cytochrome P450 family 71 protein	Mtr.47498.1.S1_s_at	1	0	100	1536	2771.26	TC0300004525.mtr.1	http://www.uniprot.org/uniprot/O22307	O22307	RecName: Full=Cytochrome P450 71D11	1	0	64.503	78.9047	490	654.44
TCscaffold004500000002.mtr.1		Medtr0045s0060.1	http://www.medicagogenome.org/feature/Medtr0045s0060.1	cytochrome P450 family 90 protein HC scaffold0045:22594-28397	9.72	6.11	0.6	0.76	12.23	0.002636	0.17555	Medtr0045s0060	cytochrome P450 family 90 protein	scaffold0045	22594 - 28397	+	Medtr0045s0060.1; Medtr0045s0060.2	TCscaffold004500000002.mtr.1	Medtr0045s0060.1	http://www.medicagogenome.org/feature/Medtr0045s0060.1	cytochrome P450 family 90 protein HC scaffold0045:22594-28397	2	0	100	1210	2177.95	Medtr0045s0060.1	cytochrome P450 family 90 protein	Mtr.13213.1.S1_at	1	0	100	775	1398.9	TCscaffold004500000002.mtr.1	http://www.uniprot.org/uniprot/Q9C5Y2	Q9C5Y2	RecName: Full=Ent-kaurenoic acid oxidase 2; Short=AtKAO2; AltName: Full=Cytochrome P450 88A4	1	5.20356e-86	34.9633	58.9242	408	285.419
TC0400004347.mtr.1		Medtr4g029170.1	http://www.medicagogenome.org/feature/Medtr4g029170.1	peroxidase family protein HC chr4:10062325-10060025	8.01	4.42	0.61	0.84	12.08	0.009994	0.200615	Medtr4g029170	peroxidase family protein	chr4	10060025 - 10062325	-	Medtr4g029170.1	TC0400004347.mtr.1	Medtr4g029170.1	http://www.medicagogenome.org/feature/Medtr4g029170.1	peroxidase family protein HC chr4:10062325-10060025	1	0	100	966	1743.34	Medtr4g029170.1	peroxidase family protein	Mtr.10958.1.S1_at	1	0	95.1923	832	1317.75	TC0400004347.mtr.1	http://www.uniprot.org/uniprot/Q9FLC0	Q9FLC0	RecName: Full=Peroxidase 52; Short=Atperox P52; AltName: Full=ATP49; Flags: Precursor	1	2.10904e-125	62.6263	74.0741	295	373.244
TC0200002595.mtr.1		Medtr2g091165.1	http://www.medicagogenome.org/feature/Medtr2g091165.1	transmembrane protein, putative HC chr2:39295551-39297179	7.02	3.44	0.09	0.86	11.94	0.002802	0.177061	Medtr2g091165	transmembrane protein, putative	chr2	39295551 - 39297179	+	Medtr2g091165.1	TC0200002595.mtr.1	Medtr2g091165.1	http://www.medicagogenome.org/feature/Medtr2g091165.1	transmembrane protein, putative HC chr2:39295551-39297179	1	0	100	1629	2938.97	Medtr2g091165.1	transmembrane protein, putative	Mtr.30787.1.S1_at	1	0	95.5166	512	818.212	TC0200002595.mtr.1	http://www.uniprot.org/uniprot/B6V6V6	B6V6V6	RecName: Full=3-ketosteroid-9-alpha-monooxygenase, ferredoxin reductase component; AltName: Full=3-ketosteroid-9-alpha-hydroxylase, ferredoxin reductase component; Short=KSH; AltName: Full=Androsta-1,4-diene-3,17-dione 9-alpha-hydroxylase; AltName: Full=Rieske-type oxygenase; Short=RO	1	0.565459	28.2828	45.4545	99	36.5798
TC0300003621.mtr.1		Medtr3g016290.1	http://www.medicagogenome.org/feature/Medtr3g016290.1	transmembrane protein, putative HC chr3:4860833-4859855	6.79	3.21	0.42	0.39	11.92	0.00033	0.162662	Medtr3g016290	transmembrane protein, putative	chr3	4859855 - 4860833	-	Medtr3g016290.1	TC0300003621.mtr.1	Medtr3g016290.1	http://www.medicagogenome.org/feature/Medtr3g016290.1	transmembrane protein, putative HC chr3:4860833-4859855	1	1.519e-125	100	249	450.325	Medtr3g016290.1	transmembrane protein, putative	Mtr.43047.1.S1_at	1	0	100	952	1718.09	TC0300003621.mtr.1	http://www.uniprot.org/uniprot/P20799	P20799	RecName: Full=Early nodulin-12A; Short=N-12A; Flags: Precursor [Pisum sativum]	1	0.287326	36.1446	51.8072	80	34.6538
TC0300001468.mtr.1		Medtr3g062570.3	http://www.medicagogenome.org/feature/Medtr3g062570.3	LRR receptor-like kinase HC chr3:28267968-28275049	6.64	3.07	0.08	0.33	11.9	6.9e-05	0.127364	Medtr3g062570	LRR receptor-like kinase	chr3	28267238 - 28275049	+	Medtr3g062570.1; Medtr3g062570.2; Medtr3g062570.3	TC0300001468.mtr.1	Medtr3g062570.3	http://www.medicagogenome.org/feature/Medtr3g062570.3	LRR receptor-like kinase HC chr3:28267968-28275049	3	0	100	2113	3811.8	Medtr3g062570.1	LRR receptor-like kinase	Mtr.48715.1.S1_at	4	0	100	2113	3811.8	TC0300001468.mtr.1	http://www.uniprot.org/uniprot/C0LGD7	C0LGD7	RecName: Full=Probable LRR receptor-like serine/threonine-protein kinase At1g06840; Flags: Precursor	7	0	70.068	83.6735	681	858.596
TSUnmapped00000710.mtr.1		Medtr3g464190.1	http://www.medicagogenome.org/feature/Medtr3g464190.1	sesquiterpene synthase LC chr3:25791561-25794639	9.41	5.89	0.45	1.22	11.5	0.015077	0.213435					---		TSUnmapped00000710.mtr.1	Medtr3g464190.1	http://www.medicagogenome.org/feature/Medtr3g464190.1	sesquiterpene synthase LC chr3:25791561-25794639	1	0	83.536	1641	1737.93	Mt4-unmapped-710	Unmapped Top-Strand Novel Transcript CL83Contig1	Mtr.37369.1.S1_at	1	0	99.6882	2245	4017.39	TSUnmapped00000710.mtr.1	http://www.uniprot.org/uniprot/Q6Q3H3	Q6Q3H3	RecName: Full=(-)-germacrene D synthase	1	0	49.9106	70.3041	553	586.26
TC0700005485.mtr.1		Medtr7g098200.1	http://www.medicagogenome.org/feature/Medtr7g098200.1	peptide transporter HC chr7:39248026-39244097	8.87	5.36	0.15	1.46	11.39	0.017696	0.218231	Medtr7g098200	peptide transporter	chr7	39244097 - 39248026	-	Medtr7g098200.1; Medtr7g098200.2; Medtr7g098200.3	TC0700005485.mtr.1	Medtr7g098200.1	http://www.medicagogenome.org/feature/Medtr7g098200.1	peptide transporter HC chr7:39248026-39244097	1	0	100	1809	3263.58	Medtr7g098200.1	peptide transporter	Mtr.47098.1.S1_at	1	0	88.9694	1791	2340.26	TC0700005485.mtr.1	http://www.uniprot.org/uniprot/Q9FNL7	Q9FNL7	RecName: Full=Protein NRT1/ PTR FAMILY 5.2; Short=AtNPF5.2; AltName: Full=Peptide transporter PTR3-A; Short=AtPTR3	1	0	58.2168	76.7483	570	694.886
TC0300002889.mtr.1		Medtr3g107870.1	http://www.medicagogenome.org/feature/Medtr3g107870.1	drug resistance transporter-like ABC domain protein HC chr3:49768124-49775604	8.85	5.38	0.26	1.5	11.09	0.029653	0.246662	Medtr3g107870	drug resistance transporter-like ABC domain protein	chr3	49768124 - 49775604	+	Medtr3g107870.1	TC0300002889.mtr.1	Medtr3g107870.1	http://www.medicagogenome.org/feature/Medtr3g107870.1	drug resistance transporter-like ABC domain protein HC chr3:49768124-49775604	1	0	100	4383	7905.45	Medtr3g107870.1	drug resistance transporter-like ABC domain protein	Mtr.18814.1.S1_at	2	0	75.136	1825	1229.38	TC0300002889.mtr.1	http://www.uniprot.org/uniprot/Q76CU2	Q76CU2	RecName: Full=Pleiotropic drug resistance protein 1; AltName: Full=NtPDR1	1	0	69.1729	81.8182	1426	2118.58
TC0800005712.mtr.1		Medtr8g105820.1	http://www.medicagogenome.org/feature/Medtr8g105820.1	disease resistance protein (TIR-NBS-LRR class) HC chr8:44645576-44640926	7.29	3.87	0.18	0.67	10.72	0.001735	0.17191	Medtr8g105820	disease resistance protein (TIR-NBS-LRR class)	chr8	44640926 - 44645576	-	Medtr8g105820.1	TC0800005712.mtr.1	Medtr8g105820.1	http://www.medicagogenome.org/feature/Medtr8g105820.1	disease resistance protein (TIR-NBS-LRR class) HC chr8:44645576-44640926	2	0	100	3060	5519.59	Medtr8g105820.1	disease resistance protein (TIR-NBS-LRR class)	Mtr.5003.1.S1_at	1	0	100	646	1166.26	TC0800005712.mtr.1	http://www.uniprot.org/uniprot/O82500	O82500	RecName: Full=Putative disease resistance protein At4g11170	1	9.50092e-101	29.2879	46.5396	907	347.821
TC0100002062.mtr.1		Medtr1g076940.1	http://www.medicagogenome.org/feature/Medtr1g076940.1	isoflavone-7-O-methyltransferase HC chr1:34342951-34344867	8.72	5.33	0.85	0.52	10.54	0.00566	0.188908	Medtr1g076940	isoflavone-7-O-methyltransferase	chr1	34342951 - 34344867	+	Medtr1g076940.1	TC0100002062.mtr.1	Medtr1g076940.1	http://www.medicagogenome.org/feature/Medtr1g076940.1	isoflavone-7-O-methyltransferase HC chr1:34342951-34344867	1	0	100	1086	1959.74	Medtr1g076940.1	isoflavone-7-O-methyltransferase	Mtr.41020.1.S1_at	1	0	99.6808	1253	2242.87	TC0100002062.mtr.1	http://www.uniprot.org/uniprot/Q84KK5	Q84KK5	RecName: Full=Isoflavone 7-O-methyltransferase; AltName: Full=Daidzein 7-O-methyltransferase	1	2.30379e-150	57.8947	77.2853	357	438.728
TC0700001193.mtr.1		Medtr7g062020.1	http://www.medicagogenome.org/feature/Medtr7g062020.1	cycloartenol synthase HC chr7:22501853-22508938	8.51	5.12	0.17	0.94	10.48	0.005787	0.188908	Medtr7g062020	cycloartenol synthase	chr7	22501853 - 22508938	+	Medtr7g062020.1	TC0700001193.mtr.1	Medtr7g062020.1	http://www.medicagogenome.org/feature/Medtr7g062020.1	cycloartenol synthase HC chr7:22501853-22508938	1	0	100	2334	4210.35	Medtr7g062020.1	cycloartenol synthase	Mtr.36022.1.S1_at	1	0	100	579	1045.44	TC0700001193.mtr.1	http://www.uniprot.org/uniprot/P38605	P38605	RecName: Full=Cycloartenol synthase; Short=AtCYC; AltName: Full=2,3-epoxysqualene--cycloartenol cyclase	1	0	64.4068	80.0522	755	1069.3
TC0500000673.mtr.1		Medtr5g022390.1	http://www.medicagogenome.org/feature/Medtr5g022390.1	rhodanese-related sulfurtransferase HC chr5:8823008-8824737	6.03	2.67	0.81	0.22	10.31	0.00212	0.17191	Medtr5g022390	rhodanese-related sulfurtransferase	chr5	8823008 - 8824737	+	Medtr5g022390.1; Medtr5g022390.2	TC0500000673.mtr.1	Medtr5g022390.1	http://www.medicagogenome.org/feature/Medtr5g022390.1	rhodanese-related sulfurtransferase HC chr5:8823008-8824737	1	0	95.217	438	746.078	Medtr5g022390.1	rhodanese-related sulfurtransferase	Mtr.7474.1.S1_at	2	0	92.9252	735	1079.7	TC0500000673.mtr.1	http://www.uniprot.org/uniprot/Q9FKW8	Q9FKW8	RecName: Full=Thiosulfate sulfurtransferase 18; AltName: Full=Sulfurtransferase 18; Short=AtStr18	2	3.68805e-31	56.7568	79.7297	74	96.2857
TC0700003223.mtr.1		Medtr7g011663.1	http://www.medicagogenome.org/feature/Medtr7g011663.1	copalyldiphosphate synthase HC chr7:3186380-3175131	9.48	6.15	0.47	0.86	10.03	0.007526	0.193333	Medtr7g011663	copalyldiphosphate synthase	chr7	3175131 - 3186380	-	Medtr7g011663.1	TC0700003223.mtr.1	Medtr7g011663.1	http://www.medicagogenome.org/feature/Medtr7g011663.1	copalyldiphosphate synthase HC chr7:3186380-3175131	1	0	100	2469	4453.8	Medtr7g011663.1	copalyldiphosphate synthase	Mtr.25006.1.S1_at	1	0	100	921	1662.19	TC0700003223.mtr.1	http://www.uniprot.org/uniprot/O04408	O04408	RecName: Full=Ent-copalyl diphosphate synthase, chloroplastic; Short=Ent-CDP synthase; AltName: Full=Ent-copalyl diphosphate synthase; AltName: Full=Ent-kaurene synthase A; Short=KSA; Flags: Precursor	1	0	80.8252	87.6214	801	1363.21
TC0400006983.mtr.1		Medtr4g124650.1	http://www.medicagogenome.org/feature/Medtr4g124650.1	ATP-binding microtubule motor family protein HC chr4:51638984-51632097	8.5	5.2	0.41	0.29	9.81	0.000402	0.162662	Medtr4g124650	ATP-binding microtubule motor family protein	chr4	51632097 - 51638984	-	Medtr4g124650.1	TC0400006983.mtr.1	Medtr4g124650.1	http://www.medicagogenome.org/feature/Medtr4g124650.1	ATP-binding microtubule motor family protein HC chr4:51638984-51632097	1	0	100	3114	5616.98	Medtr4g124650.1	ATP-binding microtubule motor family protein	Mtr.22020.1.S1_at	1	0	99.948	1922	3461.95	TC0400006983.mtr.1	http://www.uniprot.org/uniprot/Q8LNZ2	Q8LNZ2	RecName: Full=Kinesin-like protein KIN-7B; AltName: Full=NPK1-activating kinesin-2; Short=AtNACK2; AltName: Full=Protein STUD; AltName: Full=Protein TETRASPORE	1	0	61.6773	77.0701	932	1130.55
TC0300003095.mtr.1		Medtr3g112530.1	http://www.medicagogenome.org/feature/Medtr3g112530.1	C4-dicarboxylate transporter/malic acid protein HC chr3:52779592-52781734	8.14	4.88	0.37	1.8	9.6	0.043888	0.273231	Medtr3g112530	C4-dicarboxylate transporter/malic acid protein	chr3	52779592 - 52781734	+	Medtr3g112530.1	TC0300003095.mtr.1	Medtr3g112530.1	http://www.medicagogenome.org/feature/Medtr3g112530.1	C4-dicarboxylate transporter/malic acid protein HC chr3:52779592-52781734	1	0	100	1137	2051.72	Medtr3g112530.1	C4-dicarboxylate transporter	Mtr.28790.1.S1_at	1	0	99.5736	468	834.443	TC0300003095.mtr.1	http://www.uniprot.org/uniprot/Q5E930	Q5E930	RecName: Full=S-type anion channel SLAH1; AltName: Full=SLAC1-homolog protein 1	1	6.94353e-139	56.1828	70.6989	363	409.068
TC0500002823.mtr.1		Medtr5g094840.1	http://www.medicagogenome.org/feature/Medtr5g094840.1	cytochrome P450 family 71 protein HC chr5:41463196-41466146	8.03	4.77	0.53	1.85	9.6	0.052012	0.287462	Medtr5g094840	cytochrome P450 family 71 protein	chr5	41463196 - 41466146	+	Medtr5g094840.1	TC0500002823.mtr.1	Medtr5g094840.1	http://www.medicagogenome.org/feature/Medtr5g094840.1	cytochrome P450 family 71 protein HC chr5:41463196-41466146	1	0	100	1542	2782.08	Medtr5g094840.1	cytochrome P450 family 71 protein	Mtr.17121.1.S1_at	1	1.60248e-88	66.5879	1243	327.696	TC0500002823.mtr.1	http://www.uniprot.org/uniprot/A6YIH8	A6YIH8	RecName: Full=Premnaspirodiene oxygenase; Short=HPO; AltName: Full=Cytochrome P450 71D55	1	0	51.38	72.1868	470	529.25
TC0200000432.mtr.1		Medtr2g017750.1	http://www.medicagogenome.org/feature/Medtr2g017750.1	peptide/nitrate transporter HC chr2:5457521-5460670	9.23	5.97	0.15	1.25	9.55	0.022399	0.23007	Medtr2g017750	peptide/nitrate transporter	chr2	5457521 - 5460670	+	Medtr2g017750.1	TC0200000432.mtr.1	Medtr2g017750.1	http://www.medicagogenome.org/feature/Medtr2g017750.1	peptide/nitrate transporter HC chr2:5457521-5460670	1	0	100	1809	3263.58	Medtr2g017750.1	peptide	Mtr.50194.1.S1_at	1	0	100	1809	3263.58	TC0200000432.mtr.1	http://www.uniprot.org/uniprot/Q8H157	Q8H157	RecName: Full=Protein NRT1/ PTR FAMILY 4.6; Short=AtNPF4.6; AltName: Full=Nitrate transporter 1.2; AltName: Full=Nitrate transporter NTL1; AltName: Full=Protein ABA-IMPORTING TRANSPORTER 1	1	4.61584e-154	41.2458	61.4478	584	465.692
TC0300003618.mtr.1		Medtr3g016350.1	http://www.medicagogenome.org/feature/Medtr3g016350.1	transmembrane protein, putative HC chr3:4878270-4877472	5.99	2.73	0.6	0.2	9.54	0.000961	0.17191	Medtr3g016270	transmembrane protein, putative	chr3	4852283 - 4852480	-	Medtr3g016270.1	TC0300003618.mtr.1	Medtr3g016350.1	http://www.medicagogenome.org/feature/Medtr3g016350.1	transmembrane protein, putative HC chr3:4878270-4877472	1	1.337e-98	100	198	358.353	Medtr3g016270.1	transmembrane protein, putative	Mtr.43046.1.S1_at	1	1.07788e-98	100	198	358.353	TC0300003618.mtr.1	http://www.uniprot.org/uniprot/Q32IB5	Q32IB5	RecName: Full=Glutathione import ATP-binding protein GsiA	1	2.61864	40	53.3333	39	29.261
TSUnmapped00004958.mtr.1		Medtr7g020820.1	http://www.medicagogenome.org/feature/Medtr7g020820.1	proline dehydrogenase HC chr7:6488219-6491368	8.93	5.7	0.08	1.31	9.38	0.031818	0.250618					---		TSUnmapped00004958.mtr.1	Medtr7g020820.1	http://www.medicagogenome.org/feature/Medtr7g020820.1	proline dehydrogenase HC chr7:6488219-6491368	1	9.667e-24	92.958	71	109.488	Mt4-unmapped-4958	Unmapped Top-Strand Novel Transcript PUT-169a-Medicago_truncatula-8536	Mtr.42984.1.S1_at	1	8.37394e-68	90.3955	177	255.561	TSUnmapped00004958.mtr.1	http://www.uniprot.org/uniprot/	not available	not available	0
TC0800004283.mtr.1		Medtr8g466220.1	http://www.medicagogenome.org/feature/Medtr8g466220.1	polygalacturonase inhibitor HC chr8:23624847-23623847	5.8	2.61	0.76	0.51	9.16	0.003776	0.179912	Medtr8g466220	polygalacturonase inhibitor	chr8	23623847 - 23624847	-	Medtr8g466220.1	TC0800004283.mtr.1	Medtr8g466220.1	http://www.medicagogenome.org/feature/Medtr8g466220.1	polygalacturonase inhibitor HC chr8:23624847-23623847	1	0	100	987	1781.21	Medtr8g466220.1	polygalacturonase inhibitor	Mtr.45519.1.S1_at	1	0	99.8542	686	1229.38	TC0800004283.mtr.1	http://www.uniprot.org/uniprot/Q05091	Q05091	RecName: Full=Polygalacturonase inhibitor; AltName: Full=Polygalacturonase-inhibiting protein; Short=PGIG; Flags: Precursor	1	3.9151e-102	49.697	67.5758	326	310.457
TSUnmapped00001726.mtr.1		Medtr7g088820.2	http://www.medicagogenome.org/feature/Medtr7g088820.2	nitrate transporter 1 HC chr7:34663263-34657624	6.89	3.7	0.16	0.37	9.1	0.00017	0.155928					---		TSUnmapped00001726.mtr.1	Medtr7g088820.2	http://www.medicagogenome.org/feature/Medtr7g088820.2	nitrate transporter 1 HC chr7:34663263-34657624	1	1.574e-161	78.648	637	569.347	Mt4-unmapped-1726	Unmapped Top-Strand Novel Transcript PUT-169a-Medicago_truncatula-39674	Mtr.39878.1.S1_at	1	1.44972e-173	78.8937	673	609.022	TSUnmapped00001726.mtr.1	http://www.uniprot.org/uniprot/Q9SX20	Q9SX20	RecName: Full=Protein NRT1/ PTR FAMILY 3.1; Short=AtNPF3.1	1	3.55404e-12	33.9286	47.3214	112	68.9366
TC0100002662.mtr.1		Medtr1g096310.1	http://www.medicagogenome.org/feature/Medtr1g096310.1	caffeic acid O-methyltransferase HC chr1:43364174-43366117	7.16	4.01	0.6	0.22	8.88	0.000662	0.162662	Medtr1g096310	caffeic acid O-methyltransferase	chr1	43364174 - 43366117	+	Medtr1g096310.1	TC0100002662.mtr.1	Medtr1g096310.1	http://www.medicagogenome.org/feature/Medtr1g096310.1	caffeic acid O-methyltransferase HC chr1:43364174-43366117	1	0	100	1119	2019.26	Medtr1g096310.1	caffeic acid O-methyltransferase	Mtr.40868.1.S1_at	1	0	99.8603	1432	2574.69	TC0100002662.mtr.1	http://www.uniprot.org/uniprot/P93324	P93324	RecName: Full=Isoliquiritigenin 2'-O-methyltransferase; Short=MsCHMT; AltName: Full=Chalcone O-methyltransferase; Short=ChOMT; AltName: Full=Licodione 2'-O-methyltransferase; Short=MsLMT	1	0	98.6559	99.4624	372	765.763
TSUnmapped00000211.mtr.1		Medtr3g016290.1	http://www.medicagogenome.org/feature/Medtr3g016290.1	transmembrane protein, putative HC chr3:4860833-4859855	6.65	3.51	0.2	0.21	8.84	5.8e-05	0.119408					---		TSUnmapped00000211.mtr.1	Medtr3g016290.1	http://www.medicagogenome.org/feature/Medtr3g016290.1	transmembrane protein, putative HC chr3:4860833-4859855	1	1.139e-30	95.238	84	134.736	Mt4-unmapped-211	Unmapped Top-Strand Novel Transcript CL148Contig1	Mtr.43048.1.S1_at	1	0	99.7917	480	863.297	TSUnmapped00000211.mtr.1	http://www.uniprot.org/uniprot/P20799	P20799	RecName: Full=Early nodulin-12A; Short=N-12A; Flags: Precursor [Pisum sativum]	1	1.22956	78.9474	84.2105	19	32.3426
TC0600000716.mtr.1		Medtr6g033725.1	http://www.medicagogenome.org/feature/Medtr6g033725.1	UDP-glucosyl transferase 88A1 HC chr6:11078729-11080481	7.33	4.19	0.21	0.94	8.82	0.009007	0.19601	Medtr6g033725	UDP-glucosyl transferase 88A1	chr6	11078729 - 11080481	+	Medtr6g033725.1	TC0600000716.mtr.1	Medtr6g033725.1	http://www.medicagogenome.org/feature/Medtr6g033725.1	UDP-glucosyl transferase 88A1 HC chr6:11078729-11080481	1	0	100	1440	2598.14	Medtr6g033725.1	UDP-glucosyl transferase 88A1	Mtr.37944.1.S1_at	1	0	99.8174	1642	2942.58	TC0600000716.mtr.1	http://www.uniprot.org/uniprot/A0A067YB04	A0A067YB04	RecName: Full=UDP-glycosyltransferase 1; Short=PlUGT1; AltName: Full=Glycosyltransferase UGT88E12; AltName: Full=UDP-glucose:isoflavone 7-O-glucosyltransferase KGT1	1	0	59.7895	75.3684	471	582.793
TC0400002966.mtr.1		Medtr4g113820.1	http://www.medicagogenome.org/feature/Medtr4g113820.1	early nodulin 93 HC chr4:46845878-46846953	9.8	6.66	0.28	0.96	8.79	0.003393	0.178123	Medtr4g113820	early nodulin 93	chr4	46845878 - 46846953	+	Medtr4g113820.1	TC0400002966.mtr.1	Medtr4g113820.1	http://www.medicagogenome.org/feature/Medtr4g113820.1	early nodulin 93 HC chr4:46845878-46846953	2	2.13e-166	100	324	585.578	Medtr4g113820.1	early nodulin 93	Mtr.12646.1.S1_at	2	0	99.0132	608	1067.08	TC0400002966.mtr.1	http://www.uniprot.org/uniprot/Q02921	Q02921	RecName: Full=Early nodulin-93; Short=N-93	1	3.09569e-41	83	91	100	142.895
TC0400002748.mtr.1		Medtr4g105090.1	http://www.medicagogenome.org/feature/Medtr4g105090.1	universal stress family protein HC chr4:43538822-43541072	6.94	3.8	1.21	0.47	8.77	0.028698	0.24515	Medtr4g105090	universal stress family protein	chr4	43538822 - 43541072	+	Medtr4g105090.1	TC0400002748.mtr.1	Medtr4g105090.1	http://www.medicagogenome.org/feature/Medtr4g105090.1	universal stress family protein HC chr4:43538822-43541072	1	0	100	912	1645.96	Medtr4g105090.1	universal stress family protein	Sme.1436.1.S1_at	1	0.308863	89.2857	28	37.3537	TC0400002748.mtr.1	http://www.uniprot.org/uniprot/Q8GZ84	Q8GZ84	RecName: Full=U-box domain-containing protein 36; AltName: Full=Plant U-box protein 36; AltName: Full=RING-type E3 ubiquitin transferase PUB36	1	3.51422e-10	30.4348	48.4472	148	65.0846
TC0700005643.mtr.1		Medtr7g102870.1	http://www.medicagogenome.org/feature/Medtr7g102870.1	heparan-alpha-glucosaminide N-acetyltransferase-like protein HC chr7:41325306-41321730	7.51	4.38	0.22	0.42	8.77	0.000344	0.162662	Medtr7g102870	heparan-alpha-glucosaminide N-acetyltransferase-like protein	chr7	41321730 - 41325306	-	Medtr7g102870.1	TC0700005643.mtr.1	Medtr7g102870.1	http://www.medicagogenome.org/feature/Medtr7g102870.1	heparan-alpha-glucosaminide N-acetyltransferase-like protein HC chr7:41325306-41321730	1	0	100	1494	2695.52	Medtr7g102870.1	heparan-alpha-glucosaminide N-acetyltransferase-like protein	Mtr.31841.1.S1_at	1	6.16317e-138	82.9876	476	491.803	TC0700005643.mtr.1	http://www.uniprot.org/uniprot/Q3UDW8	Q3UDW8	RecName: Full=Heparan-alpha-glucosaminide N-acetyltransferase; AltName: Full=Transmembrane protein 76	1	8.69798e-39	29.6371	48.3871	434	153.295
TC0200003131.mtr.1		Medtr2g007970.1	http://www.medicagogenome.org/feature/Medtr2g007970.1	auxin-induced 5NG4-like protein HC chr2:1227302-1224450	5.8	2.67	0.62	0.14	8.76	0.001156	0.17191	Medtr2g007970	auxin-induced 5NG4-like protein	chr2	1224450 - 1227302	-	Medtr2g007970.1	TC0200003131.mtr.1	Medtr2g007970.1	http://www.medicagogenome.org/feature/Medtr2g007970.1	auxin-induced 5NG4-like protein HC chr2:1227302-1224450	1	0	100	1188	2143.69	Medtr2g007970.1	auxin-induced 5NG4-like protein	Mtr.47907.1.S1_at	1	0	100	1188	2143.69	TC0200003131.mtr.1	http://www.uniprot.org/uniprot/Q4PT23	Q4PT23	RecName: Full=WAT1-related protein At1g25270	1	1.28443e-91	40.7303	62.6404	339	288.115
TC0300003574.mtr.1		Medtr3g015080.1	http://www.medicagogenome.org/feature/Medtr3g015080.1	terpene synthase, putative HC chr3:4315066-4314443	7.15	4.02	0.54	0.73	8.75	0.00436	0.182972	Medtr3g015080	terpene synthase, putative	chr3	4314443 - 4315066	-	Medtr3g015080.1	TC0300003574.mtr.1	Medtr3g015080.1	http://www.medicagogenome.org/feature/Medtr3g015080.1	terpene synthase, putative HC chr3:4315066-4314443	1	0	100	405	731.651	Medtr3g015080.1	terpene synthase, putative	Mtr.37369.1.S1_at	2	1.64739e-119	97.9381	372	428.685	TC0300003574.mtr.1	http://www.uniprot.org/uniprot/B9SCB6	B9SCB6	RecName: Full=Probable terpene synthase 2; Short=RcSeTPS2	1	4.7519e-34	40.1163	54.0698	172	128.257
TC0400004348.mtr.1		Medtr4g029180.1	http://www.medicagogenome.org/feature/Medtr4g029180.1	peroxidase family protein HC chr4:10068147-10065888	7.54	4.42	0.83	0.84	8.72	0.018535	0.219918	Medtr4g029180	peroxidase family protein	chr4	10065888 - 10068147	-	Medtr4g029180.1	TC0400004348.mtr.1	Medtr4g029180.1	http://www.medicagogenome.org/feature/Medtr4g029180.1	peroxidase family protein HC chr4:10068147-10065888	1	0	100	966	1743.34	Medtr4g029180.1	peroxidase family protein	Mtr.10958.1.S1_at	1	0	97.7128	787	1332.17	TC0400004348.mtr.1	http://www.uniprot.org/uniprot/Q9FLC0	Q9FLC0	RecName: Full=Peroxidase 52; Short=Atperox P52; AltName: Full=ATP49; Flags: Precursor	1	9.36183e-127	62.6263	73.7374	295	375.555
TC0800003984.mtr.1		Medtr8g042910.1	http://www.medicagogenome.org/feature/Medtr8g042910.1	pectinesterase/pectinesterase inhibitor HC chr8:16610530-16607577	6.11	2.99	0.84	0.46	8.71	0.010297	0.201839	Medtr8g042910	pectinesterase/pectinesterase inhibitor	chr8	16607577 - 16610530	-	Medtr8g042910.1	TC0800003984.mtr.1	Medtr8g042910.1	http://www.medicagogenome.org/feature/Medtr8g042910.1	pectinesterase/pectinesterase inhibitor HC chr8:16610530-16607577	1	0	100	1851	3339.32	Medtr8g042910.1	pectinesterase	Mtr.37656.1.S1_at	1	0	78.4607	1723	1407.91	TC0800003984.mtr.1	http://www.uniprot.org/uniprot/Q9FF77	Q9FF77	RecName: Full=Probable pectinesterase/pectinesterase inhibitor 47; Includes: RecName: Full=Pectinesterase inhibitor 47; AltName: Full=Pectin methylesterase inhibitor 47; Includes: RecName: Full=Pectinesterase 47; Short=PE 47; AltName: Full=Pectin methylesterase 47; Short=AtPME47; Flags: Precursor	1	0	61.7375	75.9704	534	684.1
TC0100000947.mtr.1		Medtr1g038680.1	http://www.medicagogenome.org/feature/Medtr1g038680.1	cationic peroxidase HC chr1:14256057-14258657	6.21	3.09	0.74	0.24	8.68	0.003682	0.179127	Medtr1g038680	cationic peroxidase	chr1	14256057 - 14258657	+	Medtr1g038680.1	TC0100000947.mtr.1	Medtr1g038680.1	http://www.medicagogenome.org/feature/Medtr1g038680.1	cationic peroxidase HC chr1:14256057-14258657	1	0	100	999	1802.85	Medtr1g038680.1	cationic peroxidase	Mtr.41397.1.S1_at	1	0	98.5419	823	1431.36	TC0100000947.mtr.1	http://www.uniprot.org/uniprot/A7QEU4	A7QEU4	RecName: Full=Peroxidase 5; Flags: Precursor	1	2.30232e-107	54.375	69.0625	317	333.183
TC0800002436.mtr.1		Medtr8g093560.1	http://www.medicagogenome.org/feature/Medtr8g093560.1	cysteine desulfurylase HC chr8:39109064-39112168	6.06	2.95	0.8	0.14	8.66	0.002776	0.177061	Medtr8g093560	cysteine desulfurylase	chr8	39109064 - 39112168	+	Medtr8g093560.1	TC0800002436.mtr.1	Medtr8g093560.1	http://www.medicagogenome.org/feature/Medtr8g093560.1	cysteine desulfurylase HC chr8:39109064-39112168	1	0	100	1989	3588.19	Medtr8g093560.1	cysteine desulfurylase	Mtr.32450.1.S1_at	1	0	99.8319	595	1065.27	TC0800002436.mtr.1	http://www.uniprot.org/uniprot/P99177	P99177	RecName: Full=Probable cysteine desulfurase >gi|54040731|sp|P63518.1|CSD_STAAM RecName: Full=Probable cysteine desulfurase	1	8.51969e-21	23.0126	40.3766	395	98.9821
TC0300004290.mtr.1		Medtr3g049390.1	http://www.medicagogenome.org/feature/Medtr3g049390.1	transmembrane protein, putative LC chr3:18389858-18389424	9.75	6.66	0.24	0.87	8.56	0.005123	0.187591	Medtr3g049390	transmembrane protein, putative	chr3	18389424 - 18389858	-	Medtr3g049390.1	TC0300004290.mtr.1	Medtr3g049390.1	http://www.medicagogenome.org/feature/Medtr3g049390.1	transmembrane protein, putative LC chr3:18389858-18389424	1	0	100	435	785.752	Medtr3g049390.1	transmembrane protein, putative	Mtr.23146.1.S1_at	1	0.0312457	80.4878	41	39.157	TC0300004290.mtr.1	http://www.uniprot.org/uniprot/Q9LV48	Q9LV48	RecName: Full=Proline-rich receptor-like protein kinase PERK1; AltName: Full=Proline-rich extensin-like receptor kinase 1; Short=AtPERK1	1	1.28049	35.7143	48.5714	63	32.3426
TC0700004301.mtr.1		Medtr7g062570.1	http://www.medicagogenome.org/feature/Medtr7g062570.1	2OG-Fe(II) oxygenase family oxidoreductase HC chr7:22776837-22774969	8.42	5.33	0.66	0.92	8.49	0.014291	0.2125	Medtr7g062570	2OG-Fe(II) oxygenase family oxidoreductase	chr7	22774969 - 22776837	-	Medtr7g062570.1	TC0700004301.mtr.1	Medtr7g062570.1	http://www.medicagogenome.org/feature/Medtr7g062570.1	2OG-Fe(II) oxygenase family oxidoreductase HC chr7:22776837-22774969	1	0	100	1077	1943.51	Medtr7g062570.1	2OG-Fe(II) oxygenase family oxidoreductase	Mtr.40380.1.S1_at	1	0	87.5933	1072	1333.98	TC0700004301.mtr.1	http://www.uniprot.org/uniprot/Q39224	Q39224	RecName: Full=Protein SRG1; Short=AtSRG1; AltName: Full=Protein SENESCENCE-RELATED GENE 1	1	2.52908e-92	41.6667	63.2184	348	287.345
TC0100004973.mtr.1		Medtr1g061640.1	http://www.medicagogenome.org/feature/Medtr1g061640.1	Myb/SANT-like DNA-binding domain protein HC chr1:26921093-26919086	7.47	4.39	0.52	0.25	8.44	0.000853	0.165926	Medtr1g061640	Myb/SANT-like DNA-binding domain protein	chr1	26919086 - 26921093	-	Medtr1g061640.1	TC0100004973.mtr.1	Medtr1g061640.1	http://www.medicagogenome.org/feature/Medtr1g061640.1	Myb/SANT-like DNA-binding domain protein HC chr1:26921093-26919086	1	0	100	1491	2690.11	Medtr1g061640.1	Myb	Mtr.41568.1.S1_at	1	3.77562e-123	78.4588	564	443.112	TC0100004973.mtr.1	http://www.uniprot.org/uniprot/Q9FX53	Q9FX53	RecName: Full=Trihelix transcription factor GT-1; AltName: Full=Trihelix DNA-binding protein GT-1	1	0.441412	32.2581	43.0108	81	37.3502
TC0300005198.mtr.1		Medtr3g073180.1	http://www.medicagogenome.org/feature/Medtr3g073180.1	nitrate reductase [NADH]-like protein HC chr3:32990367-32986836	6.3	3.23	0.95	0.15	8.41	0.009032	0.19601	Medtr3g073180	nitrate reductase [NADH]-like protein	chr3	32986836 - 32990367	-	Medtr3g073180.1	TC0300005198.mtr.1	Medtr3g073180.1	http://www.medicagogenome.org/feature/Medtr3g073180.1	nitrate reductase [NADH]-like protein HC chr3:32990367-32986836	1	0	100	2709	4886.61	Medtr3g073180.1	nitrate reductase [NADH]-like protein	Mtr.42446.1.S1_at	1	0	99.9071	1076	1936.3	TC0300005198.mtr.1	http://www.uniprot.org/uniprot/P39870	P39870	RecName: Full=Inducible nitrate reductase [NADH] 2; Short=NR	1	0	75.6906	85.9669	890	1435.24
TC0100000101.mtr.1		Medtr1g009240.1	http://www.medicagogenome.org/feature/Medtr1g009240.1	LRR receptor-like kinase LC chr1:1245198-1246195	7.89	4.82	0.59	0.57	8.36	0.003986	0.179912	Medtr1g009240	LRR receptor-like kinase	chr1	1245198 - 1246195	+	Medtr1g009240.1	TC0100000101.mtr.1	Medtr1g009240.1	http://www.medicagogenome.org/feature/Medtr1g009240.1	LRR receptor-like kinase LC chr1:1245198-1246195	1	0	100	708	1278.07	Medtr1g009240.1	LRR receptor-like kinase	Mtr.46484.1.S1_at	2	7.71284e-76	75.4545	425	284.415	TC0100000101.mtr.1	http://www.uniprot.org/uniprot/Q84JQ4	Q84JQ4	RecName: Full=Pollen receptor-like kinase 2; Short=AtPRK2; Flags: Precursor	1	4.19628e-45	42.0814	57.0136	221	164.081
TC0300006644.mtr.1		Medtr3g114900.1	http://www.medicagogenome.org/feature/Medtr3g114900.1	ACT-like tyrosine kinase family protein HC chr3:53665181-53659262	6.79	3.74	0.25	0.7	8.31	0.003349	0.178123	Medtr3g114900	ACT-like tyrosine kinase family protein	chr3	53659262 - 53665181	-	Medtr3g114900.1	TC0300006644.mtr.1	Medtr3g114900.1	http://www.medicagogenome.org/feature/Medtr3g114900.1	ACT-like tyrosine kinase family protein HC chr3:53665181-53659262	1	0	100	1617	2917.33	Medtr3g114900.1	ACT-like tyrosine kinase family protein	Mtr.869.1.S1_at	2	4.21943e-115	78.2609	737	416.061	TC0300006644.mtr.1	http://www.uniprot.org/uniprot/F4JTP5	F4JTP5	RecName: Full=Serine/threonine-protein kinase STY46; AltName: Full=Serine/threonine/tyrosine-protein kinase 46	1	0	55.4128	69.9083	541	584.719
TC0700001230.mtr.1		Medtr7g063730.1	http://www.medicagogenome.org/feature/Medtr7g063730.1	2OG-Fe(II) oxygenase family oxidoreductase HC chr7:23276759-23278907	10.18	7.14	0.73	0.61	8.27	0.007508	0.193333	Medtr7g063730	2OG-Fe(II) oxygenase family oxidoreductase	chr7	23276759 - 23278907	+	Medtr7g063730.1	TC0700001230.mtr.1	Medtr7g063730.1	http://www.medicagogenome.org/feature/Medtr7g063730.1	2OG-Fe(II) oxygenase family oxidoreductase HC chr7:23276759-23278907	1	0	100	1113	2008.44	Medtr7g063730.1	2OG-Fe(II) oxygenase family oxidoreductase	Mtr.10626.1.S1_at	3	0	100	1382	2493.54	TC0700001230.mtr.1	http://www.uniprot.org/uniprot/Q39224	Q39224	RecName: Full=Protein SRG1; Short=AtSRG1; AltName: Full=Protein SENESCENCE-RELATED GENE 1	1	4.28341e-91	41.4493	62.6087	345	289.656
TSUnmapped00006045.mtr.1		Medtr1g083950.1	http://www.medicagogenome.org/feature/Medtr1g083950.1	universal stress family protein HC chr1:37410238-37411974	8.75	5.7	0.42	0.32	8.26	0.000567	0.162662					---		TSUnmapped00006045.mtr.1	Medtr1g083950.1	http://www.medicagogenome.org/feature/Medtr1g083950.1	universal stress family protein HC chr1:37410238-37411974	1	0	93.587	498	737.061	Mt4-unmapped-6045	Unmapped Top-Strand Novel Transcript PUT-169a-Medicago_truncatula-54042	Mtr.21000.1.S1_at	1	0	93.5872	498	737.061	TSUnmapped00006045.mtr.1	http://www.uniprot.org/uniprot/Q8LGG8	Q8LGG8	RecName: Full=Universal stress protein A-like protein	1	0.00450275	28.2443	48.0916	129	40.4318
TC0600002649.mtr.1		Medtr6g034015.1	http://www.medicagogenome.org/feature/Medtr6g034015.1	phosphate transporter PHO1-like protein HC chr6:11328714-11327162	5.31	2.28	0.32	0.05	8.17	7.7e-05	0.130041	Medtr6g034015	phosphate transporter PHO1-like protein	chr6	11327162 - 11328714	-	Medtr6g034015.1	TC0600002649.mtr.1	Medtr6g034015.1	http://www.medicagogenome.org/feature/Medtr6g034015.1	phosphate transporter PHO1-like protein HC chr6:11328714-11327162	1	0	100	549	991.336	Medtr6g034015.1	phosphate transporter PHO1-like protein	Mtr.26080.1.S1_at	2	0	94.8905	408	645.089	TC0600002649.mtr.1	http://www.uniprot.org/uniprot/Q9LJW0	Q9LJW0	RecName: Full=Phosphate transporter PHO1 homolog 9; AltName: Full=Protein PHO1 homolog 9; Short=AtPHO1;H9	1	1.59689e-68	65.2941	74.7059	152	228.409
TCscaffold011800000002.mtr.1		Medtr0118s0070.1	http://www.medicagogenome.org/feature/Medtr0118s0070.1	expansin-like protein B1 HC scaffold0118:41967-38900	6.39	3.36	0.44	1.19	8.17	0.018499	0.219714	Medtr0118s0070	expansin-like protein B1	scaffold0118	38900 - 41967	-	Medtr0118s0070.1	TCscaffold011800000002.mtr.1	Medtr0118s0070.1	http://www.medicagogenome.org/feature/Medtr0118s0070.1	expansin-like protein B1 HC scaffold0118:41967-38900	1	0	100	828	1494.48	Medtr0118s0070.1	expansin-like protein B1	Mtr.33549.1.S1_at	1	0	99.8433	638	1148.23	TCscaffold011800000002.mtr.1	http://www.uniprot.org/uniprot/Q9SHY6	Q9SHY6	RecName: Full=Putative expansin-B2; Short=At-EXPB2; Short=AtEXPB2; AltName: Full=Ath-ExpBeta-1.4; AltName: Full=Beta-expansin-2; Flags: Precursor	1	4.88283e-107	58.7045	78.1377	245	322.783
TC0200003830.mtr.1		Medtr2g031420.1	http://www.medicagogenome.org/feature/Medtr2g031420.1	FAD-binding berberine family protein HC chr2:11804357-11802695	7.28	4.26	0.31	0.75	8.13	0.003666	0.179127	Medtr2g031420	FAD-binding berberine family protein	chr2	11802695 - 11804357	-	Medtr2g031420.1	TC0200003830.mtr.1	Medtr2g031420.1	http://www.medicagogenome.org/feature/Medtr2g031420.1	FAD-binding berberine family protein HC chr2:11804357-11802695	1	0	100	1590	2868.64	Medtr2g031420.1	FAD-binding berberine family protein	Mtr.38107.1.S1_at	1	0	92.1102	1597	2313.21	TC0200003830.mtr.1	http://www.uniprot.org/uniprot/Q9FKU8	Q9FKU8	RecName: Full=Berberine bridge enzyme-like 26; Short=AtBBE-like 26; Flags: Precursor	1	7.3064e-177	48.694	68.8433	530	517.694
TC0400006406.mtr.1		Medtr4g104700.1	http://www.medicagogenome.org/feature/Medtr4g104700.1	component of high affinity nitrate transporter HC chr4:43379731-43378451	8.96	5.94	0.69	0.46	8.12	0.004776	0.184782	Medtr4g104700	component of high affinity nitrate transporter	chr4	43378451 - 43379731	-	Medtr4g104700.1	TC0400006406.mtr.1	Medtr4g104700.1	http://www.medicagogenome.org/feature/Medtr4g104700.1	component of high affinity nitrate transporter HC chr4:43379731-43378451	1	0	100	621	1121.18	Medtr4g104700.1	component of high affinity nitrate transporter	Mtr.37222.1.S1_at	1	0	95.4545	746	1180.69	TC0400006406.mtr.1	http://www.uniprot.org/uniprot/Q9FGS5	Q9FGS5	RecName: Full=High-affinity nitrate transporter 3.1; AltName: Full=Protein WOUND-RESPONSIVE 3; Flags: Precursor	1	6.7411e-62	52.1531	67.4641	205	204.527
TC0700003542.mtr.1		Medtr7g024873.1	http://www.medicagogenome.org/feature/Medtr7g024873.1	calcium-binding EF-hand protein HC chr7:8224031-8223374	6.53	3.52	0.81	0.2	8.03	0.002956	0.178123	Medtr7g024873	calcium-binding EF-hand protein	chr7	8223374 - 8224031	-	Medtr7g024873.1	TC0700003542.mtr.1	Medtr7g024873.1	http://www.medicagogenome.org/feature/Medtr7g024873.1	calcium-binding EF-hand protein HC chr7:8224031-8223374	1	0	100	414	747.881	Medtr7g024873.1	calcium-binding EF-hand protein	Mtr.8915.1.S1_at	1	0	99.848	658	1182.49	TC0700003542.mtr.1	http://www.uniprot.org/uniprot/Q9SRP4	Q9SRP4	RecName: Full=Probable calcium-binding protein CML33; AltName: Full=Calmodulin-like protein 33	1	0.0996504	30.137	47.9452	60	35.8094
TC0800002250.mtr.1		Medtr8g087810.1	http://www.medicagogenome.org/feature/Medtr8g087810.1	peptide/nitrate transporter HC chr8:36328886-36332433	7.4	4.4	0.24	1.37	8.02	0.021127	0.226665	Medtr8g087810	peptide/nitrate transporter	chr8	36328886 - 36332433	+	Medtr8g087810.1	TC0800002250.mtr.1	Medtr8g087810.1	http://www.medicagogenome.org/feature/Medtr8g087810.1	peptide/nitrate transporter HC chr8:36328886-36332433	1	0	100	1764	3182.43	Medtr8g087810.1	peptide	Mtr.46057.1.S1_at	1	0	99.9433	1764	3177.02	TC0800002250.mtr.1	http://www.uniprot.org/uniprot/Q93VV5	Q93VV5	RecName: Full=Protein NRT1/ PTR FAMILY 4.3; Short=AtNPF4.3; AltName: Full=Nitrate transporter 1.14	1	1.79385e-155	43.3333	61.9298	547	466.077
TC0400002717.mtr.1	MtRad1	Medtr4g104020.1	http://www.medicagogenome.org/feature/Medtr4g104020.1	GRAS family transcription factor HC chr4:43029167-43030858	7.91	4.91	0.6	1.08	8.01	0.03467	0.255997	Medtr4g104020	GRAS family transcription factor	chr4	43029167 - 43030858	+	Medtr4g104020.1	TC0400002717.mtr.1	Medtr4g104020.1	http://www.medicagogenome.org/feature/Medtr4g104020.1	GRAS family transcription factor HC chr4:43029167-43030858	1	0	100	1566	2825.36	Medtr4g104020.1	GRAS family transcription factor	Mtr.36004.1.S1_at	1	0	100	387	699.19	TC0400002717.mtr.1	http://www.uniprot.org/uniprot/Q9C8Y3	Q9C8Y3	RecName: Full=DELLA protein RGL1; AltName: Full=GRAS family protein 9; Short=AtGRAS-9; AltName: Full=RGA-like protein 1; Short=RGA-like protein	1	7.874e-71	36.5535	55.6136	359	242.276
TC0700005488.mtr.1		Medtr7g098230.1	http://www.medicagogenome.org/feature/Medtr7g098230.1	peptide transporter 1 HC chr7:39262276-39259538	6.35	3.37	0.36	0.86	7.89	0.009423	0.197879	Medtr7g098230	peptide transporter 1	chr7	39259538 - 39262276	-	Medtr7g098230.1	TC0700005488.mtr.1	Medtr7g098230.1	http://www.medicagogenome.org/feature/Medtr7g098230.1	peptide transporter 1 HC chr7:39262276-39259538	1	0	100	1782	3214.89	Medtr7g098230.1	peptide transporter 1	Mtr.47098.1.S1_at	1	0	100	1671	3014.72	TC0700005488.mtr.1	http://www.uniprot.org/uniprot/Q9FNL7	Q9FNL7	RecName: Full=Protein NRT1/ PTR FAMILY 5.2; Short=AtNPF5.2; AltName: Full=Peptide transporter PTR3-A; Short=AtPTR3	1	0	59.3066	77.9197	546	668.692
TC0400005174.mtr.1		Medtr4g066640.1	http://www.medicagogenome.org/feature/Medtr4g066640.1	glycoside hydrolase family 1 protein HC chr4:25193982-25186897	6.75	3.78	0.44	0.49	7.85	0.001438	0.17191	Medtr4g066640	glycoside hydrolase family 1 protein	chr4	25186897 - 25193982	-	Medtr4g066640.1; Medtr4g066640.2	TC0400005174.mtr.1	Medtr4g066640.1	http://www.medicagogenome.org/feature/Medtr4g066640.1	glycoside hydrolase family 1 protein HC chr4:25193982-25186897	1	0	98.095	1545	2727.98	Medtr4g066640.1	glycoside hydrolase family 1 protein	Mtr.39689.1.S1_at	1	0	99.8299	588	1052.65	TC0400005174.mtr.1	http://www.uniprot.org/uniprot/P26204	P26204	RecName: Full=Non-cyanogenic beta-glucosidase; Flags: Precursor	1	0	78.2435	85.0299	491	798.505
TC0700005084.mtr.1		Medtr7g086820.1	http://www.medicagogenome.org/feature/Medtr7g086820.1	peroxidase family protein HC chr7:33764919-33763582	8.57	5.61	0.6	1.09	7.76	0.02088	0.226181	Medtr7g086820	peroxidase family protein	chr7	33763582 - 33764919	-	Medtr7g086820.1	TC0700005084.mtr.1	Medtr7g086820.1	http://www.medicagogenome.org/feature/Medtr7g086820.1	peroxidase family protein HC chr7:33764919-33763582	1	0	100	948	1710.88	Medtr7g086820.1	peroxidase family protein	Mtr.22813.1.S1_at	1	3.39578e-107	79.3792	447	389.011	TC0700005084.mtr.1	http://www.uniprot.org/uniprot/Q93V93	Q93V93	RecName: Full=Peroxidase 44; Short=Atperox P44; AltName: Full=ATP35; Flags: Precursor	1	3.01419e-128	58.4127	71.4286	309	375.555
TC0700002510.mtr.1		Medtr7g103390.1	http://www.medicagogenome.org/feature/Medtr7g103390.1	Myb/SANT-like DNA-binding domain protein HC chr7:41824255-41826144	5.84	2.89	0.6	0.28	7.72	0.000988	0.17191	Medtr7g103390	Myb/SANT-like DNA-binding domain protein	chr7	41824255 - 41826144	+	Medtr7g103390.1	TC0700002510.mtr.1	Medtr7g103390.1	http://www.medicagogenome.org/feature/Medtr7g103390.1	Myb/SANT-like DNA-binding domain protein HC chr7:41824255-41826144	2	0	100	1368	2468.29	Medtr7g103390.1	Myb	Mtr.41568.1.S1_at	1	0	97.3555	1021	1707.27	TC0700002510.mtr.1	http://www.uniprot.org/uniprot/	not available	not available	0
TSUnmappedRC00007028.mtr.1		Medtr4g014460.1	http://www.medicagogenome.org/feature/Medtr4g014460.1	abscisic acid receptor HC chr4:4083299-4081745	7.44	4.51	0.11	0.89	7.65	0.006812	0.190408					---		TSUnmappedRC00007028.mtr.1	Medtr4g014460.1	http://www.medicagogenome.org/feature/Medtr4g014460.1	abscisic acid receptor HC chr4:4083299-4081745	1	1.013e-10	93.023	43	66.208	Mt4-unmapped-7028-rc	Unmapped Bottom-Strand Novel Transcript PUT-169a-Medicago_truncatula-53348	Mtr.17868.1.S1_at	1	8.23044e-11	93.0233	43	66.2076	TSUnmappedRC00007028.mtr.1	http://www.uniprot.org/uniprot/	not available	not available	0
TC0200000786.mtr.1		Medtr2g028580.1	http://www.medicagogenome.org/feature/Medtr2g028580.1	LRR receptor-like kinase HC chr2:10604343-10610103	7.96	5.03	0.24	0.69	7.62	0.00396	0.179912	Medtr2g028580	LRR receptor-like kinase	chr2	10604134 - 10610103	+	Medtr2g028580.1; Medtr2g028580.2	TC0200000786.mtr.1	Medtr2g028580.1	http://www.medicagogenome.org/feature/Medtr2g028580.1	LRR receptor-like kinase HC chr2:10604343-10610103	1	0	100	2865	5167.94	Medtr2g028580.1	LRR receptor-like kinase	Mtr.16009.1.S1_s_at	1	0	100	2865	5167.94	TC0200000786.mtr.1	http://www.uniprot.org/uniprot/Q9LT96	Q9LT96	RecName: Full=Probable leucine-rich repeat receptor-like protein kinase At5g49770; Flags: Precursor	1	0	52.3454	69.936	920	900.582
TC0200005071.mtr.1		Medtr2g481150.1	http://www.medicagogenome.org/feature/Medtr2g481150.1	wound-responsive family protein HC chr2:34029933-34029262	6.04	3.11	0.96	0.17	7.57	0.006916	0.190848	Medtr2g481150	wound-responsive family protein	chr2	34029262 - 34029933	-	Medtr2g481150.1	TC0200005071.mtr.1	Medtr2g481150.1	http://www.medicagogenome.org/feature/Medtr2g481150.1	wound-responsive family protein HC chr2:34029933-34029262	1	4.093e-137	100	270	488.196	Medtr2g481150.1	wound-responsive family protein	Mtr.16773.1.S1_x_at	1	3.30774e-137	100	270	488.196	TC0200005071.mtr.1	http://www.uniprot.org/uniprot/	not available	not available	0
TC0500001145.mtr.1		Medtr5g036360.1	http://www.medicagogenome.org/feature/Medtr5g036360.1	matrix metalloproteinase LC chr5:15835981-15837316	6.64	3.72	0.47	0.62	7.57	0.004011	0.179912	Medtr5g036360	matrix metalloproteinase	chr5	15835981 - 15837316	+	Medtr5g036360.1	TC0500001145.mtr.1	Medtr5g036360.1	http://www.medicagogenome.org/feature/Medtr5g036360.1	matrix metalloproteinase LC chr5:15835981-15837316	1	0	100	1083	1954.33	Medtr5g036360.1	matrix metalloproteinase	Mtr.18178.1.S1_at	1	0	100	1110	2003.03	TC0500001145.mtr.1	http://www.uniprot.org/uniprot/O04529	O04529	RecName: Full=Metalloendoproteinase 2-MMP; Short=At2-MMP; Flags: Precursor	1	6.54599e-38	33.758	51.9108	308	146.747
TC0200005061.mtr.1		Medtr2g080260.1	http://www.medicagogenome.org/feature/Medtr2g080260.1	root cap/late embryogenesis-like protein HC chr2:33879944-33878075	5.39	2.48	0.68	0.24	7.55	0.002066	0.17191	Medtr2g080260	root cap/late embryogenesis related	chr2	33878075 - 33879944	-	Medtr2g080260.1	TC0200005061.mtr.1	Medtr2g080260.1	http://www.medicagogenome.org/feature/Medtr2g080260.1	root cap/late embryogenesis-like protein HC chr2:33879944-33878075	1	0	100	1026	1851.54	Medtr2g080260.1	root cap	Mtr.12481.1.S1_at	3	0	99.6815	1255	2233.86	TC0200005061.mtr.1	http://www.uniprot.org/uniprot/Q4JT83	Q4JT83	RecName: Full=30S ribosomal protein S8	1	0.71123	26.9663	44.9438	88	34.6538
TC0500000975.mtr.1		Medtr5g031120.1	http://www.medicagogenome.org/feature/Medtr5g031120.1	legume lectin beta domain protein HC chr5:13339729-13340877	10.61	7.71	0.37	1.04	7.5	0.012667	0.208145	Medtr5g031120	legume lectin beta domain protein	chr5	13339729 - 13340877	+	Medtr5g031120.1	TC0500000975.mtr.1	Medtr5g031120.1	http://www.medicagogenome.org/feature/Medtr5g031120.1	legume lectin beta domain protein HC chr5:13339729-13340877	1	0	100	840	1516.12	Medtr5g031120.1	legume lectin beta domain protein	Mtr.37775.1.S1_at	2	0	94.8052	981	1521.53	TC0500000975.mtr.1	http://www.uniprot.org/uniprot/Q39529	Q39529	RecName: Full=Agglutinin-2; AltName: Full=Agglutinin II; AltName: Full=ClAII; AltName: Full=LecClAII; Flags: Precursor	1	4.77882e-64	44.1281	62.2776	260	212.616
TC0400005706.mtr.1		Medtr4g083570.1	http://www.medicagogenome.org/feature/Medtr4g083570.1	ZIP zinc/iron transport family protein HC chr4:32572871-32570973	7.19	4.3	0.59	0.78	7.42	0.019665	0.223176	Medtr4g083570	ZIP zinc/iron transport family protein	chr4	32570973 - 32572871	-	Medtr4g083570.1	TC0400005706.mtr.1	Medtr4g083570.1	http://www.medicagogenome.org/feature/Medtr4g083570.1	ZIP zinc/iron transport family protein HC chr4:32572871-32570973	1	0	100	1053	1900.23	Medtr4g083570.1	ZIP zinc	Mtr.41323.1.S1_at	1	0	100	1297	2340.26	TC0400005706.mtr.1	http://www.uniprot.org/uniprot/Q8W245	Q8W245	RecName: Full=Probable zinc transporter 10; AltName: Full=ZRT/IRT-like protein 10; Flags: Precursor	1	2.69438e-148	64.095	77.7448	337	434.876
TC0100001529.mtr.1		Medtr1g057010.1	http://www.medicagogenome.org/feature/Medtr1g057010.1	hypothetical protein HC chr1:25019116-25019865	6.02	3.14	0.83	0.36	7.36	0.005261	0.188765	Medtr1g057010	hypothetical protein	chr1	25019116 - 25019865	+	Medtr1g057010.1	TC0100001529.mtr.1	Medtr1g057010.1	http://www.medicagogenome.org/feature/Medtr1g057010.1	hypothetical protein HC chr1:25019116-25019865	1	3.699e-139	100	273	493.606	Medtr1g057010.1	hypothetical protein	Mtr.22874.1.S1_at	1	5.06452e-73	95.858	169	273.595	TC0100001529.mtr.1	http://www.uniprot.org/uniprot/Q9BV38	Q9BV38	RecName: Full=WD repeat-containing protein 18	1	1.60404	27.8689	47.541	57	30.4166
TC0400000328.mtr.1		Medtr4g017200.1	http://www.medicagogenome.org/feature/Medtr4g017200.1	pyruvate decarboxylase HC chr4:5329727-5333036	6.67	3.8	0.7	0.15	7.32	0.001839	0.17191	Medtr4g017200	pyruvate decarboxylase	chr4	5329727 - 5333036	+	Medtr4g017200.1	TC0400000328.mtr.1	Medtr4g017200.1	http://www.medicagogenome.org/feature/Medtr4g017200.1	pyruvate decarboxylase HC chr4:5329727-5333036	1	0	100	1824	3290.63	Medtr4g017200.1	pyruvate decarboxylase	Mtr.50058.1.S1_s_at	1	0	100	1824	3290.63	TC0400000328.mtr.1	http://www.uniprot.org/uniprot/Q9M040	Q9M040	RecName: Full=Pyruvate decarboxylase 4; Short=AtPDC4	1	0	82.7018	89.9506	603	1055.82
TC0700005943.mtr.1		Medtr7g111010.1	http://www.medicagogenome.org/feature/Medtr7g111010.1	expansin-A1-like protein HC chr7:45512887-45511807	5.44	2.58	0.7	0.26	7.3	0.002134	0.17191	Medtr7g111010	expansin-A1-like protein	chr7	45511807 - 45512887	-	Medtr7g111010.1	TC0700005943.mtr.1	Medtr7g111010.1	http://www.medicagogenome.org/feature/Medtr7g111010.1	expansin-A1-like protein HC chr7:45512887-45511807	1	0	100	765	1380.86	Medtr7g111010.1	expansin-A1-like protein	Mtr.22752.1.S1_s_at	1	0	100	723	1305.12	TC0700005943.mtr.1	http://www.uniprot.org/uniprot/Q9ZSI1	Q9ZSI1	RecName: Full=Putative expansin-A17; Short=AtEXPA17; AltName: Full=Alpha-expansin-17; Short=At-EXP17; Short=AtEx17; AltName: Full=Ath-ExpAlpha-1.13; Flags: Precursor	1	2.65652e-143	75.2941	85.4902	255	410.223
TC0200005285.mtr.1		Medtr2g087900.5	http://www.medicagogenome.org/feature/Medtr2g087900.5	cellulose synthase H1-like protein HC chr2:37012702-37010372	7.23	4.36	0.28	0.54	7.29	0.001273	0.17191	Medtr2g087900	cellulose synthase H1-like protein	chr2	37006551 - 37012702	-	Medtr2g087900.1; Medtr2g087900.2; Medtr2g087900.3; Medtr2g087900.4; Medtr2g087900.5; Medtr2g087900.6	TC0200005285.mtr.1	Medtr2g087900.5	http://www.medicagogenome.org/feature/Medtr2g087900.5	cellulose synthase H1-like protein HC chr2:37012702-37010372	1	0	100	861	1553.99	Medtr2g087900.1	cellulose synthase H1-like protein	Mtr.48647.1.S1_s_at	4	0	100	724	1306.93	TC0200005285.mtr.1	http://www.uniprot.org/uniprot/Q339N5	Q339N5	RecName: Full=Cellulose synthase-like protein H1; AltName: Full=OsCslH1	1	0	42.5091	56.0292	696	620.157
TC0100001725.mtr.1		Medtr1g066530.1	http://www.medicagogenome.org/feature/Medtr1g066530.1	albumin-2 protein HC chr1:28559518-28560800	10.36	7.5	0.9	0.59	7.28	0.007151	0.191681	Medtr1g066530	albumin-2 protein	chr1	28559518 - 28560800	+	Medtr1g066530.1	TC0100001725.mtr.1	Medtr1g066530.1	http://www.medicagogenome.org/feature/Medtr1g066530.1	albumin-2 protein HC chr1:28559518-28560800	1	0	100	669	1207.74	Medtr1g066530.1	albumin-2 protein	Mtr.12428.1.S1_at	2	0	100	1164	2100.41	TC0100001725.mtr.1	http://www.uniprot.org/uniprot/P08688	P08688	RecName: Full=Albumin-2; AltName: Full=PA2	1	2.28543e-52	44.5946	64.4144	221	181.415
TC0300001791.mtr.1		Medtr3g074390.1	http://www.medicagogenome.org/feature/Medtr3g074390.1	sugar porter (SP) family MFS transporter HC chr3:33615283-33619575	7.96	5.1	0.15	1.01	7.26	0.011808	0.204112	Medtr3g074390	sugar porter (SP) family MFS transporter	chr3	33615283 - 33619575	+	Medtr3g074390.1	TC0300001791.mtr.1	Medtr3g074390.1	http://www.medicagogenome.org/feature/Medtr3g074390.1	sugar porter (SP) family MFS transporter HC chr3:33615283-33619575	2	0	100	1539	2776.67	Medtr3g074390.1	sugar porter (SP) family MFS transporter	Mtr.38695.1.S1_at	3	0	100	1823	3274.4	TC0300001791.mtr.1	http://www.uniprot.org/uniprot/Q93Y91	Q93Y91	RecName: Full=Sugar transport protein 5; AltName: Full=Hexose transporter 5	1	0	59.8814	77.0751	502	629.787
TSUnmapped00007007.mtr.1		Medtr1g093600.1	http://www.medicagogenome.org/feature/Medtr1g093600.1	AP2/ERF and B3 domain transcription factor HC chr1:41953202-41951396	6.96	4.12	0.18	0.23	7.16	7.4e-05	0.127364					---		TSUnmapped00007007.mtr.1	Medtr1g093600.1	http://www.medicagogenome.org/feature/Medtr1g093600.1	AP2/ERF and B3 domain transcription factor HC chr1:41953202-41951396	1	7.996e-26	95.714	70	114.899	Mt4-unmapped-7007	Unmapped Top-Strand Novel Transcript PUT-169a-Medicago_truncatula-57457	Mtr.43116.1.S1_at	1	6.45116e-26	95.7143	70	114.899	TSUnmapped00007007.mtr.1	http://www.uniprot.org/uniprot/Q9ZWM9	Q9ZWM9	RecName: Full=AP2/ERF and B3 domain-containing transcription factor RAV1; AltName: Full=Ethylene-responsive transcription factor RAV1; AltName: Full=Protein RELATED TO ABI3/VP1 1	1	0.000181937	82.6087	82.6087	23	40.0466
TC0300001883.mtr.1		Medtr3g077870.1	http://www.medicagogenome.org/feature/Medtr3g077870.1	inactive poly [ADP-ribose] polymerase SRO4 HC chr3:35056982-35060567	6.82	3.99	0.85	0.14	7.08	0.003528	0.178606	Medtr3g077870	inactive poly [ADP-ribose] polymerase SRO4	chr3	35056982 - 35060567	+	Medtr3g077870.1	TC0300001883.mtr.1	Medtr3g077870.1	http://www.medicagogenome.org/feature/Medtr3g077870.1	inactive poly [ADP-ribose] polymerase SRO4 HC chr3:35056982-35060567	1	0	100	984	1775.8	Medtr3g077870.1	inactive poly [ADP-ribose] polymerase SRO4	Mtr.15516.1.S1_at	1	0	100	984	1775.8	TC0300001883.mtr.1	http://www.uniprot.org/uniprot/Q9ZUD9	Q9ZUD9	RecName: Full=Probable inactive poly [ADP-ribose] polymerase SRO2; AltName: Full=Protein SIMILAR TO RCD ONE 2	1	7.36277e-59	37.8571	60.7143	279	204.142
TC0300006366.mtr.1		Medtr3g107650.1	http://www.medicagogenome.org/feature/Medtr3g107650.1	kinesin-associated protein HC chr3:49647936-49646986	7.65	4.86	0.5	1.18	6.91	0.052381	0.287848	Medtr3g107650	kinesin-associated protein	chr3	49646986 - 49647936	-	Medtr3g107650.1	TC0300006366.mtr.1	Medtr3g107650.1	http://www.medicagogenome.org/feature/Medtr3g107650.1	kinesin-associated protein HC chr3:49647936-49646986	1	0	100	951	1716.29	Medtr3g107650.1	kinesin-associated protein	Mtr.49957.1.S1_at	1	0	100	951	1716.29	TC0300006366.mtr.1	http://www.uniprot.org/uniprot/Q9SNC6	Q9SNC6	RecName: Full=U-box domain-containing protein 13; AltName: Full=Plant U-box protein 13; AltName: Full=RING-type E3 ubiquitin transferase PUB13	1	5.14488e-12	25.4777	46.8153	299	70.0922
TC0500001422.mtr.1		Medtr5g046610.1	http://www.medicagogenome.org/feature/Medtr5g046610.1	pyruvate decarboxylase HC chr5:20433782-20436920	6.81	4.02	0.72	0.12	6.89	0.001873	0.17191	Medtr5g046610	pyruvate decarboxylase	chr5	20433782 - 20436920	+	Medtr5g046610.1	TC0500001422.mtr.1	Medtr5g046610.1	http://www.medicagogenome.org/feature/Medtr5g046610.1	pyruvate decarboxylase HC chr5:20433782-20436920	1	0	100	1824	3290.63	Medtr5g046610.1	pyruvate decarboxylase	Mtr.50058.1.S1_s_at	1	0	98.1908	1824	3140.95	TC0500001422.mtr.1	http://www.uniprot.org/uniprot/Q9M040	Q9M040	RecName: Full=Pyruvate decarboxylase 4; Short=AtPDC4	1	0	82.5371	89.7858	603	1053.12
TC0100002266.mtr.1		Medtr1g083950.1	http://www.medicagogenome.org/feature/Medtr1g083950.1	universal stress family protein HC chr1:37410238-37411974	8.7	5.92	0.43	0.45	6.87	0.00112	0.17191	Medtr1g083950	universal stress family protein	chr1	37410238 - 37411974	+	Medtr1g083950.1	TC0100002266.mtr.1	Medtr1g083950.1	http://www.medicagogenome.org/feature/Medtr1g083950.1	universal stress family protein HC chr1:37410238-37411974	1	0	100	498	899.364	Medtr1g083950.1	universal stress family protein	Mtr.21000.1.S1_at	1	0	100	498	899.364	TC0100002266.mtr.1	http://www.uniprot.org/uniprot/Q8LGG8	Q8LGG8	RecName: Full=Universal stress protein A-like protein	1	9.63293e-15	31.9444	55.5556	142	75.485
TC0100006313.mtr.1		Medtr1g104590.1	http://www.medicagogenome.org/feature/Medtr1g104590.1	copper amine oxidase, enzyme domain protein HC chr1:47106005-47103079	8.28	5.51	0.46	1.06	6.84	0.023295	0.23241	Medtr1g104590	copper amine oxidase, enzyme domain protein	chr1	47103079 - 47106005	-	Medtr1g104590.1	TC0100006313.mtr.1	Medtr1g104590.1	http://www.medicagogenome.org/feature/Medtr1g104590.1	copper amine oxidase, enzyme domain protein HC chr1:47106005-47103079	1	0	100	2028	3658.52	Medtr1g104590.1	copper amine oxidase, enzyme domain protein	Mtr.44039.1.S1_at	1	0	99.8296	1174	2109.42	TC0100006313.mtr.1	http://www.uniprot.org/uniprot/Q43077	Q43077	RecName: Full=Primary amine oxidase; AltName: Full=Amine oxidase [copper-containing]; Flags: Precursor	1	0	56.213	72.7811	671	820.846
TCscaffold001800000001.mtr.1		Medtr0018s0170.1	http://www.medicagogenome.org/feature/Medtr0018s0170.1	galactose oxidase/kelch repeat protein HC scaffold0018:68203-72162	6.82	4.05	0.64	0.2	6.81	0.002178	0.17191	Medtr0018s0170	galactose oxidase/kelch repeat protein	scaffold0018	68203 - 74675	+	Medtr0018s0170.1; Medtr0018s0170.2	TCscaffold001800000001.mtr.1	Medtr0018s0170.1	http://www.medicagogenome.org/feature/Medtr0018s0170.1	galactose oxidase/kelch repeat protein HC scaffold0018:68203-72162	1	0	100	1257	2268.12	Medtr0018s0170.1	galactose oxidase	Mtr.30051.1.S1_at	1	1.61265e-13	78.125	96	78.8312	TCscaffold001800000001.mtr.1	http://www.uniprot.org/uniprot/Q9LK31	Q9LK31	RecName: Full=Kelch repeat-containing protein At3g27220	1	0	63.7209	76.9767	426	561.607
TC0800001690.mtr.1		Medtr8g068040.1	http://www.medicagogenome.org/feature/Medtr8g068040.1	legume lectin beta domain protein HC chr8:28336940-28337728	9.31	6.55	0.35	0.51	6.79	0.0021	0.17191	Medtr8g068040	legume lectin beta domain protein	chr8	28336940 - 28337728	+	Medtr8g068040.1	TC0800001690.mtr.1	Medtr8g068040.1	http://www.medicagogenome.org/feature/Medtr8g068040.1	legume lectin beta domain protein HC chr8:28336940-28337728	1	0	100	789	1424.14	Medtr8g068040.1	legume lectin beta domain protein	Mtr.20697.1.S1_at	1	0	100	789	1424.14	TC0800001690.mtr.1	http://www.uniprot.org/uniprot/Q39529	Q39529	RecName: Full=Agglutinin-2; AltName: Full=Agglutinin II; AltName: Full=ClAII; AltName: Full=LecClAII; Flags: Precursor	1	1.66559e-62	47.1698	61.5094	256	204.527
TC0100004928.mtr.1		Medtr1g059960.2	http://www.medicagogenome.org/feature/Medtr1g059960.2	eukaryotic-type carbonic anhydrase HC chr1:26105696-26103090	7.86	5.1	0.38	0.46	6.78	0.00268	0.175935	Medtr1g059960	eukaryotic-type carbonic anhydrase	chr1	26103090 - 26105962	-	Medtr1g059960.1; Medtr1g059960.2	TC0100004928.mtr.1	Medtr1g059960.2	http://www.medicagogenome.org/feature/Medtr1g059960.2	eukaryotic-type carbonic anhydrase HC chr1:26105696-26103090	1	0	100	741	1337.58	Medtr1g059960.1	eukaryotic-type carbonic anhydrase	Mtr.9013.1.S1_at	3	0	89.0411	769	989.532	TC0100004928.mtr.1	http://www.uniprot.org/uniprot/O04846	O04846	RecName: Full=Alpha carbonic anhydrase 1, chloroplastic; Short=AtaCA1; Short=AtalphaCA1; AltName: Full=Alpha carbonate dehydratase 1; Flags: Precursor	1	1.26304e-78	44.6565	64.5038	261	253.062
TC0100003770.mtr.1		Medtr1g021845.1	http://www.medicagogenome.org/feature/Medtr1g021845.1	LysM-domain receptor-like kinase HC chr1:6624391-6622354	7.45	4.69	0.21	0.87	6.75	0.012248	0.2062	Medtr1g021845	LysM-domain receptor-like kinase	chr1	6622354 - 6624391	-	Medtr1g021845.1	TC0100003770.mtr.1	Medtr1g021845.1	http://www.medicagogenome.org/feature/Medtr1g021845.1	LysM-domain receptor-like kinase HC chr1:6624391-6622354	1	0	100	1905	3436.7	Medtr1g021845.1	LysM-domain receptor-like kinase	Mtr.27990.1.S1_at	1	0	99.3534	464	820.016	TC0100003770.mtr.1	http://www.uniprot.org/uniprot/O64825	O64825	RecName: Full=LysM domain receptor-like kinase 4; Short=LysM-containing receptor-like kinase 4; Flags: Precursor	1	3.27754e-118	38.1933	56.4184	597	373.629
TC0300006375.mtr.1		Medtr3g107800.1	http://www.medicagogenome.org/feature/Medtr3g107800.1	transporter ABC domain protein HC chr3:49739431-49733848	7.01	4.26	0.11	0.76	6.74	0.0063	0.189273	Medtr3g107800	transporter ABC domain protein	chr3	49733848 - 49739431	-	Medtr3g107800.1	TC0300006375.mtr.1	Medtr3g107800.1	http://www.medicagogenome.org/feature/Medtr3g107800.1	transporter ABC domain protein HC chr3:49739431-49733848	3	0	100	3837	6920.81	Medtr3g107800.1	transporter ABC domain protein	Mtr.23679.1.S1_x_at	5	0	85.2941	1859	1496.28	TC0300006375.mtr.1	http://www.uniprot.org/uniprot/Q9M1Q9	Q9M1Q9	RecName: Full=ABC transporter B family member 21; Short=ABC transporter ABCB.21; Short=AtABCB21; AltName: Full=Multidrug resistance protein 17; AltName: Full=P-glycoprotein 21	1	0	65.6225	81.1245	1240	1660.2
TC0100005594.mtr.1		Medtr1g080820.1	http://www.medicagogenome.org/feature/Medtr1g080820.1	Chitinase / Hevein / PR-4 / Wheatwin2 HC chr1:35953845-35952385	8.14	5.39	1.47	0.82	6.72	0.207557	0.472217	Medtr1g080820	Chitinase / Hevein / PR-4 / Wheatwin2	chr1	35952385 - 35953845	-	Medtr1g080820.1	TC0100005594.mtr.1	Medtr1g080820.1	http://www.medicagogenome.org/feature/Medtr1g080820.1	Chitinase / Hevein / PR-4 / Wheatwin2 HC chr1:35953845-35952385	1	0	100	435	785.752	Medtr1g080820.1	Chitinase	Mtr.42876.1.S1_at	1	0	99.6737	612	1090.52	TC0100005594.mtr.1	http://www.uniprot.org/uniprot/P29063	P29063	RecName: Full=Pathogenesis-related protein PR-4B; Flags: Precursor	1	7.57354e-70	73.7226	83.2117	137	218.009
TC0100003938.mtr.1		Medtr1g027260.1	http://www.medicagogenome.org/feature/Medtr1g027260.1	wall-associated receptor kinase galacturonan-binding protein LC chr1:9007604-9006672	6.05	3.31	0.35	0.69	6.68	0.005976	0.188908	Medtr1g027260	wall-associated receptor kinase galacturonan-binding protein	chr1	9006672 - 9007604	-	Medtr1g027260.1	TC0100003938.mtr.1	Medtr1g027260.1	http://www.medicagogenome.org/feature/Medtr1g027260.1	wall-associated receptor kinase galacturonan-binding protein LC chr1:9007604-9006672	1	0	100	933	1683.83	Medtr1g027260.1	wall-associated receptor kinase galacturonan-binding protein	Mtr.5241.1.S1_at	1	6.03428e-123	79.4626	504	441.308	TC0100003938.mtr.1	http://www.uniprot.org/uniprot/Q9FF31	Q9FF31	RecName: Full=LEAF RUST 10 DISEASE-RESISTANCE LOCUS RECEPTOR-LIKE PROTEIN KINASE-like 2.1; AltName: Full=Probable receptor-like serine/threonine-protein kinase LRK10L-2.1; Flags: Precursor	1	0.000616356	32.3529	52.9412	67	45.0542
TC0500000972.mtr.1	MtLec5	Medtr5g031030.1	http://www.medicagogenome.org/feature/Medtr5g031030.1	legume lectin family protein HC chr5:13308133-13309153	9.91	7.18	0.1	1.1	6.65	0.030404	0.24837	Medtr5g031030	legume lectin family protein	chr5	13308133 - 13309153	+	Medtr5g031030.1	TC0500000972.mtr.1	Medtr5g031030.1	http://www.medicagogenome.org/feature/Medtr5g031030.1	legume lectin family protein HC chr5:13308133-13309153	1	0	100	825	1489.07	Medtr5g031030.1	legume lectin family protein	Mtr.15653.1.S1_at	1	0	100	825	1489.07	TC0500000972.mtr.1	http://www.uniprot.org/uniprot/Q39529	Q39529	RecName: Full=Agglutinin-2; AltName: Full=Agglutinin II; AltName: Full=ClAII; AltName: Full=LecClAII; Flags: Precursor	1	3.66357e-68	46.9534	62.3656	274	221.861
TC0100003985.mtr.1		Medtr1g028460.1	http://www.medicagogenome.org/feature/Medtr1g028460.1	bidirectional sugar transporter HC chr1:9612620-9609945	5.58	2.86	0.05	0.2	6.6	2.4e-05	0.117387	Medtr1g028460	bidirectional sugar transporter	chr1	9609945 - 9612620	-	Medtr1g028460.1	TC0100003985.mtr.1	Medtr1g028460.1	http://www.medicagogenome.org/feature/Medtr1g028460.1	bidirectional sugar transporter HC chr1:9612620-9609945	1	0	100	771	1391.68	Medtr1g028460.1	bidirectional sugar transporter	Mtr.41025.1.S1_at	1	0	100	1038	1873.18	TC0100003985.mtr.1	http://www.uniprot.org/uniprot/Q6NQN5	Q6NQN5	RecName: Full=Bidirectional sugar transporter SWEET3; Short=AtSWEET3; AltName: Full=Protein SUGARS WILL EVENTUALLY BE EXPORTED TRANSPORTERS 3	1	2.35723e-91	54.4747	70.428	257	283.108
TC0300005491.mtr.1		Medtr3g082200.2	http://www.medicagogenome.org/feature/Medtr3g082200.2	subtilisin-like serine protease HC chr3:37110926-37105455	7.23	4.51	0.34	0.74	6.59	0.008593	0.194929	Medtr3g082200	subtilisin-like serine protease	chr3	37105455 - 37112701	-	Medtr3g082200.1; Medtr3g082200.2; Medtr3g082200.3	TC0300005491.mtr.1	Medtr3g082200.2	http://www.medicagogenome.org/feature/Medtr3g082200.2	subtilisin-like serine protease HC chr3:37110926-37105455	1	0	100	1905	3436.7	Medtr3g082200.1	subtilisin-like serine protease	Mtr.27443.1.S1_at	1	0	100	581	1049.04	TC0300005491.mtr.1	http://www.uniprot.org/uniprot/Q9ZSP5	Q9ZSP5	RecName: Full=Subtilisin-like protease SBT5.3; AltName: Full=Auxin-induced in root cultures protein 3; AltName: Full=Subtilase subfamily 5 member 3; Short=AtSBT5.3; AltName: Full=Subtilisin-like protease AIR3; Flags: Precursor	3	0	64.8867	79.1262	617	834.328
TC0700005213.mtr.1		Medtr7g090520.1	http://www.medicagogenome.org/feature/Medtr7g090520.1	2-oxoglutarate-dependent dioxygenase HC chr7:35627708-35626006	8.14	5.42	0.68	1.57	6.59	0.077731	0.325907	Medtr7g090520	2-oxoglutarate-dependent dioxygenase	chr7	35626006 - 35627708	-	Medtr7g090520.1	TC0700005213.mtr.1	Medtr7g090520.1	http://www.medicagogenome.org/feature/Medtr7g090520.1	2-oxoglutarate-dependent dioxygenase HC chr7:35627708-35626006	1	0	100	966	1743.34	Medtr7g090520.1	2-oxoglutarate-dependent dioxygenase	Mtr.15436.1.S1_at	1	0	100	966	1743.34	TC0700005213.mtr.1	http://www.uniprot.org/uniprot/Q9ZTA3	Q9ZTA3	RecName: Full=Probable 2-oxoglutarate-dependent dioxygenase AOP1	1	7.81313e-71	40.3125	59.6875	313	233.802
TC0700000360.mtr.1		Medtr7g020820.1	http://www.medicagogenome.org/feature/Medtr7g020820.1	proline dehydrogenase HC chr7:6488219-6491368	9	6.29	0.22	0.87	6.54	0.011433	0.203518	Medtr7g020820	proline dehydrogenase	chr7	6488219 - 6491368	+	Medtr7g020820.1	TC0700000360.mtr.1	Medtr7g020820.1	http://www.medicagogenome.org/feature/Medtr7g020820.1	proline dehydrogenase HC chr7:6488219-6491368	1	0	100	1476	2663.06	Medtr7g020820.1	proline dehydrogenase	Mtr.42984.1.S1_at	1	0	100	1972	3557.53	TC0700000360.mtr.1	http://www.uniprot.org/uniprot/Q6NKX1	Q6NKX1	RecName: Full=Proline dehydrogenase 2, mitochondrial; AltName: Full=Osmotic stress-induced proline dehydrogenase; AltName: Full=Proline oxidase; Flags: Precursor	1	0	54.5825	71.6904	475	540.421
TC0700005738.mtr.1		Medtr7g105400.1	http://www.medicagogenome.org/feature/Medtr7g105400.1	lysosomal pro-X carboxypeptidase-like protein HC chr7:42749092-42745444	6.07	3.37	0.5	0.61	6.53	0.007805	0.194185	Medtr7g105400	lysosomal pro-X carboxypeptidase-like protein	chr7	42745444 - 42749092	-	Medtr7g105400.1	TC0700005738.mtr.1	Medtr7g105400.1	http://www.medicagogenome.org/feature/Medtr7g105400.1	lysosomal pro-X carboxypeptidase-like protein HC chr7:42749092-42745444	1	0	100	1506	2717.16	Medtr7g105400.1	lysosomal pro-X carboxypeptidase-like protein	Mtr.44368.1.S1_at	1	0	82.9508	914	940.841	TC0700005738.mtr.1	http://www.uniprot.org/uniprot/Q5RBU7	Q5RBU7	RecName: Full=Lysosomal Pro-X carboxypeptidase; AltName: Full=Proline carboxypeptidase; AltName: Full=Prolylcarboxypeptidase; Short=PRCP; Flags: Precursor	1	3.23556e-131	44.3723	60.8225	450	397.127
TC0700005486.mtr.1		Medtr7g098210.1	http://www.medicagogenome.org/feature/Medtr7g098210.1	peptide transporter PTR3-like protein HC chr7:39252636-39250127	5.81	3.12	0.13	0.6	6.47	0.003091	0.178123	Medtr7g098210	peptide transporter PTR3-like protein	chr7	39250127 - 39252636	-	Medtr7g098210.1	TC0700005486.mtr.1	Medtr7g098210.1	http://www.medicagogenome.org/feature/Medtr7g098210.1	peptide transporter PTR3-like protein HC chr7:39252636-39250127	1	0	100	1341	2419.6	Medtr7g098210.1	peptide transporter PTR3-like protein	Mtr.47098.1.S1_at	3	0	91.8033	929	998.549	TC0700005486.mtr.1	http://www.uniprot.org/uniprot/Q9FNL7	Q9FNL7	RecName: Full=Protein NRT1/ PTR FAMILY 5.2; Short=AtNPF5.2; AltName: Full=Peptide transporter PTR3-A; Short=AtPTR3	1	2.00378e-146	46.1977	62.5475	523	437.187
TC0200005624.mtr.1		Medtr2g099110.1	http://www.medicagogenome.org/feature/Medtr2g099110.1	GRAS family transcription factor HC chr2:42486505-42484922	5.99	3.3	0.71	0.69	6.44	0.020563	0.225253	Medtr2g099110	GRAS family transcription factor	chr2	42484922 - 42486505	-	Medtr2g099110.1	TC0200005624.mtr.1	Medtr2g099110.1	http://www.medicagogenome.org/feature/Medtr2g099110.1	GRAS family transcription factor HC chr2:42486505-42484922	1	0	100	1359	2452.06	Medtr2g099110.1	GRAS family transcription factor	Mtr.35871.1.S1_at	1	0	99.6923	650	1160.85	TC0200005624.mtr.1	http://www.uniprot.org/uniprot/Q9SZF7	Q9SZF7	RecName: Full=Protein SHORT-ROOT; Short=AtSHR; AltName: Full=GRAS family protein 26; Short=AtGRAS-26; AltName: Full=Protein SHOOT GRAVITROPISM 7	1	1.43031e-138	51.358	69.6296	392	418.313
TC0500003978.mtr.1		Medtr5g033510.1	http://www.medicagogenome.org/feature/Medtr5g033510.1	tryptophan aminotransferase-like protein HC chr5:14434198-14432472	6.62	3.94	0.3	1.14	6.44	0.022221	0.229646	Medtr5g033510	tryptophan aminotransferase-like protein	chr5	14432472 - 14434198	-	Medtr5g033510.1	TC0500003978.mtr.1	Medtr5g033510.1	http://www.medicagogenome.org/feature/Medtr5g033510.1	tryptophan aminotransferase-like protein HC chr5:14434198-14432472	1	0	100	1206	2176.15	Medtr5g033510.1	tryptophan aminotransferase-like protein	Mtr.25150.1.S1_at	1	0	100	1206	2176.15	TC0500003978.mtr.1	http://www.uniprot.org/uniprot/Q9S7N2	Q9S7N2	RecName: Full=L-tryptophan--pyruvate aminotransferase 1; AltName: Full=Protein CYTOKININ INDUCED ROOT CURLING 1; AltName: Full=Protein SHADE AVOIDANCE 3; AltName: Full=Protein TRANSPORT INHIBITOR RESPONSE 2; AltName: Full=Protein TRYPTOPHAN AMINOTRANSFERASE OF ARABIDOPSIS 1; AltName: Full=Protein WEAK ETHYLENE INSENSITIVE 8; AltName: Full=Tryptophan transaminase	1	5.71924e-136	50.2488	67.6617	385	402.519
TC0100004228.mtr.1		Medtr1g036410.1	http://www.medicagogenome.org/feature/Medtr1g036410.1	ammonium transporter 1 protein HC chr1:13350444-13347344	10.39	7.7	0.26	1.25	6.43	0.037983	0.262649	Medtr1g036410	ammonium transporter 1 protein	chr1	13347344 - 13350444	-	Medtr1g036410.1	TC0100004228.mtr.1	Medtr1g036410.1	http://www.medicagogenome.org/feature/Medtr1g036410.1	ammonium transporter 1 protein HC chr1:13350444-13347344	1	0	100	1446	2608.96	Medtr1g036410.1	ammonium transporter 1 protein	Mtr.25576.1.S1_at	3	1.31308e-133	74.5989	738	477.376	TC0100004228.mtr.1	http://www.uniprot.org/uniprot/Q84KJ6	Q84KJ6	RecName: Full=Ammonium transporter 3 member 1; Short=OsAMT3;1	1	0	64.9378	75.1037	475	609.372
TSUnmappedRC00005514.mtr.1		Medtr1g019040.1	http://www.medicagogenome.org/feature/Medtr1g019040.1	SPla/RYanodine receptor (SPRY) domain protein HC chr1:5656781-5654657	7.54	4.86	1.4	0.86	6.42	0.183267	0.447804					---		TSUnmappedRC00005514.mtr.1	Medtr1g019040.1	http://www.medicagogenome.org/feature/Medtr1g019040.1	SPla/RYanodine receptor (SPRY) domain protein HC chr1:5656781-5654657	1	0.04	83.333	36	39.157	Mt4-unmapped-5514-rc	Unmapped Bottom-Strand Novel Transcript PUT-169a-Medicago_truncatula-54181	Mtr.8312.1.S1_at	1	0	99.7487	398	713.617	TSUnmappedRC00005514.mtr.1	http://www.uniprot.org/uniprot/Q9USR7	Q9USR7	RecName: Full=60S ribosomal protein L38-1	1	2.69227e-27	72.6027	80.8219	70	102.834
TC0800000747.mtr.1		Medtr8g031160.1	http://www.medicagogenome.org/feature/Medtr8g031160.1	Ripening related protein family HC chr8:11645103-11645474	5.15	2.47	1.35	0.17	6.39	0.064058	0.306772	Medtr8g031160	Ripening related protein family	chr8	11645103 - 11645474	+	Medtr8g031160.1	TC0800000747.mtr.1	Medtr8g031160.1	http://www.medicagogenome.org/feature/Medtr8g031160.1	Ripening related protein family HC chr8:11645103-11645474	1	0	100	372	672.139	Medtr8g031160.1	Ripening related protein family	Mtr.28097.1.S1_at	2	3.43589e-102	85.9375	320	370.977	TC0800000747.mtr.1	http://www.uniprot.org/uniprot/Q9M4H4	Q9M4H4	RecName: Full=Ripening-related protein grip22; Flags: Precursor	1	8.83483e-27	48.8189	58.2677	125	104.375
TC0200005729.mtr.1		Medtr2g102010.1	http://www.medicagogenome.org/feature/Medtr2g102010.1	carnitine/acylcarnitine carrier-like protein HC chr2:43893701-43891839	6.38	3.71	0.65	0.57	6.37	0.010187	0.201543	Medtr2g102010	carnitine/acylcarnitine carrier-like protein	chr2	43891839 - 43893701	-	Medtr2g102010.1	TC0200005729.mtr.1	Medtr2g102010.1	http://www.medicagogenome.org/feature/Medtr2g102010.1	carnitine/acylcarnitine carrier-like protein HC chr2:43893701-43891839	1	0	100	894	1613.5	Medtr2g102010.1	carnitine	Mtr.1281.1.S1_at	1	3.66568e-126	71.8714	860	452.129	TC0200005729.mtr.1	http://www.uniprot.org/uniprot/Q9CA93	Q9CA93	RecName: Full=Mitochondrial arginine transporter BAC2; AltName: Full=Mitochondrial basic amino acid carrier 2; Short=AtMBAC2	1	1.10583e-109	60.7383	73.8255	286	328.946
TC0500004126.mtr.1		Medtr5g037950.1	http://www.medicagogenome.org/feature/Medtr5g037950.1	thioredoxin HC chr5:16578974-16577587	5.29	2.62	1.1	0.22	6.37	0.033623	0.253821	Medtr5g037950	thioredoxin	chr5	16577587 - 16578974	-	Medtr5g037950.1	TC0500004126.mtr.1	Medtr5g037950.1	http://www.medicagogenome.org/feature/Medtr5g037950.1	thioredoxin HC chr5:16578974-16577587	1	0	100	384	693.78	Medtr5g037950.1	thioredoxin	Mtr.9679.1.S1_at	1	0	99.8483	658	1180.69	TC0500004126.mtr.1	http://www.uniprot.org/uniprot/Q38879	Q38879	RecName: Full=Thioredoxin H2; Short=AtTrxh2; AltName: Full=Thioredoxin 2; Short=AtTRX2	1	1.05728e-40	52.6786	78.5714	112	142.895
TC0400004531.mtr.1		Medtr4g037055.1	http://www.medicagogenome.org/feature/Medtr4g037055.1	hypothetical protein HC chr4:13620423-13618884	7.48	4.81	1.22	0.85	6.34	0.080942	0.329887	Medtr4g037055	hypothetical protein	chr4	13618884 - 13620423	-	Medtr4g037055.1	TC0400004531.mtr.1	Medtr4g037055.1	http://www.medicagogenome.org/feature/Medtr4g037055.1	hypothetical protein HC chr4:13620423-13618884	1	2.31e-75	100	156	282.612	Medtr4g037055.1	hypothetical protein	Mtr.29602.1.S1_at	1	0	100	448	809.196	TC0400004531.mtr.1	http://www.uniprot.org/uniprot/K7LFJ0	K7LFJ0	RecName: Full=Protein PROPEP890; Short=GmPROPEP890; Contains: RecName: Full=Peptide GmPep890; Flags: Precursor	1	2.57356e-07	50	53.8462	52	48.9062
TC0300002717.mtr.1		Medtr3g102400.1	http://www.medicagogenome.org/feature/Medtr3g102400.1	Serine/Threonine kinase, plant-type protein HC chr3:47191633-47194410	7.45	4.81	0.21	0.88	6.24	0.00683	0.190528	Medtr3g102400	Serine/Threonine kinase, plant-type protein	chr3	47191633 - 47194410	+	Medtr3g102400.1	TC0300002717.mtr.1	Medtr3g102400.1	http://www.medicagogenome.org/feature/Medtr3g102400.1	Serine/Threonine kinase, plant-type protein HC chr3:47191633-47194410	1	0	100	2436	4394.29	Medtr3g102400.1	Serine	Mtr.38035.1.S1_at	1	0	99.7956	1468	2632.4	TC0300002717.mtr.1	http://www.uniprot.org/uniprot/P17801	P17801	RecName: Full=Putative receptor protein kinase ZmPK1; Flags: Precursor	1	0	40.1914	55.7416	809	562.762
TSUnmappedRC00003995.mtr.1		Medtr1840s0010.1	http://www.medicagogenome.org/feature/Medtr1840s0010.1	pentatricopeptide (PPR) repeat protein LC scaffold1840:257-1262	7.12	4.49	0.41	0.36	6.19	0.002344	0.173714					---		TSUnmappedRC00003995.mtr.1	Medtr1840s0010.1	http://www.medicagogenome.org/feature/Medtr1840s0010.1	pentatricopeptide (PPR) repeat protein LC scaffold1840:257-1262	2	5.741e-05	93.939	32	48.174	Mt4-unmapped-3995-rc	Unmapped Bottom-Strand Novel Transcript PUT-169a-Medicago_truncatula-41991	Mtr.12290.1.S1_s_at	2	5.62278e-156	97.2393	325	549.51	TSUnmappedRC00003995.mtr.1	http://www.uniprot.org/uniprot/E1WAB4	E1WAB4	RecName: Full=Oxygen-regulated invasion protein OrgB >gi|325530183|sp|P0CL45.1|ORGB_SALTY RecName: Full=Oxygen-regulated invasion protein OrgB	1	0.411546	27.4725	42.8571	87	32.7278
TC0200005040.mtr.1		Medtr2g079650.1	http://www.medicagogenome.org/feature/Medtr2g079650.1	cystathionine beta-synthase (CBS) family protein HC chr2:33555029-33553506	6.22	3.6	0.25	1.09	6.16	0.023418	0.232604	Medtr2g079650	cystathionine beta-synthase (CBS) family protein	chr2	33553506 - 33555029	-	Medtr2g079650.1	TC0200005040.mtr.1	Medtr2g079650.1	http://www.medicagogenome.org/feature/Medtr2g079650.1	cystathionine beta-synthase (CBS) family protein HC chr2:33555029-33553506	1	0	100	1158	2089.59	Medtr2g079650.1	cystathionine beta-synthase (CBS) family protein	Mtr.40598.1.S1_at	1	0	85.5662	1345	1546.77	TC0200005040.mtr.1	http://www.uniprot.org/uniprot/Q84WQ5	Q84WQ5	RecName: Full=CBS domain-containing protein CBSX5	1	4.84377e-115	52.0305	70.5584	388	350.517
TC0400006968.mtr.1		Medtr4g123537.1	http://www.medicagogenome.org/feature/Medtr4g123537.1	peptide/nitrate transporter HC chr4:51361285-51358738	7.13	4.5	0.28	0.76	6.16	0.006413	0.189273	Medtr4g123537	peptide/nitrate transporter	chr4	51358738 - 51361285	-	Medtr4g123537.1	TC0400006968.mtr.1	Medtr4g123537.1	http://www.medicagogenome.org/feature/Medtr4g123537.1	peptide/nitrate transporter HC chr4:51361285-51358738	1	0	100	1848	3333.91	Medtr4g123537.1	peptide	Mtr.14133.1.S1_s_at	2	2.66801e-118	100	1526	426.881	TC0400006968.mtr.1	http://www.uniprot.org/uniprot/Q93VV5	Q93VV5	RecName: Full=Protein NRT1/ PTR FAMILY 4.3; Short=AtNPF4.3; AltName: Full=Nitrate transporter 1.14	1	2.23843e-133	39.0681	61.828	556	410.223
TC0400002282.mtr.1		Medtr4g091000.1	http://www.medicagogenome.org/feature/Medtr4g091000.1	carbohydrate-binding module family protein HC chr4:35999234-36002594	5.95	3.33	0.52	0.57	6.13	0.005077	0.18726	Medtr4g091000	carbohydrate-binding module family protein	chr4	35999234 - 36002594	+	Medtr4g091000.1	TC0400002282.mtr.1	Medtr4g091000.1	http://www.medicagogenome.org/feature/Medtr4g091000.1	carbohydrate-binding module family protein HC chr4:35999234-36002594	1	3.066e-124	100	246	444.915	Medtr4g091000.1	carbohydrate-binding module family protein	Mtr.35466.1.S1_at	1	0	100	478	863.297	TC0400002282.mtr.1	http://www.uniprot.org/uniprot/Q5WC42	Q5WC42	RecName: Full=Putative L,D-transpeptidase YkuD; AltName: Full=Spore protein YkuD homolog	1	0.0181828	40	55.5556	45	37.7354
TC0400003130.mtr.1		Medtr4g118840.1	http://www.medicagogenome.org/feature/Medtr4g118840.1	hypothetical protein HC chr4:49246937-49248284	7.71	5.09	1.25	0.57	6.12	0.049657	0.283976	Medtr4g118840	hypothetical protein	chr4	49246937 - 49248284	+	Medtr4g118840.1	TC0400003130.mtr.1	Medtr4g118840.1	http://www.medicagogenome.org/feature/Medtr4g118840.1	hypothetical protein HC chr4:49246937-49248284	3	0	100	945	1705.47	Medtr4g118840.1	hypothetical protein	Mtr.21659.1.S1_at	3	0	100	945	1705.47	TC0400003130.mtr.1	http://www.uniprot.org/uniprot/B4F777	B4F777	RecName: Full=High mobility group nucleosome-binding domain-containing protein 5; AltName: Full=Nucleosome-binding protein 1	2	0.0110688	47.2222	54.4715	123	40.817
TC0300003556.mtr.1		Medtr3g014360.1	http://www.medicagogenome.org/feature/Medtr3g014360.1	LRR and NB-ARC domain disease resistance protein LC chr3:4081120-4077089	8.02	5.41	0.34	0.78	6.1	0.015919	0.214495	Medtr3g014360	LRR and NB-ARC domain disease resistance protein	chr3	4077089 - 4081120	-	Medtr3g014360.1	TC0300003556.mtr.1	Medtr3g014360.1	http://www.medicagogenome.org/feature/Medtr3g014360.1	LRR and NB-ARC domain disease resistance protein LC chr3:4081120-4077089	7	0	100	3876	6991.14	Medtr3g014360.1	LRR and NB-ARC domain disease resistance protein	Mtr.15396.1.S1_at	5	0	80.198	2375	1128.39	TC0300003556.mtr.1	http://www.uniprot.org/uniprot/Q9LRR4	Q9LRR4	RecName: Full=Putative disease resistance RPP13-like protein 1	2	0	38.09	57.1899	894	573.163
TC0800003449.mtr.1		Medtr8g023060.1	http://www.medicagogenome.org/feature/Medtr8g023060.1	tubby C 2 protein HC chr8:8230795-8229295	7	4.39	0.95	0.6	6.09	0.023385	0.232604	Medtr8g023060	tubby C 2 protein	chr8	8229295 - 8230795	-	Medtr8g023060.1	TC0800003449.mtr.1	Medtr8g023060.1	http://www.medicagogenome.org/feature/Medtr8g023060.1	tubby C 2 protein HC chr8:8230795-8229295	1	0	100	600	1083.31	Medtr8g023060.1	tubby C 2 protein	Mtr.24476.1.S1_at	1	0	100	600	1083.31	TC0800003449.mtr.1	http://www.uniprot.org/uniprot/Q9LUM1	Q9LUM1	RecName: Full=Protein LURP-one-related 11	1	2.30852e-41	43.4783	61.8357	205	151.369
TC0800003224.mtr.1		Medtr8g015150.4	http://www.medicagogenome.org/feature/Medtr8g015150.4	LRR receptor-like kinase plant-like protein LC chr8:4891674-4885886	5.7	3.1	0.34	0.21	6.08	0.000338	0.162662	Medtr8g015150	LRR receptor-like kinase plant-like protein	chr8	4885886 - 4891674	-	Medtr8g015150.1; Medtr8g015150.2; Medtr8g015150.3; Medtr8g015150.4	TC0800003224.mtr.1	Medtr8g015150.4	http://www.medicagogenome.org/feature/Medtr8g015150.4	LRR receptor-like kinase plant-like protein LC chr8:4891674-4885886	2	0	100	1346	2428.62	Medtr8g015150.1	LRR receptor-like kinase plant-like protein	Mtr.49544.1.S1_at	4	0	90.7692	1336	1618.91	TC0800003224.mtr.1	http://www.uniprot.org/uniprot/C0LGD6	C0LGD6	RecName: Full=Probable LRR receptor-like serine/threonine-protein kinase At1g05700; Flags: Precursor	2	0	47.2637	61.194	644	570.466
TC0700001451.mtr.1		Medtr7g071970.1	http://www.medicagogenome.org/feature/Medtr7g071970.1	wound-induced-like protein HC chr7:26716633-26717220	7.64	5.05	1.19	0.9	6.02	0.048922	0.283402	Medtr7g071970	wound-induced-like protein	chr7	26716633 - 26717220	+	Medtr7g071970.1	TC0700001451.mtr.1	Medtr7g071970.1	http://www.medicagogenome.org/feature/Medtr7g071970.1	wound-induced-like protein HC chr7:26716633-26717220	1	0	100	456	823.622	Medtr7g071970.1	wound-induced-like protein	Mtr.47022.1.S1_s_at	1	0	98.2456	456	787.555	TC0700001451.mtr.1	http://www.uniprot.org/uniprot/P20144	P20144	RecName: Full=Wound-induced protein 1	1	5.47765e-11	34.5455	51.8182	105	60.4622
TC0700004303.mtr.1		Medtr7g062600.1	http://www.medicagogenome.org/feature/Medtr7g062600.1	2OG-Fe(II) oxygenase family oxidoreductase HC chr7:22784414-22782281	5.67	3.09	0.92	0.47	5.99	0.031993	0.250843	Medtr7g062600	2OG-Fe(II) oxygenase family oxidoreductase	chr7	22782281 - 22784414	-	Medtr7g062600.1	TC0700004303.mtr.1	Medtr7g062600.1	http://www.medicagogenome.org/feature/Medtr7g062600.1	2OG-Fe(II) oxygenase family oxidoreductase HC chr7:22784414-22782281	1	0	100	1083	1954.33	Medtr7g062600.1	2OG-Fe(II) oxygenase family oxidoreductase	Mtr.40380.1.S1_at	1	0	84.4427	1256	1425.95	TC0700004303.mtr.1	http://www.uniprot.org/uniprot/Q39224	Q39224	RecName: Full=Protein SRG1; Short=AtSRG1; AltName: Full=Protein SENESCENCE-RELATED GENE 1	1	3.8428e-85	38.9685	63.0372	348	271.552
TC0300002170.mtr.1		Medtr3g086200.1	http://www.medicagogenome.org/feature/Medtr3g086200.1	transmembrane protein, putative HC chr3:39003986-39004224	5.32	2.75	0.98	0.29	5.95	0.011481	0.203584	Medtr3g086200	transmembrane protein, putative	chr3	39003986 - 39004224	+	Medtr3g086200.1	TC0300002170.mtr.1	Medtr3g086200.1	http://www.medicagogenome.org/feature/Medtr3g086200.1	transmembrane protein, putative HC chr3:39003986-39004224	1	1.046e-75	100	156	282.612	Medtr3g086200.1	transmembrane protein, putative	Mtr.49166.1.S1_at	1	1.74391e-08	68.4211	152	58.9941	TC0300002170.mtr.1	http://www.uniprot.org/uniprot/Q8L9C4	Q8L9C4	RecName: Full=Very-long-chain 3-oxoacyl-CoA reductase 1; AltName: Full=Beta-ketoacyl reductase 1; Short=AtKCR1; AltName: Full=Protein GLOSSY 8; Short=gl8At	1	0.0155364	27.451	54.902	49	36.1946
TC0800004697.mtr.1		Medtr8g072260.2	http://www.medicagogenome.org/feature/Medtr8g072260.2	cytochrome P450 family ABA 8'-hydroxylase HC chr8:30524747-30521508	7.68	5.11	0.25	0.55	5.95	0.001846	0.17191	Medtr8g072260	cytochrome P450 family ABA 8'-hydroxylase	chr8	30521508 - 30524747	-	Medtr8g072260.1; Medtr8g072260.2; Medtr8g072260.3; Medtr8g072260.4	TC0800004697.mtr.1	Medtr8g072260.2	http://www.medicagogenome.org/feature/Medtr8g072260.2	cytochrome P450 family ABA 8'-hydroxylase HC chr8:30524747-30521508	1	0	100	1377	2484.53	Medtr8g072260.1	cytochrome P450 family ABA 8'-hydroxylase	Mtr.38100.1.S1_at	1	0	99.5943	986	1757.77	TC0800004697.mtr.1	http://www.uniprot.org/uniprot/Q949P1	Q949P1	RecName: Full=Abscisic acid 8'-hydroxylase 1; Short=ABA 8'-hydroxylase 1; AltName: Full=Cytochrome P450 707A1	3	0	78.0488	95.122	394	608.601
TC0100002396.mtr.1		Medtr1g087920.1	http://www.medicagogenome.org/feature/Medtr1g087920.1	ethylene response factor HC chr1:39359724-39361274	8.32	5.76	0.17	0.17	5.93	5.2e-05	0.119408	Medtr1g087920	ethylene response factor	chr1	39359724 - 39361274	+	Medtr1g087920.1	TC0100002396.mtr.1	Medtr1g087920.1	http://www.medicagogenome.org/feature/Medtr1g087920.1	ethylene response factor HC chr1:39359724-39361274	1	0	100	918	1656.78	Medtr1g087920.1	ethylene response factor	Mtr.43313.1.S1_at	1	0	100	1346	2428.62	TC0100002396.mtr.1	http://www.uniprot.org/uniprot/P42736	P42736	RecName: Full=Ethylene-responsive transcription factor RAP2-3; AltName: Full=Cadmium-induced protein AS30; AltName: Full=Ethylene response factor 72; Short=ERF72; AltName: Full=Ethylene-responsive element binding protein; Short=AtEBP; AltName: Full=Protein RELATED TO APETALA2 3; Short=Related to AP2 3	1	2.05899e-39	53.9007	68.7943	136	147.902
TC0600000052.mtr.1		Medtr6g005340.1	http://www.medicagogenome.org/feature/Medtr6g005340.1	germin family protein HC chr6:712271-713359	6.97	4.4	0.87	0.3	5.93	0.018501	0.219714	Medtr6g005340	germin family protein	chr6	712271 - 713359	+	Medtr6g005340.1	TC0600000052.mtr.1	Medtr6g005340.1	http://www.medicagogenome.org/feature/Medtr6g005340.1	germin family protein HC chr6:712271-713359	1	0	100	663	1196.92	Medtr6g005340.1	germin family protein	Mtr.43572.1.S1_at	1	0	98.8675	882	1544.97	TC0600000052.mtr.1	http://www.uniprot.org/uniprot/Q6K5Q0	Q6K5Q0	RecName: Full=Putative germin-like protein 2-1; Flags: Precursor	1	1.13193e-88	66.055	74.3119	216	270.781
TC0100000672.mtr.1		Medtr1g029150.1	http://www.medicagogenome.org/feature/Medtr1g029150.1	stearoyl-acyl-carrier desaturase HC chr1:9950088-9952717	7.4	4.84	0.2	0.27	5.92	0.000185	0.155928	Medtr1g029150	stearoyl-acyl-carrier desaturase	chr1	9950088 - 9952717	+	Medtr1g029150.1	TC0100000672.mtr.1	Medtr1g029150.1	http://www.medicagogenome.org/feature/Medtr1g029150.1	stearoyl-acyl-carrier desaturase HC chr1:9950088-9952717	2	0	100	1173	2116.64	Medtr1g029150.1	stearoyl-acyl-carrier desaturase	Mtr.44565.1.S1_at	2	0	100	632	1141.02	TC0100000672.mtr.1	http://www.uniprot.org/uniprot/Q84VY3	Q84VY3	RecName: Full=Stearoyl-[acyl-carrier-protein] 9-desaturase 6, chloroplastic; Short=Stearoyl-ACP desaturase 6; AltName: Full=Acyl-[acyl-carrier-protein] desaturase 6; Flags: Precursor	1	0	80.0578	89.0173	346	587.415
TC0300006481.mtr.1		Medtr3g110195.1	http://www.medicagogenome.org/feature/Medtr3g110195.1	retinal pigment epithelial membrane protein HC chr3:51201204-51196407	7.8	5.24	0.5	0.74	5.92	0.009468	0.197971	Medtr3g110195	retinal pigment epithelial membrane protein	chr3	51196407 - 51201204	-	Medtr3g110195.1	TC0300006481.mtr.1	Medtr3g110195.1	http://www.medicagogenome.org/feature/Medtr3g110195.1	retinal pigment epithelial membrane protein HC chr3:51201204-51196407	1	0	100	1761	3177.02	Medtr3g110195.1	retinal pigment epithelial membrane protein	Mtr.7136.1.S1_at	1	0	99.1935	372	652.302	TC0300006481.mtr.1	http://www.uniprot.org/uniprot/Q84KG5	Q84KG5	RecName: Full=Carotenoid 9,10(9',10')-cleavage dioxygenase; AltName: Full=CsCCD	1	5.94679e-66	31.5498	49.262	511	233.417
TC0400001582.mtr.1		Medtr4g069220.1	http://www.medicagogenome.org/feature/Medtr4g069220.1	Lipid transfer protein HC chr4:26018774-26019491	7.82	5.25	0.87	0.19	5.92	0.007272	0.192479	Medtr4g069220	Lipid transfer protein	chr4	26018774 - 26019491	+	Medtr4g069220.1	TC0400001582.mtr.1	Medtr4g069220.1	http://www.medicagogenome.org/feature/Medtr4g069220.1	Lipid transfer protein HC chr4:26018774-26019491	1	1.633e-161	100	315	569.347	Medtr4g069220.1	Lipid transfer protein	Mtr.43294.1.S1_at	1	0	100	681	1229.38	TC0400001582.mtr.1	http://www.uniprot.org/uniprot/Q8W453	Q8W453	RecName: Full=Putative lipid-transfer protein DIR1; AltName: Full=Protein DEFECTIVE IN INDUCED RESISTANCE 1; Flags: Precursor	1	3.47911e-11	41.5584	54.5455	74	61.6178
TCscaffold134400000001.mtr.1		Medtr1344s0010.1	http://www.medicagogenome.org/feature/Medtr1344s0010.1	hypothetical protein LC scaffold1344:12-1340	5.79	3.23	1.08	0.61	5.89	0.062685	0.30484	Medtr1344s0010	hypothetical protein	scaffold1344	12 - 1340	+	Medtr1344s0010.1	TCscaffold134400000001.mtr.1	Medtr1344s0010.1	http://www.medicagogenome.org/feature/Medtr1344s0010.1	hypothetical protein LC scaffold1344:12-1340	1	0	100	1329	2397.96	Medtr1344s0010.1	hypothetical protein	Mtr.24018.1.S1_at	2	9.28658e-72	69.7443	693	271.792	TCscaffold134400000001.mtr.1	http://www.uniprot.org/uniprot/Q7KRY7	Q7KRY7	RecName: Full=Protein lap4; AltName: Full=Protein scribble; AltName: Full=Protein smell-impaired	1	0.000226197	26.556	42.3237	222	47.3654
TC0300001987.mtr.1		Medtr3g080860.1	http://www.medicagogenome.org/feature/Medtr3g080860.1	hypothetical protein HC chr3:36600937-36601679	4.52	1.97	0.73	0.09	5.87	0.005375	0.188765	Medtr3g080860	hypothetical protein	chr3	36600937 - 36601679	+	Medtr3g080860.1	TC0300001987.mtr.1	Medtr3g080860.1	http://www.medicagogenome.org/feature/Medtr3g080860.1	hypothetical protein HC chr3:36600937-36601679	1	0	100	396	715.42	Medtr3g080860.1	hypothetical protein	Mtr.44658.1.S1_at	1	0	99.8384	619	1108.55	TC0300001987.mtr.1	http://www.uniprot.org/uniprot/Q9DDE3	Q9DDE3	RecName: Full=Acetylcholinesterase; Short=AChE; Flags: Precursor	1	1.55196	30.6818	44.3182	77	33.8834
TC0400003957.mtr.1		Medtr4g014460.1	http://www.medicagogenome.org/feature/Medtr4g014460.1	abscisic acid receptor HC chr4:4083299-4081745	10.48	7.93	0.25	0.96	5.87	0.031183	0.250379	Medtr4g014460	abscisic acid receptor	chr4	4081745 - 4083299	-	Medtr4g014460.1	TC0400003957.mtr.1	Medtr4g014460.1	http://www.medicagogenome.org/feature/Medtr4g014460.1	abscisic acid receptor HC chr4:4083299-4081745	1	0	100	648	1169.87	Medtr4g014460.1	abscisic acid receptor	Mtr.17868.1.S1_at	1	0	100	648	1169.87	TC0400003957.mtr.1	http://www.uniprot.org/uniprot/O80920	O80920	RecName: Full=Abscisic acid receptor PYL4; AltName: Full=ABI1-binding protein 2; AltName: Full=PYR1-like protein 4; AltName: Full=Regulatory components of ABA receptor 10	1	7.59055e-66	69.9387	85.8896	160	218.394
TC0500003241.mtr.1		Medtr5g011060.1	http://www.medicagogenome.org/feature/Medtr5g011060.1	phospholipase D alpha 1 HC chr5:3121525-3117305	6.85	4.3	0.26	0.74	5.87	0.010534	0.202082	Medtr5g011060	phospholipase D alpha 1	chr5	3117305 - 3121525	-	Medtr5g011060.1	TC0500003241.mtr.1	Medtr5g011060.1	http://www.medicagogenome.org/feature/Medtr5g011060.1	phospholipase D alpha 1 HC chr5:3121525-3117305	1	0	100	2547	4594.47	Medtr5g011060.1	phospholipase D alpha 1	Mtr.6918.1.S1_at	2	4.2103e-130	97.3822	313	466.555	TC0500003241.mtr.1	http://www.uniprot.org/uniprot/P93733	P93733	RecName: Full=Phospholipase D beta 1; Short=AtPLDbeta1; Short=PLD beta 1; Short=PLDbeta	1	0	69.6429	82.8571	834	1246.88
TC0700001375.mtr.1		Medtr7g070050.1	http://www.medicagogenome.org/feature/Medtr7g070050.1	abscisic acid receptor HC chr7:25811679-25813033	8.14	5.58	0.26	1.24	5.87	0.063563	0.306096	Medtr7g070050	abscisic acid receptor	chr7	25811679 - 25813033	+	Medtr7g070050.1	TC0700001375.mtr.1	Medtr7g070050.1	http://www.medicagogenome.org/feature/Medtr7g070050.1	abscisic acid receptor HC chr7:25811679-25813033	1	0	100	561	1012.98	Medtr7g070050.1	abscisic acid receptor	Mtr.45080.1.S1_at	1	0	100	671	1211.35	TC0700001375.mtr.1	http://www.uniprot.org/uniprot/O80920	O80920	RecName: Full=Abscisic acid receptor PYL4; AltName: Full=ABI1-binding protein 2; AltName: Full=PYR1-like protein 4; AltName: Full=Regulatory components of ABA receptor 10	1	1.70226e-79	75.1412	84.7458	169	251.906
TC0700001616.mtr.1		Medtr7g076665.1	http://www.medicagogenome.org/feature/Medtr7g076665.1	NAD(P)-binding rossmann-fold protein HC chr7:28887778-28889487	8.18	5.63	0.84	0.88	5.84	0.034022	0.254647	Medtr7g076665	NAD(P)-binding rossmann-fold protein	chr7	28887778 - 28889487	+	Medtr7g076665.1	TC0700001616.mtr.1	Medtr7g076665.1	http://www.medicagogenome.org/feature/Medtr7g076665.1	NAD(P)-binding rossmann-fold protein HC chr7:28887778-28889487	1	0	100	888	1602.68	Medtr7g076665.1	NAD(P)-binding rossmann-fold protein	Mtr.20645.1.S1_at	1	0	99.7748	888	1593.66	TC0700001616.mtr.1	http://www.uniprot.org/uniprot/Q9M2E2	Q9M2E2	RecName: Full=(+)-neomenthol dehydrogenase; AltName: Full=Menthone:neomenthol reductase; AltName: Full=Short-chain dehydrogenase/reductase 1; Short=AtSDR1	1	6.51021e-117	56.9024	74.0741	296	345.51
TC0300000363.mtr.1		Medtr3g022210.1	http://www.medicagogenome.org/feature/Medtr3g022210.1	hypothetical protein HC chr3:6512760-6513515	9.47	6.93	0.1	0.96	5.83	0.019058	0.221729	Medtr3g022210	hypothetical protein	chr3	6512760 - 6513515	+	Medtr3g022210.1	TC0300000363.mtr.1	Medtr3g022210.1	http://www.medicagogenome.org/feature/Medtr3g022210.1	hypothetical protein HC chr3:6512760-6513515	1	0	100	537	969.695	Medtr3g022210.1	hypothetical protein	Mtr.17037.1.S1_at	1	9.13679e-118	100	234	423.275	TC0300000363.mtr.1	http://www.uniprot.org/uniprot/	not available	not available	0
TC0300002305.mtr.1		Medtr3g089977.1	http://www.medicagogenome.org/feature/Medtr3g089977.1	zinc-binding alcohol dehydrogenase family protein HC chr3:40903129-40906106	10.3	7.76	0.28	0.56	5.83	0.001909	0.17191	Medtr3g089977	zinc-binding alcohol dehydrogenase family protein	chr3	40903129 - 40906106	+	Medtr3g089977.1	TC0300002305.mtr.1	Medtr3g089977.1	http://www.medicagogenome.org/feature/Medtr3g089977.1	zinc-binding alcohol dehydrogenase family protein HC chr3:40903129-40906106	1	0	100	1143	2062.54	Medtr3g089977.1	zinc-binding alcohol dehydrogenase family protein	Mtr.37442.1.S1_at	1	0	95.8824	1353	2186.97	TC0300002305.mtr.1	http://www.uniprot.org/uniprot/P12886	P12886	RecName: Full=Alcohol dehydrogenase 1	1	0	96.0526	99.2105	380	766.533
TSUnmapped00003995.mtr.1		Medtr1840s0010.1	http://www.medicagogenome.org/feature/Medtr1840s0010.1	pentatricopeptide (PPR) repeat protein LC scaffold1840:257-1262	8.63	6.1	0.18	0.65	5.77	0.004008	0.179912					---		TSUnmapped00003995.mtr.1	Medtr1840s0010.1	http://www.medicagogenome.org/feature/Medtr1840s0010.1	pentatricopeptide (PPR) repeat protein LC scaffold1840:257-1262	2	5.741e-05	93.939	32	48.174	Mt4-unmapped-3995	Unmapped Top-Strand Novel Transcript PUT-169a-Medicago_truncatula-41991	Mtr.12290.1.S1_s_at	2	5.62278e-156	97.2393	325	549.51	TSUnmapped00003995.mtr.1	http://www.uniprot.org/uniprot/E1WAB4	E1WAB4	RecName: Full=Oxygen-regulated invasion protein OrgB >gi|325530183|sp|P0CL45.1|ORGB_SALTY RecName: Full=Oxygen-regulated invasion protein OrgB	1	0.411546	27.4725	42.8571	87	32.7278
TCscaffold053600000002.mtr.1		Medtr0536s0020.1	http://www.medicagogenome.org/feature/Medtr0536s0020.1	UDP-glucosyltransferase family protein HC scaffold0536:5459-7263	7.34	4.81	0.1	0.83	5.76	0.013213	0.209456	Medtr0536s0020	UDP-glucosyltransferase family protein	scaffold0536	5459 - 7263	+	Medtr0536s0020.1	TCscaffold053600000002.mtr.1	Medtr0536s0020.1	http://www.medicagogenome.org/feature/Medtr0536s0020.1	UDP-glucosyltransferase family protein HC scaffold0536:5459-7263	1	0	100	1470	2652.24	Medtr0536s0020.1	UDP-glucosyltransferase family protein	Mtr.42503.1.S1_at	1	0	84.5789	842	924.611	TCscaffold053600000002.mtr.1	http://www.uniprot.org/uniprot/Q9AT54	Q9AT54	RecName: Full=Scopoletin glucosyltransferase; AltName: Full=Phenylpropanoid:glucosyltransferase 1	1	1.36158e-140	43.659	63.6175	465	424.091
TC0100004295.mtr.1		Medtr1g038820.1	http://www.medicagogenome.org/feature/Medtr1g038820.1	amino-terminal domain cyclin HC chr1:14363372-14359165	5.49	2.97	0.36	0.44	5.72	0.002556	0.174044	Medtr1g038820	amine-terminal domain cyclin	chr1	14359165 - 14363372	-	Medtr1g038820.1	TC0100004295.mtr.1	Medtr1g038820.1	http://www.medicagogenome.org/feature/Medtr1g038820.1	amino-terminal domain cyclin HC chr1:14363372-14359165	1	0	100	702	1267.25	Medtr1g038820.1	amine-terminal domain cyclin	Mtr.21002.1.S1_s_at	1	1.40947e-24	73.0392	204	114.899	TC0100004295.mtr.1	http://www.uniprot.org/uniprot/Q0DTM7	Q0DTM7	RecName: Full=Cyclin-J18-like	1	9.54771e-79	50.6494	73.1602	231	250.366
TC0300002181.mtr.1		Medtr3g086430.1	http://www.medicagogenome.org/feature/Medtr3g086430.1	multidrug resistance-associated protein ABC domain protein HC chr3:39152403-39158029	8.58	6.07	0.04	1.45	5.71	0.067181	0.311241	Medtr3g086430	multidrug resistance-associated protein ABC domain protein	chr3	39152403 - 39158029	+	Medtr3g086430.1	TC0300002181.mtr.1	Medtr3g086430.1	http://www.medicagogenome.org/feature/Medtr3g086430.1	multidrug resistance-associated protein ABC domain protein HC chr3:39152403-39158029	1	0	100	3738	6742.28	Medtr3g086430.1	multidrug resistance-associated protein ABC domain protein	Mtr.1103.1.S1_at	1	0	100	3738	6742.28	TC0300002181.mtr.1	http://www.uniprot.org/uniprot/Q6YUU5	Q6YUU5	RecName: Full=Putative multidrug resistance protein; AltName: Full=P-glycoprotein	2	0	53.7277	71.9611	1212	1309.28
TSUnmappedRC00006045.mtr.1		Medtr1g083950.1	http://www.medicagogenome.org/feature/Medtr1g083950.1	universal stress family protein HC chr1:37410238-37411974	5.96	3.44	0.4	0.17	5.71	0.000526	0.162662					---		TSUnmappedRC00006045.mtr.1	Medtr1g083950.1	http://www.medicagogenome.org/feature/Medtr1g083950.1	universal stress family protein HC chr1:37410238-37411974	1	0	93.587	498	737.061	Mt4-unmapped-6045-rc	Unmapped Bottom-Strand Novel Transcript PUT-169a-Medicago_truncatula-54042	Mtr.21000.1.S1_at	1	0	93.5872	498	737.061	TSUnmappedRC00006045.mtr.1	http://www.uniprot.org/uniprot/Q8LGG8	Q8LGG8	RecName: Full=Universal stress protein A-like protein	1	0.00450275	28.2443	48.0916	129	40.4318
TC0800001940.mtr.1		Medtr8g074920.1	http://www.medicagogenome.org/feature/Medtr8g074920.1	receptor-like kinase theseus protein HC chr8:31673934-31676543	6.86	4.35	0.86	1.18	5.69	0.067122	0.311207	Medtr8g074920	receptor-like kinase theseus protein	chr8	31673934 - 31676543	+	Medtr8g074920.1	TC0800001940.mtr.1	Medtr8g074920.1	http://www.medicagogenome.org/feature/Medtr8g074920.1	receptor-like kinase theseus protein HC chr8:31673934-31676543	1	0	100	1281	2311.4	Medtr8g074920.1	receptor-like kinase theseus protein	Mtr.24165.1.S1_at	1	0	100	1281	2311.4	TC0800001940.mtr.1	http://www.uniprot.org/uniprot/Q9LK35	Q9LK35	RecName: Full=Receptor-like protein kinase THESEUS 1; Flags: Precursor	1	9.69725e-75	42.4149	60.9907	317	258.455
TC0100000103.mtr.1		Medtr1g009270.1	http://www.medicagogenome.org/feature/Medtr1g009270.1	LRR receptor-like kinase HC chr1:1253486-1256331	7.22	4.72	0.67	0.85	5.65	0.027664	0.243078	Medtr1g009270	LRR receptor-like kinase	chr1	1253486 - 1256331	+	Medtr1g009270.1	TC0100000103.mtr.1	Medtr1g009270.1	http://www.medicagogenome.org/feature/Medtr1g009270.1	LRR receptor-like kinase HC chr1:1253486-1256331	1	0	100	1980	3571.96	Medtr1g009270.1	LRR receptor-like kinase	Mtr.46484.1.S1_at	1	0	71.7764	1765	913.791	TC0100000103.mtr.1	http://www.uniprot.org/uniprot/C0LGR9	C0LGR9	RecName: Full=Probable LRR receptor-like serine/threonine-protein kinase At4g31250; Flags: Precursor	1	0	44.898	62.0991	665	571.237
TC0100002125.mtr.1		Medtr1g079440.1	http://www.medicagogenome.org/feature/Medtr1g079440.1	hypothetical protein LC chr1:35290234-35291555	4.9	2.4	0.83	0.28	5.65	0.015897	0.214447	Medtr1g079440	hypothetical protein	chr1	35290234 - 35291555	+	Medtr1g079440.1	TC0100002125.mtr.1	Medtr1g079440.1	http://www.medicagogenome.org/feature/Medtr1g079440.1	hypothetical protein LC chr1:35290234-35291555	1	0	100	840	1516.12	Medtr1g079440.1	hypothetical protein	Mtr.34404.1.S1_at	1	0.912184	91.6667	24	35.5503	TC0100002125.mtr.1	http://www.uniprot.org/uniprot/P0DH62	P0DH62	RecName: Full=Inactive protein kinase SELMODRAFT_444075	1	1.8391e-07	35.6164	64.3836	73	56.225
TC0400004038.mtr.1		Medtr4g017030.1	http://www.medicagogenome.org/feature/Medtr4g017030.1	germin family protein HC chr4:5279264-5278103	6.34	3.84	0.33	0.46	5.65	0.00133	0.17191	Medtr4g017030	germin family protein	chr4	5278103 - 5279264	-	Medtr4g017030.1	TC0400004038.mtr.1	Medtr4g017030.1	http://www.medicagogenome.org/feature/Medtr4g017030.1	germin family protein HC chr4:5279264-5278103	1	0	100	666	1202.33	Medtr4g017030.1	germin family protein	Mtr.50075.1.S1_s_at	1	0	100	666	1202.33	TC0400004038.mtr.1	http://www.uniprot.org/uniprot/Q9SFF9	Q9SFF9	RecName: Full=Germin-like protein subfamily 1 member 7; Flags: Precursor	1	1.41049e-92	65.3333	76.4444	224	281.567
TC0400005253.mtr.1		Medtr4g069770.1	http://www.medicagogenome.org/feature/Medtr4g069770.1	DUF2775 family protein HC chr4:26235941-26235532	6.05	3.56	1.52	1.03	5.63	0.197749	0.462386	Medtr4g069770	DUF2775 family protein	chr4	26235532 - 26235941	-	Medtr4g069770.1	TC0400005253.mtr.1	Medtr4g069770.1	http://www.medicagogenome.org/feature/Medtr4g069770.1	DUF2775 family protein HC chr4:26235941-26235532	1	1.187e-145	100	285	515.246	Medtr4g069770.1	DUF2775 family protein	Mtr.43908.1.S1_at	1	9.56787e-146	100	285	515.246	TC0400005253.mtr.1	http://www.uniprot.org/uniprot/P17771	P17771	RecName: Full=Organ-specific protein P4	1	0.0046843	34.375	53.125	63	36.965
TC0700003544.mtr.1		Medtr7g024890.1	http://www.medicagogenome.org/feature/Medtr7g024890.1	calcium-binding EF-hand protein HC chr7:8237131-8236498	5.15	2.65	0.84	0.24	5.63	0.004159	0.180828	Medtr7g024890	calcium-binding EF-hand protein	chr7	8236498 - 8237131	-	Medtr7g024890.1	TC0700003544.mtr.1	Medtr7g024890.1	http://www.medicagogenome.org/feature/Medtr7g024890.1	calcium-binding EF-hand protein HC chr7:8237131-8236498	1	0	100	414	747.881	Medtr7g024890.1	calcium-binding EF-hand protein	Mtr.37966.1.S1_at	1	0	98.4026	626	1083.31	TC0700003544.mtr.1	http://www.uniprot.org/uniprot/Q9SRP4	Q9SRP4	RecName: Full=Probable calcium-binding protein CML33; AltName: Full=Calmodulin-like protein 33	1	0.170238	28.7671	46.5753	60	35.039
TC0700005867.mtr.1		Medtr7g108890.1	http://www.medicagogenome.org/feature/Medtr7g108890.1	pectinesterase/pectinesterase inhibitor HC chr7:44477030-44473733	6.77	4.29	0.69	0.4	5.58	0.008839	0.195849	Medtr7g108890	pectinesterase/pectinesterase inhibitor	chr7	44473733 - 44477030	-	Medtr7g108890.1	TC0700005867.mtr.1	Medtr7g108890.1	http://www.medicagogenome.org/feature/Medtr7g108890.1	pectinesterase/pectinesterase inhibitor HC chr7:44477030-44473733	1	0	100	1695	3058	Medtr7g108890.1	pectinesterase	Mtr.28556.1.S1_at	1	0	99.7522	807	1447.59	TC0700005867.mtr.1	http://www.uniprot.org/uniprot/Q8RXK7	Q8RXK7	RecName: Full=Probable pectinesterase/pectinesterase inhibitor 41; Includes: RecName: Full=Pectinesterase inhibitor 41; AltName: Full=Pectin methylesterase inhibitor 41; Includes: RecName: Full=Pectinesterase 41; Short=PE 41; AltName: Full=AtPMEpcrB; AltName: Full=Pectin methylesterase 41; Short=AtPME41; Flags: Precursor	1	0	59.4828	73.6207	567	671.774
TC0200002481.mtr.1		Medtr2g089835.1	http://www.medicagogenome.org/feature/Medtr2g089835.1	wound-responsive family protein HC chr2:37993415-37994067	4.96	2.49	1.19	0.18	5.54	0.06252	0.304703	Medtr2g089835	wound-responsive family protein	chr2	37993415 - 37994067	+	Medtr2g089835.1	TC0200002481.mtr.1	Medtr2g089835.1	http://www.medicagogenome.org/feature/Medtr2g089835.1	wound-responsive family protein HC chr2:37993415-37994067	1	3.983e-137	100	270	488.196	Medtr2g089835.1	wound-responsive family protein	Mtr.7268.1.S1_at	1	2.3075e-164	99.3884	327	578.364	TC0200002481.mtr.1	http://www.uniprot.org/uniprot/	not available	not available	0
TSUnmapped00002601.mtr.1		Medtr8g030850.1	http://www.medicagogenome.org/feature/Medtr8g030850.1	RHO guanyl-nucleotide exchange factor HC chr8:11478040-11473877	7.55	5.09	0.13	0.83	5.52	0.007063	0.191509					---		TSUnmapped00002601.mtr.1	Medtr8g030850.1	http://www.medicagogenome.org/feature/Medtr8g030850.1	RHO guanyl-nucleotide exchange factor HC chr8:11478040-11473877	1	0.086	91.667	24	35.55	Mt4-unmapped-2601	Unmapped Top-Strand Novel Transcript PUT-169a-Medicago_truncatula-10112	Mtr.38441.1.S1_at	1	0.0702457	91.6667	24	35.5503	TSUnmapped00002601.mtr.1	http://www.uniprot.org/uniprot/	not available	not available	0
TC0800000655.mtr.1		Medtr8g027745.1	http://www.medicagogenome.org/feature/Medtr8g027745.1	RING-H2 finger protein ATL21A, putative HC chr8:10054672-10058064	6.69	4.23	0.26	0.97	5.51	0.025042	0.236976	Medtr8g027745	RING-H2 finger protein ATL21A, putative	chr8	10054672 - 10058064	+	Medtr8g027745.1	TC0800000655.mtr.1	Medtr8g027745.1	http://www.medicagogenome.org/feature/Medtr8g027745.1	RING-H2 finger protein ATL21A, putative HC chr8:10054672-10058064	1	0	100	1116	2013.85	Medtr8g027745.1	RING-H2 finger protein ATL21A, putative	Mtr.42222.1.S1_at	1	0	99.8927	932	1676.62	TC0800000655.mtr.1	http://www.uniprot.org/uniprot/P0CH01	P0CH01	RecName: Full=Putative RING-H2 finger protein ATL21A; AltName: Full=RING-type E3 ubiquitin transferase ATL21A; Flags: Precursor	1	2.8869e-91	46.4589	60.0567	345	285.419
TC0100001084.mtr.1		Medtr1g044105.1	http://www.medicagogenome.org/feature/Medtr1g044105.1	1-aminocyclopropane-1-carboxylate oxidase-like protein HC chr1:16499310-16499891	6.9	4.44	0.43	0.54	5.5	0.006509	0.189273	Medtr1g044105	1-aminocyclopropane-1-carboxylate oxidase-like protein	chr1	16499310 - 16499891	+	Medtr1g044105.1	TC0100001084.mtr.1	Medtr1g044105.1	http://www.medicagogenome.org/feature/Medtr1g044105.1	1-aminocyclopropane-1-carboxylate oxidase-like protein HC chr1:16499310-16499891	1	0	100	534	964.285	Medtr1g044105.1	1-aminocyclopropane-1-carboxylate oxidase-like protein	Mtr.41055.1.S1_at	1	1.45377e-159	84.1393	499	562.134	TC0100001084.mtr.1	http://www.uniprot.org/uniprot/Q9LTH7	Q9LTH7	RecName: Full=1-aminocyclopropane-1-carboxylate oxidase homolog 12	1	1.57743e-47	49.0909	69.697	162	164.466
TC0200000536.mtr.1		Medtr2g020710.3	http://www.medicagogenome.org/feature/Medtr2g020710.3	sugar porter (SP) family MFS transporter HC chr2:6922127-6928971	6.11	3.65	0.44	0.41	5.5	0.001955	0.17191	Medtr2g020710	sugar porter (SP) family MFS transporter	chr2	6922051 - 6928971	+	Medtr2g020710.1; Medtr2g020710.2; Medtr2g020710.3; Medtr2g020710.4; Medtr2g020710.5	TC0200000536.mtr.1	Medtr2g020710.3	http://www.medicagogenome.org/feature/Medtr2g020710.3	sugar porter (SP) family MFS transporter HC chr2:6922127-6928971	3	0	100	866	1563	Medtr2g020710.1	sugar porter (SP) family MFS transporter	Mtr.19796.1.S1_at	5	0	100	854	1541.36	TC0200000536.mtr.1	http://www.uniprot.org/uniprot/Q8LBI9	Q8LBI9	RecName: Full=Sugar transporter ERD6-like 16	5	1.01048e-156	77.3333	90	285	411.764
TC0100005354.mtr.1		Medtr1g073700.1	http://www.medicagogenome.org/feature/Medtr1g073700.1	cyclopropane-fatty-acyl-phospholipid synthase HC chr1:32708616-32700293	5.6	3.15	0.46	0.38	5.46	0.00219	0.17191	Medtr1g073700	cyclopropane-fatty-acyl-phospholipid synthase	chr1	32700293 - 32708616	-	Medtr1g073700.1	TC0100005354.mtr.1	Medtr1g073700.1	http://www.medicagogenome.org/feature/Medtr1g073700.1	cyclopropane-fatty-acyl-phospholipid synthase HC chr1:32708616-32700293	1	0	100	2583	4659.39	Medtr1g073700.1	cyclopropane-fatty-acyl-phospholipid synthase	Mtr.29249.1.S1_at	1	0	99.6328	817	1460.21	TC0100005354.mtr.1	http://www.uniprot.org/uniprot/O53732	O53732	RecName: Full=Tuberculostearic acid methyltransferase UfaA1; Short=TSA methyltransferase	1	4.91312e-66	36.6505	51.2136	387	233.032
TC0300000365.mtr.1		Medtr3g022230.1	http://www.medicagogenome.org/feature/Medtr3g022230.1	NB-ARC domain disease resistance protein, putative LC chr3:6519072-6523865	8.62	6.17	0.08	1.02	5.45	0.034886	0.256442	Medtr3g022230	NB-ARC domain disease resistance protein, putative	chr3	6519072 - 6523865	+	Medtr3g022230.1; Medtr3g022230.2; Medtr3g022230.3; Medtr3g022230.4; Medtr3g022230.5	TC0300000365.mtr.1	Medtr3g022230.1	http://www.medicagogenome.org/feature/Medtr3g022230.1	NB-ARC domain disease resistance protein, putative LC chr3:6519072-6523865	21	0	100	4794	8646.64	Medtr3g022230.1	NB-ARC domain disease resistance protein, putative	Mtr.51850.1.S1_at	21	0	99.9166	4794	8628.6	TC0300000365.mtr.1	http://www.uniprot.org/uniprot/Q9LRR4	Q9LRR4	RecName: Full=Putative disease resistance RPP13-like protein 1	7	0	36.7269	54.4244	1014	577.785
TC0600002022.mtr.1		Medtr6g007687.1	http://www.medicagogenome.org/feature/Medtr6g007687.1	ZIP zinc/iron transport family protein HC chr6:1784332-1782027	6.39	3.95	0.35	0.92	5.41	0.019037	0.221729	Medtr6g007687	ZIP zinc/iron transport family protein	chr6	1782027 - 1784332	-	Medtr6g007687.1	TC0600002022.mtr.1	Medtr6g007687.1	http://www.medicagogenome.org/feature/Medtr6g007687.1	ZIP zinc/iron transport family protein HC chr6:1784332-1782027	1	0	100	1050	1894.82	Medtr6g007687.1	ZIP zinc	Mtr.38036.1.S1_at	1	1.41071e-37	69.598	396	158.179	TC0600002022.mtr.1	http://www.uniprot.org/uniprot/Q7XLD4	Q7XLD4	RecName: Full=Zinc transporter 3; AltName: Full=ZRT/IRT-like protein 3; Short=OsZIP3; Flags: Precursor	1	1.61511e-97	44.7293	62.963	349	303.138
TSUnmapped00003301.mtr.1		Medtr5g004990.1	http://www.medicagogenome.org/feature/Medtr5g004990.1	hypothetical protein HC chr5:297721-297957	5.72	3.28	0.4	0.42	5.41	0.003342	0.178123					---		TSUnmapped00003301.mtr.1	Medtr5g004990.1	http://www.medicagogenome.org/feature/Medtr5g004990.1	hypothetical protein HC chr5:297721-297957	1	3.802e-74	100	154	279.005	Mt4-unmapped-3301	Unmapped Top-Strand Novel Transcript PUT-169a-Medicago_truncatula-1596	Mtr.12950.1.S1_at	1	0	99.8496	664	1191.51	TSUnmapped00003301.mtr.1	http://www.uniprot.org/uniprot/Q6HGE0	Q6HGE0	RecName: Full=Endonuclease V; AltName: Full=Deoxyinosine 3'endonuclease; AltName: Full=Deoxyribonuclease V; Short=DNase V	1	4.46068	48.3871	64.5161	31	31.5722
TSUnmappedRC00000710.mtr.1		Medtr3g464190.1	http://www.medicagogenome.org/feature/Medtr3g464190.1	sesquiterpene synthase LC chr3:25791561-25794639	5.93	3.5	0.53	0.4	5.41	0.002121	0.17191					---		TSUnmappedRC00000710.mtr.1	Medtr3g464190.1	http://www.medicagogenome.org/feature/Medtr3g464190.1	sesquiterpene synthase LC chr3:25791561-25794639	1	0	83.536	1641	1737.93	Mt4-unmapped-710-rc	Unmapped Bottom-Strand Novel Transcript CL83Contig1	Mtr.37369.1.S1_at	1	0	99.6882	2245	4017.39	TSUnmappedRC00000710.mtr.1	http://www.uniprot.org/uniprot/Q6Q3H3	Q6Q3H3	RecName: Full=(-)-germacrene D synthase	1	0	49.9106	70.3041	553	586.26
TC0800000289.mtr.1		Medtr8g012885.1	http://www.medicagogenome.org/feature/Medtr8g012885.1	Defensin-like protein HC chr8:3900586-3901381	8.4	5.96	1.02	0.54	5.4	0.037555	0.262206	Medtr8g012885	Defensin related	chr8	3900586 - 3901381	+	Medtr8g012885.1	TC0800000289.mtr.1	Medtr8g012885.1	http://www.medicagogenome.org/feature/Medtr8g012885.1	Defensin-like protein HC chr8:3900586-3901381	1	1.547e-119	100	237	428.685	Medtr8g012885.1	Defensin related	Mtr.31214.1.S1_at	1	2.57801e-166	100	323	583.774	TC0800000289.mtr.1	http://www.uniprot.org/uniprot/P82787	P82787	RecName: Full=Defensin-like protein 19; AltName: Full=Defensin AMP1 protein; AltName: Full=Low-molecular-weight cysteine-rich protein 78; Short=Protein LCR78; AltName: Full=Plant defensin 1.4; Flags: Precursor	1	6.59058e-12	42.6829	57.3171	78	60.8474
TC0400006028.mtr.1		Medtr4g094220.1	http://www.medicagogenome.org/feature/Medtr4g094220.1	UDP-glucosyltransferase family protein HC chr4:37403712-37398764	8.34	5.91	0.52	1.28	5.39	0.057965	0.29759	Medtr4g094220	UDP-glucosyltransferase family protein	chr4	37398764 - 37403712	-	Medtr4g094220.1	TC0400006028.mtr.1	Medtr4g094220.1	http://www.medicagogenome.org/feature/Medtr4g094220.1	UDP-glucosyltransferase family protein HC chr4:37403712-37398764	1	0	100	1449	2614.37	Medtr4g094220.1	UDP-glucosyltransferase family protein	Mtr.15251.1.S1_at	1	0	100	1449	2614.37	TC0400006028.mtr.1	http://www.uniprot.org/uniprot/F8WKW1	F8WKW1	RecName: Full=7-deoxyloganetin glucosyltransferase; AltName: Full=Genipin glucosyltransferase; AltName: Full=UDP-glucose glucosyltransferase 2; Short=GjUGT2; AltName: Full=UDP-glycosyltransferase 85A24	1	0	55.2743	71.097	469	556.214
TC0400007086.mtr.1		Medtr4g127870.1	http://www.medicagogenome.org/feature/Medtr4g127870.1	ribulose bisphosphate carboxylase small chain HC chr4:53193172-53191727	8.85	6.42	0.17	0.45	5.39	0.001321	0.17191	Medtr4g127870	ribulose bisphosphate carboxylase small chain	chr4	53191727 - 53193172	-	Medtr4g127870.1	TC0400007086.mtr.1	Medtr4g127870.1	http://www.medicagogenome.org/feature/Medtr4g127870.1	ribulose bisphosphate carboxylase small chain HC chr4:53193172-53191727	1	0	100	522	942.645	Medtr4g127870.1	ribulose bisphosphate carboxylase small chain	Mtr.15392.1.S1_at	1	0	100	522	942.645	TC0400007086.mtr.1	http://www.uniprot.org/uniprot/P16031	P16031	RecName: Full=Ribulose bisphosphate carboxylase small chain, chloroplastic; Short=RuBisCO small subunit; Flags: Precursor	1	3.27078e-62	55.6962	72.7848	156	201.06
TSUnmapped00003413.mtr.1		Medtr1g029150.1	http://www.medicagogenome.org/feature/Medtr1g029150.1	stearoyl-acyl-carrier desaturase HC chr1:9950088-9952717	7.3	4.87	0.25	0.23	5.39	0.000244	0.162452					---		TSUnmapped00003413.mtr.1	Medtr1g029150.1	http://www.medicagogenome.org/feature/Medtr1g029150.1	stearoyl-acyl-carrier desaturase HC chr1:9950088-9952717	1	5.975e-88	100	179	324.089	Mt4-unmapped-3413	Unmapped Top-Strand Novel Transcript PUT-169a-Medicago_truncatula-4927	Mtr.44565.1.S1_at	1	0	100	367	663.123	TSUnmapped00003413.mtr.1	http://www.uniprot.org/uniprot/Q9LF04	Q9LF04	RecName: Full=Stearoyl-[acyl-carrier-protein] 9-desaturase 1, chloroplastic; Short=Stearoyl-ACP desaturase 1; AltName: Full=Acyl-[acyl-carrier-protein] desaturase 1; Flags: Precursor	1	3.13207e-28	84.7458	89.8305	59	110.923
TC0400004451.mtr.1		Medtr4g035250.1	http://www.medicagogenome.org/feature/Medtr4g035250.1	hypothetical protein HC chr4:12087672-12078303	7.93	5.51	0.39	0.72	5.38	0.007088	0.191509	Medtr4g035250	hypothetical protein	chr4	12078303 - 12087672	-	Medtr4g035250.1	TC0400004451.mtr.1	Medtr4g035250.1	http://www.medicagogenome.org/feature/Medtr4g035250.1	hypothetical protein HC chr4:12087672-12078303	1	0	100	1176	2122.05	Medtr4g035250.1	hypothetical protein	Mtr.29723.1.S1_at	1	7.18818e-60	100	128	232.118	TC0400004451.mtr.1	http://www.uniprot.org/uniprot/Q86TP1	Q86TP1	RecName: Full=Protein prune homolog; Short=hPrune; AltName: Full=Drosophila-related expressed sequence 17; Short=DRES-17; Short=DRES17; AltName: Full=HTcD37	1	1.45373e-12	27.0833	46.25	237	72.4034
TC0400002606.mtr.1		Medtr4g099400.1	http://www.medicagogenome.org/feature/Medtr4g099400.1	expansin-B1-like protein HC chr4:41244357-41245315	8.19	5.77	0.57	0.3	5.36	0.002278	0.173714	Medtr4g099400	expansin-B1-like protein	chr4	41244357 - 41245315	+	Medtr4g099400.1	TC0400002606.mtr.1	Medtr4g099400.1	http://www.medicagogenome.org/feature/Medtr4g099400.1	expansin-B1-like protein HC chr4:41244357-41245315	1	0	100	540	975.105	Medtr4g099400.1	expansin-B1-like protein	Mtr.41777.1.S1_at	2	0	100	513	921.004	TC0400002606.mtr.1	http://www.uniprot.org/uniprot/O23547	O23547	RecName: Full=Expansin-like B1; Short=At-EXPR1; Short=AtEXLB1; Short=AtEXPR1; AltName: Full=Ath-ExpBeta-3.1; Flags: Precursor	1	7.12469e-59	51.7857	70.8333	167	190.66
TC0300000358.mtr.1		Medtr3g022045.1	http://www.medicagogenome.org/feature/Medtr3g022045.1	hypothetical protein HC chr3:6432630-6433125	5.93	3.51	0.86	0.15	5.35	0.008648	0.195452	Medtr3g022045	hypothetical protein	chr3	6432630 - 6433125	+	Medtr3g022045.1	TC0300000358.mtr.1	Medtr3g022045.1	http://www.medicagogenome.org/feature/Medtr3g022045.1	hypothetical protein HC chr3:6432630-6433125	1	1.187e-145	100	285	515.246	Medtr3g022045.1	hypothetical protein	Mtr.51033.1.S1_x_at	1	3.57507e-94	94.5946	221	343.926	TC0300000358.mtr.1	http://www.uniprot.org/uniprot/Q3KSN9	Q3KSN9	RecName: Full=Major DNA-binding protein	1	3.61426	27.2727	46.7532	74	29.6462
TC0300003555.mtr.1		Medtr3g014350.1	http://www.medicagogenome.org/feature/Medtr3g014350.1	SRF-type transcription factor (DNA-binding and dimerization domain) protein LC chr3:4076999-4076796	5.12	2.7	0.22	0.58	5.34	0.004316	0.182085	Medtr3g014350	SRF-type transcription factor (DNA-binding and dimerization domain) protein	chr3	4076796 - 4076999	-	Medtr3g014350.1	TC0300003555.mtr.1	Medtr3g014350.1	http://www.medicagogenome.org/feature/Medtr3g014350.1	SRF-type transcription factor (DNA-binding and dimerization domain) protein LC chr3:4076999-4076796	1	2.674e-74	100	153	277.202	Medtr3g014350.1	SRF-type transcription factor (DNA-binding and dimerization domain) protein	Mtr.38212.1.S1_at	1	1.66281e-12	76.5306	96	71.6177	TC0300003555.mtr.1	http://www.uniprot.org/uniprot/P29384	P29384	RecName: Full=Developmental protein SEPALLATA 2; AltName: Full=Agamous-like MADS-box protein AGL4	1	8.37635e-06	63.8889	72.2222	36	44.2838
TC0200005087.mtr.1	MtCbf2	Medtr2g081630.1	http://www.medicagogenome.org/feature/Medtr2g081630.1	nuclear transcription factor Y protein HC chr2:34260235-34259869	6.59	4.17	1.45	0.7	5.33	0.160115	0.423693	Medtr2g081630	nuclear transcription factor Y protein	chr2	34259869 - 34260235	-	Medtr2g081630.1	TC0200005087.mtr.1	Medtr2g081630.1	http://www.medicagogenome.org/feature/Medtr2g081630.1	nuclear transcription factor Y protein HC chr2:34260235-34259869	1	0	100	354	639.679	Medtr2g081630.1	nuclear transcription factor Y protein	Mtr.16863.1.S1_at	1	0	100	354	639.679	TC0200005087.mtr.1	http://www.uniprot.org/uniprot/Q9SMP0	Q9SMP0	RecName: Full=Nuclear transcription factor Y subunit C-1; Short=AtNF-YC-1; AltName: Full=Transcriptional activator HAP5A	1	2.76746e-29	60.4396	74.7253	90	111.309
TC0800001980.mtr.1		Medtr8g075990.1	http://www.medicagogenome.org/feature/Medtr8g075990.1	glycosyl hydrolase family 9 protein HC chr8:32142751-32146250	7.11	4.69	0.3	1.13	5.33	0.022238	0.229709	Medtr8g075990	glycosyl hydrolase family 9 protein	chr8	32142751 - 32146250	+	Medtr8g075990.1	TC0800001980.mtr.1	Medtr8g075990.1	http://www.medicagogenome.org/feature/Medtr8g075990.1	glycosyl hydrolase family 9 protein HC chr8:32142751-32146250	1	0	100	1605	2895.69	Medtr8g075990.1	glycosyl hydrolase family 9 protein	Mtr.18214.1.S1_at	1	0	100	1367	2466.49	TC0800001980.mtr.1	http://www.uniprot.org/uniprot/Q69SG5	Q69SG5	RecName: Full=Endoglucanase 24; AltName: Full=Endo-1,4-beta glucanase 24; Flags: Precursor	1	0	60.0386	75.8687	517	632.869
TSUnmapped00002652.mtr.1		Medtr5g083270.1	http://www.medicagogenome.org/feature/Medtr5g083270.1	abscisic acid receptor HC chr5:35949871-35948195	5.96	3.54	0.18	0.6	5.33	0.002746	0.177061					---		TSUnmapped00002652.mtr.1	Medtr5g083270.1	http://www.medicagogenome.org/feature/Medtr5g083270.1	abscisic acid receptor HC chr5:35949871-35948195	1	3.822e-115	92.308	285	414.258	Mt4-unmapped-2652	Unmapped Top-Strand Novel Transcript AW980847	Mtr.29999.1.S1_at	1	0	100	359	648.696	TSUnmapped00002652.mtr.1 AW980847 similar to UniRef100_A7PM07 Cluster: Chromosome chr14 scaffold_21, whole genome shotgun sequence; n=1; Vitis vinifera	http://www.uniprot.org/uniprot/Q8S8E3	Q8S8E3	RecName: Full=Abscisic acid receptor PYL6; AltName: Full=ABI1-binding protein 5; AltName: Full=PYR1-like protein 6; AltName: Full=Regulatory components of ABA receptor 9	1	9.03246e-09	53.3333	71.1111	45	54.299
TC0200004764.mtr.1		Medtr2g069020.2	http://www.medicagogenome.org/feature/Medtr2g069020.2	2OG-Fe(II) oxygenase family oxidoreductase HC chr2:28675392-28672308	6.41	4	0.21	0.39	5.32	0.000792	0.16346	Medtr2g069020	2OG-Fe(II) oxygenase family oxidoreductase	chr2	28672308 - 28675392	-	Medtr2g069020.1; Medtr2g069020.2	TC0200004764.mtr.1	Medtr2g069020.2	http://www.medicagogenome.org/feature/Medtr2g069020.2	2OG-Fe(II) oxygenase family oxidoreductase HC chr2:28675392-28672308	1	0	100	1113	2008.44	Medtr2g069020.1	2OG-Fe(II) oxygenase family oxidoreductase	Mtr.9584.1.S1_at	1	0	79.6549	1077	958.875	TC0200004764.mtr.1	http://www.uniprot.org/uniprot/Q84MB3	Q84MB3	RecName: Full=1-aminocyclopropane-1-carboxylate oxidase homolog 1	1	1.36771e-131	54.1311	70.6553	347	397.127
TC0800001687.mtr.1		Medtr8g067990.1	http://www.medicagogenome.org/feature/Medtr8g067990.1	legume lectin beta domain protein HC chr8:28320155-28320988	6.86	4.45	0.5	0.84	5.31	0.014101	0.2125	Medtr8g067990	legume lectin beta domain protein	chr8	28320155 - 28320988	+	Medtr8g067990.1	TC0800001687.mtr.1	Medtr8g067990.1	http://www.medicagogenome.org/feature/Medtr8g067990.1	legume lectin beta domain protein HC chr8:28320155-28320988	2	0	100	798	1440.37	Medtr8g067990.1	legume lectin beta domain protein	Mtr.9563.1.S1_at	2	0	99.8299	588	1056.26	TC0800001687.mtr.1	http://www.uniprot.org/uniprot/Q39529	Q39529	RecName: Full=Agglutinin-2; AltName: Full=Agglutinin II; AltName: Full=ClAII; AltName: Full=LecClAII; Flags: Precursor	1	5.28328e-57	45.4874	61.0108	270	190.66
TSUnmappedRC00004745.mtr.1		Medtr1g030810.1	http://www.medicagogenome.org/feature/Medtr1g030810.1	pathogenesis-related protein bet V I family protein HC chr1:10775516-10778080	5.61	3.2	0.66	0.98	5.31	0.09842	0.351614					---		TSUnmappedRC00004745.mtr.1	Medtr1g030810.1	http://www.medicagogenome.org/feature/Medtr1g030810.1	pathogenesis-related protein bet V I family protein HC chr1:10775516-10778080	1	1.706e-50	100	110	199.657	Mt4-unmapped-4745-rc	Unmapped Bottom-Strand Novel Transcript PUT-169a-Medicago_truncatula-18219	Mtr.3416.1.S1_at	1	0	100	382	690.173	TSUnmappedRC00004745.mtr.1	http://www.uniprot.org/uniprot/A1WK95	A1WK95	RecName: Full=30S ribosomal protein S13	1	0.165174	38.4615	55.7692	52	33.8834
TC0100004139.mtr.1		Medtr1g033360.1	http://www.medicagogenome.org/feature/Medtr1g033360.1	eukaryotic cytochrome b561 protein HC chr1:12005171-12003770	8.52	6.12	0.66	0.64	5.3	0.01837	0.219503	Medtr1g033360	eukaryotic cytochrome b561 protein	chr1	12003770 - 12005171	-	Medtr1g033360.1	TC0100004139.mtr.1	Medtr1g033360.1	http://www.medicagogenome.org/feature/Medtr1g033360.1	eukaryotic cytochrome b561 protein HC chr1:12005171-12003770	1	0	100	660	1191.51	Medtr1g033360.1	eukaryotic cytochrome b561 protein	Mtr.25762.1.S1_s_at	1	0.1692	92	25	37.3537	TC0100004139.mtr.1	http://www.uniprot.org/uniprot/Q8L856	Q8L856	RecName: Full=Transmembrane ascorbate ferrireductase 1; AltName: Full=Cytochrome b561; Short=Artb561-1; Short=AtCytb561; AltName: Full=Protein b561A.tha5; AltName: Full=Tonoplast Cyt-b561; Short=TCytb	1	1.03677e-62	46.4455	69.6682	211	201.83
TC0400005215.mtr.1		Medtr4g068860.2	http://www.medicagogenome.org/feature/Medtr4g068860.2	Non-symbiotic hemoglobin HC chr4:25846104-25844985	8.12	5.71	0.47	0.76	5.3	0.011128	0.203145	Medtr4g068860	Non-symbiotic hemoglobin	chr4	25844617 - 25846162	-	Medtr4g068860.1; Medtr4g068860.2	TC0400005215.mtr.1	Medtr4g068860.2	http://www.medicagogenome.org/feature/Medtr4g068860.2	Non-symbiotic hemoglobin HC chr4:25846104-25844985	1	0	100	402	726.241	Medtr4g068860.1	Non-symbiotic hemoglobin	Mtr.10462.1.S1_at	2	0	100	583	1052.65	TC0400005215.mtr.1	http://www.uniprot.org/uniprot/Q9FVL0	Q9FVL0	RecName: Full=Non-symbiotic hemoglobin 1; AltName: Full=MEDsa GLB1	2	5.73304e-76	96.6942	99.1736	121	239.58
TC0600001964.mtr.1		Medtr6g005330.1	http://www.medicagogenome.org/feature/Medtr6g005330.1	germin family protein HC chr6:711423-710480	5.38	2.98	1	0.18	5.29	0.034284	0.255115	Medtr6g005330	germin family protein	chr6	710480 - 711423	-	Medtr6g005330.1	TC0600001964.mtr.1	Medtr6g005330.1	http://www.medicagogenome.org/feature/Medtr6g005330.1	germin family protein HC chr6:711423-710480	1	0	100	663	1196.92	Medtr6g005330.1	germin family protein	Mtr.43572.1.S1_at	2	0	96.2963	674	1063.47	TC0600001964.mtr.1	http://www.uniprot.org/uniprot/Q6K5Q0	Q6K5Q0	RecName: Full=Putative germin-like protein 2-1; Flags: Precursor	1	2.24554e-90	66.5138	74.3119	216	273.478
TC0500000245.mtr.1	MtMYCREM	Medtr5g010590.2	http://www.medicagogenome.org/feature/Medtr5g010590.2	carboxy-terminal region remorin HC chr5:2869609-2871940	7.51	5.11	0.96	0.66	5.28	0.06162	0.303304	Medtr5g010590	carboxy-terminal region remorin	chr5	2869609 - 2871940	+	Medtr5g010590.1; Medtr5g010590.2	TC0500000245.mtr.1	Medtr5g010590.2	http://www.medicagogenome.org/feature/Medtr5g010590.2	carboxy-terminal region remorin HC chr5:2869609-2871940	1	0	100	585	1056.26	Medtr5g010590.1	carboxy-terminal region remorin	Mtr.11696.1.S1_at	2	0	100	598	1074.29	TC0500000245.mtr.1	http://www.uniprot.org/uniprot/P93788	P93788	RecName: Full=Remorin; AltName: Full=pp34	2	5.25267e-18	56.25	78.125	124	86.6557
TSUnmapped00001578.mtr.1		Medtr7g088820.2	http://www.medicagogenome.org/feature/Medtr7g088820.2	nitrate transporter 1 HC chr7:34663263-34657624	7.08	4.68	0.12	0.45	5.27	0.000797	0.16346					---		TSUnmapped00001578.mtr.1	Medtr7g088820.2	http://www.medicagogenome.org/feature/Medtr7g088820.2	nitrate transporter 1 HC chr7:34663263-34657624	1	0	92.175	638	957.072	Mt4-unmapped-1578	Unmapped Top-Strand Novel Transcript PUT-169a-Medicago_truncatula-53201	Mtr.39878.1.S1_at	1	0	91.1894	678	975.105	TSUnmapped00001578.mtr.1	http://www.uniprot.org/uniprot/Q9SX20	Q9SX20	RecName: Full=Protein NRT1/ PTR FAMILY 3.1; Short=AtNPF3.1	2	1.28762e-42	52.7473	68.1319	118	102.449
TC0600002999.mtr.1		Medtr6g051840.1	http://www.medicagogenome.org/feature/Medtr6g051840.1	DUF21 domain plant protein, putative HC chr6:18050464-18049156	8.13	5.73	0.6	0.39	5.26	0.007492	0.193333	Medtr6g051840	DUF21 domain plant protein, putative	chr6	18049156 - 18050464	-	Medtr6g051840.1	TC0600002999.mtr.1	Medtr6g051840.1	http://www.medicagogenome.org/feature/Medtr6g051840.1	DUF21 domain plant protein, putative HC chr6:18050464-18049156	1	0	100	408	737.061	Medtr6g051840.1	DUF21 domain plant protein, putative	Mtr.22389.1.S1_at	1	0	100	408	737.061	TC0600002999.mtr.1	http://www.uniprot.org/uniprot/Q8RY60	Q8RY60	RecName: Full=DUF21 domain-containing protein At1g47330; AltName: Full=CBS domain-containing protein CBSDUF7	1	7.87721e-11	63.6364	84.0909	44	62.7734
TC0800001923.mtr.1		Medtr8g074580.1	http://www.medicagogenome.org/feature/Medtr8g074580.1	GDSL-like lipase/acylhydrolase HC chr8:31536167-31538303	6.82	4.43	0.75	0.6	5.26	0.024433	0.235086	Medtr8g074580	GDSL-like lipase/acylhydrolase	chr8	31536167 - 31538303	+	Medtr8g074580.1	TC0800001923.mtr.1	Medtr8g074580.1	http://www.medicagogenome.org/feature/Medtr8g074580.1	GDSL-like lipase/acylhydrolase HC chr8:31536167-31538303	3	0	100	1257	2268.12	Medtr8g074580.1	GDSL-like lipase	Mtr.39829.1.S1_at	1	0.000181458	68.5714	136	48.1739	TC0800001923.mtr.1	http://www.uniprot.org/uniprot/Q9FIA1	Q9FIA1	RecName: Full=GDSL esterase/lipase At5g55050; AltName: Full=Extracellular lipase At5g55050; Flags: Precursor	1	1.70688e-54	33.7596	49.1049	343	191.045
TSUnmapped00002612.mtr.1		Medtr6g088250.3	http://www.medicagogenome.org/feature/Medtr6g088250.3	disease resistance protein (TIR-NBS-LRR class), putative LC chr6:33403560-33397535	6.39	4	1.34	0.53	5.26	0.185854	0.450279					---		TSUnmapped00002612.mtr.1	Medtr6g088250.3	http://www.medicagogenome.org/feature/Medtr6g088250.3	disease resistance protein (TIR-NBS-LRR class), putative LC chr6:33403560-33397535	1	0.169	84.848	33	37.354	Mt4-unmapped-2612	Unmapped Top-Strand Novel Transcript PUT-169a-Medicago_truncatula-46907	Mtr.42806.1.S1_at	1	0	100	537	969.695	TSUnmapped00002612.mtr.1	http://www.uniprot.org/uniprot/Q3MHM7	Q3MHM7	RecName: Full=60S ribosomal protein L35	1	1.63661e-38	58.8235	70.5882	123	134.035
TC0100004628.mtr.1		Medtr1g050550.1	http://www.medicagogenome.org/feature/Medtr1g050550.1	MFS transporter HC chr1:19714149-19712167	7.41	5.01	0.38	0.98	5.25	0.023442	0.232604	Medtr1g050550	MFS transporter	chr1	19712167 - 19714149	-	Medtr1g050550.1	TC0100004628.mtr.1	Medtr1g050550.1	http://www.medicagogenome.org/feature/Medtr1g050550.1	MFS transporter HC chr1:19714149-19712167	2	0	100	1794	3236.53	Medtr1g050550.1	MFS transporter	Mtr.47977.1.S1_at	2	0	100	1794	3236.53	TC0100004628.mtr.1	http://www.uniprot.org/uniprot/F4I9E1	F4I9E1	RecName: Full=Protein NUCLEAR FUSION DEFECTIVE 4	1	1.27663e-28	25.0447	44.5438	530	124.79
TC0200000316.mtr.1		Medtr2g014250.1	http://www.medicagogenome.org/feature/Medtr2g014250.1	hypothetical protein HC chr2:3995651-3996265	6.4	4.01	0.34	0.7	5.25	0.011411	0.203494	Medtr2g014250	hypothetical protein	chr2	3995651 - 3996265	+	Medtr2g014250.1	TC0200000316.mtr.1	Medtr2g014250.1	http://www.medicagogenome.org/feature/Medtr2g014250.1	hypothetical protein HC chr2:3995651-3996265	1	0	100	615	1110.36	Medtr2g014250.1	hypothetical protein	Mtr.21234.1.S1_at	1	0	100	615	1110.36	TC0200000316.mtr.1	http://www.uniprot.org/uniprot/O51874	O51874	RecName: Full=ATP synthase subunit alpha; AltName: Full=ATP synthase F1 sector subunit alpha; AltName: Full=F-ATPase subunit alpha	1	0.191695	30.9524	54.7619	84	35.8094
TC0300003614.mtr.1		Medtr3g016145.1	http://www.medicagogenome.org/feature/Medtr3g016145.1	hypothetical protein HC chr3:4782446-4782288	6.62	4.23	0.81	0.22	5.25	0.008203	0.194382	Medtr3g016145	hypothetical protein	chr3	4782288 - 4782446	-	Medtr3g016145.1	TC0300003614.mtr.1	Medtr3g016145.1	http://www.medicagogenome.org/feature/Medtr3g016145.1	hypothetical protein HC chr3:4782446-4782288	1	1.535e-77	100	159	288.022	Medtr3g016145.1	hypothetical protein	Mtr.22874.1.S1_at	1	1.24901e-77	100	159	288.022	TC0300003614.mtr.1	http://www.uniprot.org/uniprot/D8V070	D8V070	RecName: Full=Nucleoprotein; Short=NP; AltName: Full=Nucleocapsid protein; Short=Protein N	1	5.17901	57.8947	73.6842	19	27.7202
TC0700005482.mtr.1		Medtr7g098150.1	http://www.medicagogenome.org/feature/Medtr7g098150.1	peptide transporter HC chr7:39218359-39215366	9.49	7.1	0.16	1.14	5.25	0.051692	0.286918	Medtr7g098150	peptide transporter	chr7	39215366 - 39218359	-	Medtr7g098150.1	TC0700005482.mtr.1	Medtr7g098150.1	http://www.medicagogenome.org/feature/Medtr7g098150.1	peptide transporter HC chr7:39218359-39215366	1	0	100	1470	2652.24	Medtr7g098150.1	peptide transporter	Mtr.47098.1.S1_at	1	0	78.9357	1350	1142.82	TC0700005482.mtr.1	http://www.uniprot.org/uniprot/Q9FNL7	Q9FNL7	RecName: Full=Protein NRT1/ PTR FAMILY 5.2; Short=AtNPF5.2; AltName: Full=Peptide transporter PTR3-A; Short=AtPTR3	1	0	56.1728	72.2222	478	562.377
TSUnmappedRC00004958.mtr.1		Medtr7g020820.1	http://www.medicagogenome.org/feature/Medtr7g020820.1	proline dehydrogenase HC chr7:6488219-6491368	7.21	4.82	0.47	1.02	5.25	0.039922	0.266745					---		TSUnmappedRC00004958.mtr.1	Medtr7g020820.1	http://www.medicagogenome.org/feature/Medtr7g020820.1	proline dehydrogenase HC chr7:6488219-6491368	1	9.667e-24	92.958	71	109.488	Mt4-unmapped-4958-rc	Unmapped Bottom-Strand Novel Transcript PUT-169a-Medicago_truncatula-8536	Mtr.42984.1.S1_at	1	8.37394e-68	90.3955	177	255.561	TSUnmappedRC00004958.mtr.1	http://www.uniprot.org/uniprot/	not available	not available	0
TC0300002313.mtr.1		Medtr3g090540.1	http://www.medicagogenome.org/feature/Medtr3g090540.1	glycosyl hydrolase family 9 protein HC chr3:41032284-41035035	7.43	5.04	0.4	0.97	5.24	0.027176	0.242115	Medtr3g090540	glycosyl hydrolase family 9 protein	chr3	41032284 - 41035035	+	Medtr3g090540.1	TC0300002313.mtr.1	Medtr3g090540.1	http://www.medicagogenome.org/feature/Medtr3g090540.1	glycosyl hydrolase family 9 protein HC chr3:41032284-41035035	1	0	100	1806	3258.17	Medtr3g090540.1	glycosyl hydrolase family 9 protein	Mtr.24340.1.S1_at	1	0	97.5083	1761	3090.46	TC0300002313.mtr.1	http://www.uniprot.org/uniprot/Q38890	Q38890	RecName: Full=Endoglucanase 25; AltName: Full=Cellulase homolog OR16pep; AltName: Full=Endo-1,4-beta glucanase 25; AltName: Full=Protein KORRIGAN; AltName: Full=Protein RADIALLY SWOLLEN 2	1	1.26212e-139	45.203	62.3616	529	428.713
TC0500000523.mtr.1		Medtr5g018540.1	http://www.medicagogenome.org/feature/Medtr5g018540.1	hypothetical protein HC chr5:6924533-6924826	7.31	4.92	0.91	0.64	5.23	0.039483	0.265431	Medtr5g018540	hypothetical protein	chr5	6924533 - 6924826	+	Medtr5g018540.1	TC0500000523.mtr.1	Medtr5g018540.1	http://www.medicagogenome.org/feature/Medtr5g018540.1	hypothetical protein HC chr5:6924533-6924826	1	1.597e-150	100	294	531.477	Medtr5g018540.1	hypothetical protein	Mtr.996.1.S1_s_at	1	0.0717294	95.6522	23	37.3537	TC0500000523.mtr.1	http://www.uniprot.org/uniprot/A3DAB1	A3DAB1	RecName: Full=33 kDa chaperonin; AltName: Full=Heat shock protein 33 homolog; Short=HSP33 >gi|166220548|sp|A6WHM8.1|HSLO_SHEB8 RecName: Full=33 kDa chaperonin; AltName: Full=Heat shock protein 33 homolog; Short=HSP33 >gi|189043897|sp|A9KVC8.1|HSLO_SHEB9 RecName: Full=33 kDa chaperonin; AltName: Full=Heat shock protein 33 homolog; Short=HSP33 >gi|254802283|sp|B8E3S8.1|HSLO_SHEB2 RecName: Full=33 k…	1	6.50316	30.7692	46.1538	59	28.8758
TC0200001694.mtr.1		Medtr2g460730.1	http://www.medicagogenome.org/feature/Medtr2g460730.1	AP2-type transcription factor HC chr2:25049516-25052612	9.33	6.95	0.63	0.65	5.2	0.018294	0.219476	Medtr2g460730	AP2-type transcription factor	chr2	25049516 - 25052612	+	Medtr2g460730.1	TC0200001694.mtr.1	Medtr2g460730.1	http://www.medicagogenome.org/feature/Medtr2g460730.1	AP2-type transcription factor HC chr2:25049516-25052612	1	0	100	1092	1970.57	Medtr2g460730.1	AP2-type transcription factor	Mtr.15867.1.S1_at	1	0	77.2678	894	691.977	TC0200001694.mtr.1	http://www.uniprot.org/uniprot/Q94AN4	Q94AN4	RecName: Full=AP2-like ethylene-responsive transcription factor At1g16060	1	4.57659e-106	56.7797	69.4915	326	322.398
TC0800000331.mtr.1		Medtr8g014700.3	http://www.medicagogenome.org/feature/Medtr8g014700.3	LRR receptor-like kinase plant-like protein, putative LC chr8:4687718-4691879	6.43	4.05	0.45	0.59	5.19	0.009098	0.19601	Medtr8g014700	LRR receptor-like kinase plant-like protein, putative	chr8	4687718 - 4694250	+	Medtr8g014700.1; Medtr8g014700.2; Medtr8g014700.3	TC0800000331.mtr.1	Medtr8g014700.3	http://www.medicagogenome.org/feature/Medtr8g014700.3	LRR receptor-like kinase plant-like protein, putative LC chr8:4687718-4691879	1	0	100	2010	3626.06	Medtr8g014700.1	LRR receptor-like kinase plant-like protein, putative	Mtr.49544.1.S1_at	3	0	100	1972	3557.53	TC0800000331.mtr.1	http://www.uniprot.org/uniprot/C0LGD6	C0LGD6	RecName: Full=Probable LRR receptor-like serine/threonine-protein kinase At1g05700; Flags: Precursor	1	0	44.7859	61.5807	848	724.931
TC0500005306.mtr.1		Medtr5g083910.1	http://www.medicagogenome.org/feature/Medtr5g083910.1	LRR receptor-like kinase HC chr5:36217683-36208962	8.6	6.24	0.16	0.48	5.15	0.001538	0.17191	Medtr5g083910	LRR receptor-like kinase	chr5	36208962 - 36217683	-	Medtr5g083910.1; Medtr5g083910.2	TC0500005306.mtr.1	Medtr5g083910.1	http://www.medicagogenome.org/feature/Medtr5g083910.1	LRR receptor-like kinase HC chr5:36217683-36208962	2	0	100	2719	4904.65	Medtr5g083910.1	LRR receptor-like kinase	Mtr.12832.1.S1_at	1	0	99.8383	2473	4442.98	TC0500005306.mtr.1	http://www.uniprot.org/uniprot/C0LGN2	C0LGN2	RecName: Full=Probable leucine-rich repeat receptor-like serine/threonine-protein kinase At3g14840; Flags: Precursor	2	0	59.6133	73.899	927	1102.81
TC0700001959.mtr.1		Medtr7g086380.1	http://www.medicagogenome.org/feature/Medtr7g086380.1	2-aminoethanethiol dioxygenase-like protein HC chr7:33527189-33529548	5.1	2.74	0.71	0.24	5.15	0.003326	0.178123	Medtr7g086380	2-aminoethanethiol dioxygenase-like protein	chr7	33527189 - 33529548	+	Medtr7g086380.1	TC0700001959.mtr.1	Medtr7g086380.1	http://www.medicagogenome.org/feature/Medtr7g086380.1	2-aminoethanethiol dioxygenase-like protein HC chr7:33527189-33529548	1	0	100	852	1537.76	Medtr7g086380.1	2-aminoethanethiol dioxygenase-like protein	Mtr.12801.1.S1_s_at	1	0	100	1037	1871.38	TC0700001959.mtr.1	http://www.uniprot.org/uniprot/Q8LGJ5	Q8LGJ5	RecName: Full=Plant cysteine oxidase 2	1	2.9716e-73	49.7976	64.3725	241	238.039
TC0500005698.mtr.1		Medtr5g095230.2	http://www.medicagogenome.org/feature/Medtr5g095230.2	cytochrome P450 family 72 protein HC chr5:41632042-41626489	6.09	3.73	0.87	0.56	5.13	0.06157	0.303208	Medtr5g095230	cytochrome P450 family 72 protein	chr5	41626489 - 41632050	-	Medtr5g095230.1; Medtr5g095230.2	TC0500005698.mtr.1	Medtr5g095230.2	http://www.medicagogenome.org/feature/Medtr5g095230.2	cytochrome P450 family 72 protein HC chr5:41632042-41626489	1	0	100	1248	2251.89	Medtr5g095230.1	cytochrome P450 family 72 protein	Mtr.13140.1.S1_at	1	0	98.8152	838	1456.6	TC0500005698.mtr.1	http://www.uniprot.org/uniprot/H2DH21	H2DH21	RecName: Full=Cytochrome P450 CYP72A219; AltName: Full=Cytochrome P450 CYP72A129	2	7.20724e-141	67.3759	82.2695	380	434.106
TC0300003075.mtr.1		Medtr3g111970.1	http://www.medicagogenome.org/feature/Medtr3g111970.1	hypothetical protein HC chr3:52391734-52393710	8.5	6.15	0.44	0.41	5.12	0.001803	0.17191	Medtr3g111970	hypothetical protein	chr3	52391734 - 52393710	+	Medtr3g111970.1; Medtr3g111970.2	TC0300003075.mtr.1	Medtr3g111970.1	http://www.medicagogenome.org/feature/Medtr3g111970.1	hypothetical protein HC chr3:52391734-52393710	1	0	100	417	753.291	Medtr3g111970.1	hypothetical protein	Mtr.12748.1.S1_at	1	0	99.6386	830	1472.84	TC0300003075.mtr.1	http://www.uniprot.org/uniprot/Q8N9V7	Q8N9V7	RecName: Full=Testis- and ovary-specific PAZ domain-containing protein 1	1	1.21613	29.7619	46.4286	84	35.8094
TC0400001806.mtr.1		Medtr4g076430.1	http://www.medicagogenome.org/feature/Medtr4g076430.1	glucan endo-1,3-beta-glucosidase HC chr4:29224498-29226536	5.38	3.02	0.58	0.36	5.12	0.005323	0.188765	Medtr4g076430	glucan endo-1,3-beta-glucosidase	chr4	29224498 - 29226536	+	Medtr4g076430.1	TC0400001806.mtr.1	Medtr4g076430.1	http://www.medicagogenome.org/feature/Medtr4g076430.1	glucan endo-1,3-beta-glucosidase HC chr4:29224498-29226536	1	0	100	990	1786.62	Medtr4g076430.1	glucan endo-1,3-beta-glucosidase	Mtr.19888.1.S1_at	1	0	100	990	1786.62	TC0400001806.mtr.1	http://www.uniprot.org/uniprot/P23433	P23433	RecName: Full=Glucan endo-1,3-beta-glucosidase; AltName: Full=(1->3)-beta-glucan endohydrolase; Short=(1->3)-beta-glucanase; AltName: Full=Beta-1,3-endoglucanase; Flags: Precursor	1	1.60355e-123	54.0059	72.4036	337	372.089
TC0400004939.mtr.1		Medtr4g058570.1	http://www.medicagogenome.org/feature/Medtr4g058570.1	LysM-domain receptor-like kinase HC chr4:21542051-21540064	5.59	3.23	0.5	0.44	5.12	0.004262	0.181207	Medtr4g058570	LysM-domain receptor-like kinase	chr4	21540064 - 21542051	-	Medtr4g058570.1	TC0400004939.mtr.1	Medtr4g058570.1	http://www.medicagogenome.org/feature/Medtr4g058570.1	LysM-domain receptor-like kinase HC chr4:21542051-21540064	1	0	100	1812	3268.99	Medtr4g058570.1	LysM-domain receptor-like kinase	Mtr.16216.1.S1_at	1	0.00351907	79.5918	49	44.5672	TC0400004939.mtr.1	http://www.uniprot.org/uniprot/O64825	O64825	RecName: Full=LysM domain receptor-like kinase 4; Short=LysM-containing receptor-like kinase 4; Flags: Precursor	1	1.12573e-62	29.3651	50.4762	595	224.942
TC0100003905.mtr.1		Medtr1g026160.8	http://www.medicagogenome.org/feature/Medtr1g026160.8	ACT-like tyrosine kinase family protein HC chr1:8453684-8448218	7.46	5.11	0.22	0.59	5.1	0.001671	0.17191	Medtr1g026160	ACT-like tyrosine kinase family protein	chr1	8448218 - 8453684	-	Medtr1g026160.1; Medtr1g026160.10; Medtr1g026160.11; Medtr1g026160.12; Medtr1g026160.13; Medtr1g026160.14; Medtr1g026160.15; Medtr1g026160.16; Medtr1g026160.17; Medtr1g026160.18; Medtr1g026160.19; Medtr1g026160.2; Medtr1g026160.3; Medtr1g026160.4; Medtr1g026160.5; Medtr1g026160.6; Medtr1g026160.7; Medtr1g026160.8; Medtr1g026160.9	TC0100003905.mtr.1	Medtr1g026160.8	http://www.medicagogenome.org/feature/Medtr1g026160.8	ACT-like tyrosine kinase family protein HC chr1:8453684-8448218	3	0	99.42	1029	1840.72	Medtr1g026160.1	ACT-like tyrosine kinase family protein	Mtr.28103.1.S1_at	2	0	99.5739	704	1256.43	TC0100003905.mtr.1	http://www.uniprot.org/uniprot/F4JTP5	F4JTP5	RecName: Full=Serine/threonine-protein kinase STY46; AltName: Full=Serine/threonine/tyrosine-protein kinase 46	4	1.41594e-119	63.4146	73.1707	310	387.111
TC0200001372.mtr.1		Medtr2g042570.1	http://www.medicagogenome.org/feature/Medtr2g042570.1	inter-alpha-trypsin inhibitor heavy chain-like protein HC chr2:18566744-18571686	7.43	5.07	0.19	0.54	5.1	0.003369	0.178123	Medtr2g042570	inter-alpha-trypsin inhibitor heavy chain-like protein	chr2	18566744 - 18571686	+	Medtr2g042570.1	TC0200001372.mtr.1	Medtr2g042570.1	http://www.medicagogenome.org/feature/Medtr2g042570.1	inter-alpha-trypsin inhibitor heavy chain-like protein HC chr2:18566744-18571686	1	0	100	2256	4069.69	Medtr2g042570.1	inter-alpha-trypsin inhibitor heavy chain-like protein	Mtr.2226.1.S1_at	1	2.31068e-101	72.1664	687	370.977	TC0200001372.mtr.1	http://www.uniprot.org/uniprot/A6X935	A6X935	RecName: Full=Inter alpha-trypsin inhibitor, heavy chain 4; Short=ITI heavy chain H4; Short=ITI-HC4; Short=Inter-alpha-inhibitor heavy chain 4; Flags: Precursor	1	1.5056e-18	26.7196	44.709	358	94.3597
TC0300000128.mtr.1		Medtr3g009880.1	http://www.medicagogenome.org/feature/Medtr3g009880.1	FAD-linked oxidoreductase HC chr3:2195853-2197674	8.62	6.27	0.55	1.17	5.09	0.050001	0.284159	Medtr3g009880	FAD-linked oxidoreductase	chr3	2195853 - 2197674	+	Medtr3g009880.1	TC0300000128.mtr.1	Medtr3g009880.1	http://www.medicagogenome.org/feature/Medtr3g009880.1	FAD-linked oxidoreductase HC chr3:2195853-2197674	1	0	100	1602	2890.28	Medtr3g009880.1	FAD-linked oxidoreductase	Mtr.13518.1.S1_at	1	0	96.4844	1024	1682.03	TC0300000128.mtr.1	http://www.uniprot.org/uniprot/Q9SUC6	Q9SUC6	RecName: Full=Berberine bridge enzyme-like 22; Short=AtBBE-like 22; Flags: Precursor	1	0	55.4902	73.9216	508	558.91
TC0700005068.mtr.1		Medtr7g086320.1	http://www.medicagogenome.org/feature/Medtr7g086320.1	hypothetical protein HC chr7:33489006-33488508	4.68	2.34	0.74	0.23	5.08	0.005194	0.188765	Medtr7g086320	hypothetical protein	chr7	33488508 - 33489006	-	Medtr7g086320.1	TC0700005068.mtr.1	Medtr7g086320.1	http://www.medicagogenome.org/feature/Medtr7g086320.1	hypothetical protein HC chr7:33489006-33488508	1	4.767e-103	100	207	374.584	Medtr7g086320.1	hypothetical protein	Mtr.51154.1.S1_at	1	3.84242e-103	100	207	374.584	TC0700005068.mtr.1	http://www.uniprot.org/uniprot/	not available	not available	0
TSUnmapped00007497.mtr.1		Medtr4g075150.2	http://www.medicagogenome.org/feature/Medtr4g075150.2	serine carboxypeptidase-like protein HC chr4:28686132-28692783	6.6	4.26	0.27	0.66	5.08	0.005406	0.188765					---		TSUnmapped00007497.mtr.1	Medtr4g075150.2	http://www.medicagogenome.org/feature/Medtr4g075150.2	serine carboxypeptidase-like protein HC chr4:28686132-28692783	1	7.488e-32	100	76	138.342	Mt4-unmapped-7497	Unmapped Top-Strand Novel Transcript PUT-169a-Medicago_truncatula-56817	Mtr.31232.1.S1_at	1	0	100	571	1031.01	TSUnmapped00007497.mtr.1	http://www.uniprot.org/uniprot/P55748	P55748	RecName: Full=Serine carboxypeptidase II-2; AltName: Full=CP-MII.2; Contains: RecName: Full=Serine carboxypeptidase II-2 chain A; Contains: RecName: Full=Serine carboxypeptidase II-2 chain B; Flags: Precursor	1	2.28061e-05	76	84	25	47.3654
TC0700001423.mtr.1		Medtr7g070940.1	http://www.medicagogenome.org/feature/Medtr7g070940.1	UDP-glucosyltransferase family protein HC chr7:26259279-26261446	8.59	6.26	0.47	1.08	5.06	0.045563	0.27627	Medtr7g070940	UDP-glucosyltransferase family protein	chr7	26259279 - 26261446	+	Medtr7g070940.1	TC0700001423.mtr.1	Medtr7g070940.1	http://www.medicagogenome.org/feature/Medtr7g070940.1	UDP-glucosyltransferase family protein HC chr7:26259279-26261446	1	0	100	1464	2641.42	Medtr7g070940.1	UDP-glucosyltransferase family protein	Mtr.20358.1.S1_at	1	0	100	1464	2641.42	TC0700001423.mtr.1	http://www.uniprot.org/uniprot/D4Q9Z4	D4Q9Z4	RecName: Full=Soyasapogenol B glucuronide galactosyltransferase; AltName: Full=Soyasaponin glycosyltransferase 2; AltName: Full=UDP-galactose:SBMG-galactosyltransferase	1	0	52.8226	71.371	494	548.51
TC0400003343.mtr.1		Medtr4g125940.1	http://www.medicagogenome.org/feature/Medtr4g125940.1	peroxidase family protein HC chr4:52300661-52303099	9.04	6.7	0.36	0.98	5.04	0.022912	0.231302	Medtr4g125940	peroxidase family protein	chr4	52300646 - 52303099	+	Medtr4g125940.1; Medtr4g125940.2	TC0400003343.mtr.1	Medtr4g125940.1	http://www.medicagogenome.org/feature/Medtr4g125940.1	peroxidase family protein HC chr4:52300661-52303099	1	0	100	993	1792.03	Medtr4g125940.1	peroxidase family protein	Mtr.37598.1.S1_at	1	0	100	1259	2271.73	TC0400003343.mtr.1	http://www.uniprot.org/uniprot/Q42517	Q42517	RecName: Full=Peroxidase N; AltName: Full=Neutral peroxidase; Flags: Precursor	1	5.3118e-142	65.3125	79.6875	316	420.239
TC0400003815.mtr.1		Medtr4g009960.2	http://www.medicagogenome.org/feature/Medtr4g009960.2	eukaryotic translation initiation factor 3 subunit HC chr4:2156235-2144712	7.46	5.13	0.08	0.69	5.04	0.008261	0.194592	Medtr4g009960	eukaryotic translation initiation factor 3 subunit	chr4	2144712 - 2156546	-	Medtr4g009960.1; Medtr4g009960.2; Medtr4g009960.3; Medtr4g009960.4	TC0400003815.mtr.1	Medtr4g009960.2	http://www.medicagogenome.org/feature/Medtr4g009960.2	eukaryotic translation initiation factor 3 subunit HC chr4:2156235-2144712	1	0	100	3477	6271.6	Medtr4g009960.1	eukaryotic translation initiation factor 3 subunit	Mtr.49256.1.S1_at	2	0	100	3429	6179.63	TC0400003815.mtr.1	http://www.uniprot.org/uniprot/F4JKH6	F4JKH6	RecName: Full=Protein TSS; AltName: Full=TPR-domain suppressor of STIMPY	3	0	60.2542	73.7288	1167	1337.01
TC0700005061.mtr.1		Medtr7g086220.1	http://www.medicagogenome.org/feature/Medtr7g086220.1	plastocyanin-like domain protein HC chr7:33436997-33436074	9.42	7.09	0.54	0.87	5.03	0.025566	0.237819	Medtr7g086220	plastocyanin-like domain protein	chr7	33436074 - 33436997	-	Medtr7g086220.1	TC0700005061.mtr.1	Medtr7g086220.1	http://www.medicagogenome.org/feature/Medtr7g086220.1	plastocyanin-like domain protein HC chr7:33436997-33436074	1	0	100	483	872.313	Medtr7g086220.1	plastocyanin-like domain protein	Mtr.15632.1.S1_at	1	0	100	483	872.313	TC0700005061.mtr.1	http://www.uniprot.org/uniprot/O82081	O82081	RecName: Full=Uclacyanin 1; Flags: Precursor	1	7.26165e-19	33.0935	52.518	135	87.0409
TC0200000359.mtr.1		Medtr2g015560.1	http://www.medicagogenome.org/feature/Medtr2g015560.1	pyruvate decarboxylase HC chr2:4624178-4628169	8.58	6.26	0.34	0.19	5.02	0.000657	0.162662	Medtr2g015560	pyruvate decarboxylase	chr2	4624178 - 4628169	+	Medtr2g015560.1	TC0200000359.mtr.1	Medtr2g015560.1	http://www.medicagogenome.org/feature/Medtr2g015560.1	pyruvate decarboxylase HC chr2:4624178-4628169	1	0	100	1749	3155.38	Medtr2g015560.1	pyruvate decarboxylase	Mtr.37560.1.S1_at	1	0	99.812	2127	3813.61	TC0200000359.mtr.1	http://www.uniprot.org/uniprot/P51850	P51850	RecName: Full=Pyruvate decarboxylase 1; Short=PDC	1	0	95.7045	97.2509	582	1130.16
TC0600002642.mtr.1		Medtr6g033850.1	http://www.medicagogenome.org/feature/Medtr6g033850.1	heat shock cognate 70 kDa-like protein LC chr6:11198559-11195355	6.89	4.57	0.12	0.53	5.01	0.002942	0.178123	Medtr6g033850	heat shock cognate 70 kDa-like protein	chr6	11195355 - 11198559	-	Medtr6g033850.1	TC0600002642.mtr.1	Medtr6g033850.1	http://www.medicagogenome.org/feature/Medtr6g033850.1	heat shock cognate 70 kDa-like protein LC chr6:11198559-11195355	1	0	100	2028	3658.52	Medtr6g033850.1	heat shock cognate 70 kDa-like protein	Mtr.33561.1.S1_at	1	0	93.186	543	810.999	TC0600002642.mtr.1	http://www.uniprot.org/uniprot/P09189	P09189	RecName: Full=Heat shock cognate 70 kDa protein	1	0	67.9675	79.187	615	856.67
TC0200003781.mtr.1		Medtr2g028980.1	http://www.medicagogenome.org/feature/Medtr2g028980.1	peroxidase family protein HC chr2:10794705-10792786	7.39	5.08	0.68	0.68	4.97	0.031848	0.250618	Medtr2g028980	peroxidase family protein	chr2	10792786 - 10794705	-	Medtr2g028980.1	TC0200003781.mtr.1	Medtr2g028980.1	http://www.medicagogenome.org/feature/Medtr2g028980.1	peroxidase family protein HC chr2:10794705-10792786	1	0	100	1068	1927.28	Medtr2g028980.1	peroxidase family protein	Mtr.40091.1.S1_at	2	0	91.1765	1083	1180.69	TC0200003781.mtr.1	http://www.uniprot.org/uniprot/Q9LEH3	Q9LEH3	RecName: Full=Peroxidase 15; Short=Prx15; AltName: Full=Anionic peroxidase; Flags: Precursor	1	4.74451e-125	59.7523	69.969	323	376.326
TC0500000973.mtr.1		Medtr5g031090.1	http://www.medicagogenome.org/feature/Medtr5g031090.1	legume lectin family protein HC chr5:13333297-13334335	10.23	7.91	0.13	1.19	4.97	0.03485	0.256359	Medtr5g031090	legume lectin family protein	chr5	13333297 - 13334335	+	Medtr5g031090.1	TC0500000973.mtr.1	Medtr5g031090.1	http://www.medicagogenome.org/feature/Medtr5g031090.1	legume lectin family protein HC chr5:13333297-13334335	1	0	100	828	1494.48	Medtr5g031090.1	legume lectin family protein	Mtr.40214.1.S1_at	1	0	99.9036	1037	1865.97	TC0500000973.mtr.1	http://www.uniprot.org/uniprot/Q39529	Q39529	RecName: Full=Agglutinin-2; AltName: Full=Agglutinin II; AltName: Full=ClAII; AltName: Full=LecClAII; Flags: Precursor	1	2.18449e-64	43.8538	59.4684	290	212.231
TC0800002231.mtr.1		Medtr8g087420.1	http://www.medicagogenome.org/feature/Medtr8g087420.1	LRR receptor-like kinase HC chr8:36124011-36126346	7.61	5.29	0.16	1	4.97	0.016365	0.214598	Medtr8g087420	LRR receptor-like kinase	chr8	36124011 - 36126346	+	Medtr8g087420.1	TC0800002231.mtr.1	Medtr8g087420.1	http://www.medicagogenome.org/feature/Medtr8g087420.1	LRR receptor-like kinase HC chr8:36124011-36126346	1	0	100	1899	3425.88	Medtr8g087420.1	LRR receptor-like kinase	Mtr.46484.1.S1_at	1	0	100	1899	3425.88	TC0800002231.mtr.1	http://www.uniprot.org/uniprot/C0LGR9	C0LGR9	RecName: Full=Probable LRR receptor-like serine/threonine-protein kinase At4g31250; Flags: Precursor	1	0	44.3114	60.3293	650	543.888
TC0700001448.mtr.1		Medtr7g071840.1	http://www.medicagogenome.org/feature/Medtr7g071840.1	wound-induced-like protein HC chr7:26649175-26649936	6.29	3.98	1.06	0.54	4.96	0.069636	0.314023	Medtr7g071840	wound-induced-like protein	chr7	26649175 - 26649936	+	Medtr7g071840.1	TC0700001448.mtr.1	Medtr7g071840.1	http://www.medicagogenome.org/feature/Medtr7g071840.1	wound-induced-like protein HC chr7:26649175-26649936	1	0	100	456	823.622	Medtr7g071840.1	wound-induced-like protein	Mtr.47022.1.S1_s_at	1	0	98.4649	456	791.162	TC0700001448.mtr.1	http://www.uniprot.org/uniprot/P20144	P20144	RecName: Full=Wound-induced protein 1	1	1.60371e-10	34.5455	51.8182	105	60.4622
TSUnmappedRC00007497.mtr.1		Medtr4g075150.2	http://www.medicagogenome.org/feature/Medtr4g075150.2	serine carboxypeptidase-like protein HC chr4:28686132-28692783	5.78	3.47	0.66	0.29	4.96	0.008675	0.195452					---		TSUnmappedRC00007497.mtr.1	Medtr4g075150.2	http://www.medicagogenome.org/feature/Medtr4g075150.2	serine carboxypeptidase-like protein HC chr4:28686132-28692783	1	7.488e-32	100	76	138.342	Mt4-unmapped-7497-rc	Unmapped Bottom-Strand Novel Transcript PUT-169a-Medicago_truncatula-56817	Mtr.31232.1.S1_at	1	0	100	571	1031.01	TSUnmappedRC00007497.mtr.1	http://www.uniprot.org/uniprot/P55748	P55748	RecName: Full=Serine carboxypeptidase II-2; AltName: Full=CP-MII.2; Contains: RecName: Full=Serine carboxypeptidase II-2 chain A; Contains: RecName: Full=Serine carboxypeptidase II-2 chain B; Flags: Precursor	1	2.28061e-05	76	84	25	47.3654
TC0700004540.mtr.1		Medtr7g070250.1	http://www.medicagogenome.org/feature/Medtr7g070250.1	macrophage migration inhibition factor-like protein HC chr7:25920322-25917861	7.11	4.81	1.31	0.56	4.94	0.131766	0.392918	Medtr7g070250	macrophage migration inhibition factor-like protein	chr7	25917861 - 25920322	-	Medtr7g070250.1	TC0700004540.mtr.1	Medtr7g070250.1	http://www.medicagogenome.org/feature/Medtr7g070250.1	macrophage migration inhibition factor-like protein HC chr7:25920322-25917861	1	1.435e-174	100	339	612.628	Medtr7g070250.1	macrophage migration inhibition factor-like protein	Mtr.9043.1.S1_at	1	0	100	621	1121.18	TC0700004540.mtr.1	http://www.uniprot.org/uniprot/P81748	P81748	RecName: Full=Macrophage migration inhibitory factor homolog; Short=MIF; AltName: Full=L-dopachrome isomerase; AltName: Full=L-dopachrome tautomerase; AltName: Full=Phenylpyruvate tautomerase	1	1.47526e-09	28.4314	49.0196	101	57.3806
TC0500000380.mtr.1		Medtr5g014090.2	http://www.medicagogenome.org/feature/Medtr5g014090.2	type I inositol-1,4,5-trisphosphate 5-phosphatase HC chr5:4676359-4680564	8.63	6.34	0.4	0.5	4.91	0.006123	0.189273	Medtr5g014090	type I inositol-1,4,5-trisphosphate 5-phosphatase	chr5	4676359 - 4680564	+	Medtr5g014090.1; Medtr5g014090.2	TC0500000380.mtr.1	Medtr5g014090.2	http://www.medicagogenome.org/feature/Medtr5g014090.2	type I inositol-1,4,5-trisphosphate 5-phosphatase HC chr5:4676359-4680564	1	0	100	1581	2852.41	Medtr5g014090.1	type I inositol-1,4,5-trisphosphate 5-phosphatase	Mtr.18572.1.S1_at	2	0	100	1527	2755.03	TC0500000380.mtr.1	http://www.uniprot.org/uniprot/Q9FUR2	Q9FUR2	RecName: Full=Type I inositol polyphosphate 5-phosphatase 2; Short=At5PTase2	2	2.20795e-168	72.5664	82.3009	538	513.842
TC0600003050.mtr.1		Medtr6g053600.1	http://www.medicagogenome.org/feature/Medtr6g053600.1	NAD(P)-binding rossmann-fold protein HC chr6:19296806-19290698	8.74	6.44	0.48	0.99	4.91	0.027407	0.242529	Medtr6g053600	NAD(P)-binding rossmann-fold protein	chr6	19290698 - 19296806	-	Medtr6g053600.1	TC0600003050.mtr.1	Medtr6g053600.1	http://www.medicagogenome.org/feature/Medtr6g053600.1	NAD(P)-binding rossmann-fold protein HC chr6:19296806-19290698	1	0	100	888	1602.68	Medtr6g053600.1	NAD(P)-binding rossmann-fold protein	Mtr.11073.1.S1_at	1	0	93.9607	712	1090.52	TC0600003050.mtr.1	http://www.uniprot.org/uniprot/Q6RVV4	Q6RVV4	RecName: Full=Short-chain dehydrogenase TIC 32, chloroplastic; AltName: Full=Translocon at the inner envelope membrane of chloroplasts 32; Short=PsTIC32	1	5.67782e-128	69.4656	82.0611	259	374.4
TC0200003578.mtr.1		Medtr2g022140.1	http://www.medicagogenome.org/feature/Medtr2g022140.1	adenylate isopentenyltransferase HC chr2:7596065-7593304	6.55	4.26	0.19	0.1	4.89	5.3e-05	0.119408	Medtr2g022140	adenylate isopentenyltransferase	chr2	7593304 - 7596065	-	Medtr2g022140.1	TC0200003578.mtr.1	Medtr2g022140.1	http://www.medicagogenome.org/feature/Medtr2g022140.1	adenylate isopentenyltransferase HC chr2:7596065-7593304	1	0	100	1020	1840.72	Medtr2g022140.1	adenylate isopentenyltransferase	Mtr.48824.1.S1_at	1	7.48366e-24	65.4741	551	113.095	TC0200003578.mtr.1	http://www.uniprot.org/uniprot/Q94ID2	Q94ID2	RecName: Full=Adenylate isopentenyltransferase 5, chloroplastic; Short=AtIPT5; AltName: Full=Adenylate dimethylallyltransferase 5; AltName: Full=Cytokinin synthase 5; Flags: Precursor	1	4.08287e-105	55.6923	67.3846	312	327.405
TC0100000650.mtr.1		Medtr1g028290.1	http://www.medicagogenome.org/feature/Medtr1g028290.1	receptor-like kinase HC chr1:9493222-9496168	4.69	2.41	0.39	0.13	4.88	0.000687	0.162662	Medtr1g028290	receptor-like kinase	chr1	9493222 - 9496168	+	Medtr1g028290.1	TC0100000650.mtr.1	Medtr1g028290.1	http://www.medicagogenome.org/feature/Medtr1g028290.1	receptor-like kinase HC chr1:9493222-9496168	1	0	100	1788	3225.71	Medtr1g028290.1	receptor-like kinase	Mtr.23946.1.S1_at	1	7.84598e-151	72.9189	939	535.083	TC0100000650.mtr.1	http://www.uniprot.org/uniprot/P93604	P93604	RecName: Full=Rust resistance kinase Lr10; AltName: Full=Probable receptor-like serine/threonine-protein kinase LRK10; Flags: Precursor	1	3.03468e-133	39.8042	58.7276	603	413.305
TC0300002200.mtr.1		Medtr3g086940.1	http://www.medicagogenome.org/feature/Medtr3g086940.1	Serine/Threonine-kinase SAPK1-like protein HC chr3:39410214-39413658	7.99	5.71	0.6	0.7	4.87	0.021748	0.227786	Medtr3g086940	Serine/Threonine-kinase SAPK1-like protein	chr3	39410214 - 39413658	+	Medtr3g086940.1	TC0300002200.mtr.1	Medtr3g086940.1	http://www.medicagogenome.org/feature/Medtr3g086940.1	Serine/Threonine-kinase SAPK1-like protein HC chr3:39410214-39413658	1	0	100	1044	1884	Medtr3g086940.1	Serine	Mtr.10085.1.S1_at	1	0	99.8106	1056	1896.63	TC0300002200.mtr.1	http://www.uniprot.org/uniprot/Q75LR7	Q75LR7	RecName: Full=Serine/threonine-protein kinase SAPK1; AltName: Full=Osmotic stress/abscisic acid-activated protein kinase 1	1	1.25983e-180	78.9644	88.3495	306	518.079
TC0300002230.mtr.1		Medtr3g087980.1	http://www.medicagogenome.org/feature/Medtr3g087980.1	bacterial long-chain fatty acid CoA synthetase HC chr3:39878065-39887996	8.66	6.39	0.19	0.55	4.83	0.003377	0.178123	Medtr3g087980	bacterial long-chain fatty acid CoA synthetase	chr3	39878065 - 39887996	+	Medtr3g087980.1	TC0300002230.mtr.1	Medtr3g087980.1	http://www.medicagogenome.org/feature/Medtr3g087980.1	bacterial long-chain fatty acid CoA synthetase HC chr3:39878065-39887996	1	0	100	2085	3761.31	Medtr3g087980.1	bacterial long-chain fatty acid CoA synthetase	Mtr.11931.1.S1_at	1	0	83.4854	1095	1162.66	TC0300002230.mtr.1	http://www.uniprot.org/uniprot/Q9CAP8	Q9CAP8	RecName: Full=Long chain acyl-CoA synthetase 9, chloroplastic	1	0	72.7666	86.8876	691	1088.95
TC0500000974.mtr.1		Medtr5g031100.1	http://www.medicagogenome.org/feature/Medtr5g031100.1	legume lectin beta domain protein HC chr5:13336383-13337441	11.14	8.87	0.41	0.77	4.83	0.015892	0.214447	Medtr5g031100	legume lectin beta domain protein	chr5	13336383 - 13337441	+	Medtr5g031100.1	TC0500000974.mtr.1	Medtr5g031100.1	http://www.medicagogenome.org/feature/Medtr5g031100.1	legume lectin beta domain protein HC chr5:13336383-13337441	1	0	100	837	1510.71	Medtr5g031100.1	legume lectin beta domain protein	Mtr.37775.1.S1_at	1	0	99.9056	1059	1905.64	TC0500000974.mtr.1	http://www.uniprot.org/uniprot/Q39529	Q39529	RecName: Full=Agglutinin-2; AltName: Full=Agglutinin II; AltName: Full=ClAII; AltName: Full=LecClAII; Flags: Precursor	1	6.1516e-61	42.2535	60.2113	263	203.756
TC0600001447.mtr.1		Medtr6g071605.1	http://www.medicagogenome.org/feature/Medtr6g071605.1	annexin D8 HC chr6:26557232-26559691	6.87	4.6	0.32	0.9	4.83	0.0258	0.238419	Medtr6g071605	annexin D8	chr6	26557232 - 26559691	+	Medtr6g071605.1	TC0600001447.mtr.1	Medtr6g071605.1	http://www.medicagogenome.org/feature/Medtr6g071605.1	annexin D8 HC chr6:26557232-26559691	1	0	100	948	1710.88	Medtr6g071605.1	annexin D8	Mtr.41643.1.S1_at	1	0	91.4557	948	1344.8	TC0600001447.mtr.1	http://www.uniprot.org/uniprot/Q9C9X3	Q9C9X3	RecName: Full=Annexin D5; AltName: Full=AnnAt5	1	2.97524e-122	54.5741	73.817	315	360.533
TC0600000140.mtr.1		Medtr6g007690.1	http://www.medicagogenome.org/feature/Medtr6g007690.1	Serine/Threonine kinase family protein HC chr6:1785079-1788545	6.95	4.69	0.79	0.56	4.82	0.03484	0.256359	Medtr6g007690	Serine/Threonine kinase family protein	chr6	1785079 - 1788545	+	Medtr6g007690.1	TC0600000140.mtr.1	Medtr6g007690.1	http://www.medicagogenome.org/feature/Medtr6g007690.1	Serine/Threonine kinase family protein HC chr6:1785079-1788545	1	0	100	1089	1965.15	Medtr6g007690.1	Serine	Mtr.20292.1.S1_at	1	3.93355e-12	67.0683	248	73.4211	TC0600000140.mtr.1	http://www.uniprot.org/uniprot/Q8LKZ1	Q8LKZ1	RecName: Full=Nodulation receptor kinase; Flags: Precursor	1	8.16619e-66	37.1968	56.6038	366	229.18
TC0700001986.mtr.1		Medtr7g087070.1	http://www.medicagogenome.org/feature/Medtr7g087070.1	alpha/beta fold hydrolase HC chr7:33884581-33887689	4.85	2.58	0.55	0.43	4.82	0.005576	0.188908	Medtr7g087070	alpha/beta fold hydrolase	chr7	33884581 - 33887689	+	Medtr7g087070.1	TC0700001986.mtr.1	Medtr7g087070.1	http://www.medicagogenome.org/feature/Medtr7g087070.1	alpha/beta fold hydrolase HC chr7:33884581-33887689	1	0	100	1311	2365.5	Medtr7g087070.1	alpha	Mtr.43610.1.S1_at	1	0	100	725	1308.73	TC0700001986.mtr.1	http://www.uniprot.org/uniprot/Q9FN79	Q9FN79	RecName: Full=Probable lysophospholipase BODYGUARD 5; Short=AtBDG5; Flags: Precursor	1	2.40729e-139	48.2143	63.8393	435	422.165
TC0700000474.mtr.1		Medtr7g024730.1	http://www.medicagogenome.org/feature/Medtr7g024730.1	plant integral membrane protein HC chr7:8154269-8157419	5.36	3.1	0.92	0.25	4.8	0.033982	0.254577	Medtr7g024730	plant integral membrane protein	chr7	8154269 - 8157419	+	Medtr7g024730.1	TC0700000474.mtr.1	Medtr7g024730.1	http://www.medicagogenome.org/feature/Medtr7g024730.1	plant integral membrane protein HC chr7:8154269-8157419	1	0	100	564	1018.39	Medtr7g024730.1	plant integral membrane protein	Mtr.45474.1.S1_at	1	0	100	625	1128.39	TC0700000474.mtr.1	http://www.uniprot.org/uniprot/C6T1Z6	C6T1Z6	RecName: Full=CASP-like protein 4D1; Short=GmCASPL4D1	1	4.84265e-59	72.619	82.7381	161	191.43
TC0400005457.mtr.1		Medtr4g075690.2	http://www.medicagogenome.org/feature/Medtr4g075690.2	multi-copper oxidase-like protein HC chr4:28942582-28939045	6.71	4.45	0.33	0.9	4.78	0.03996	0.266778	Medtr4g075690	multi-copper oxidase-like protein	chr4	28938442 - 28942582	-	Medtr4g075690.1; Medtr4g075690.2	TC0400005457.mtr.1	Medtr4g075690.2	http://www.medicagogenome.org/feature/Medtr4g075690.2	multi-copper oxidase-like protein HC chr4:28942582-28939045	1	0	100	1344	2425.01	Medtr4g075690.1	multi-copper oxidase-like protein	Mtr.37527.1.S1_at	3	0	100	1629	2938.97	TC0400005457.mtr.1	http://www.uniprot.org/uniprot/P29162	P29162	RecName: Full=L-ascorbate oxidase homolog; AltName: Full=Pollen-specific protein NTP303; Flags: Precursor	2	5.84083e-153	55.3846	69.0265	450	467.233
TC0200003026.mtr.1		Medtr2g105360.1	http://www.medicagogenome.org/feature/Medtr2g105360.1	cytochrome P450 family Ent-kaurenoic acid oxidase HC chr2:45424314-45427720	9.04	6.79	0.45	0.68	4.76	0.026932	0.241534	Medtr2g105360	cytochrome P450 family Ent-kaurenoic acid oxidase	chr2	45424314 - 45427720	+	Medtr2g105360.1	TC0200003026.mtr.1	Medtr2g105360.1	http://www.medicagogenome.org/feature/Medtr2g105360.1	cytochrome P450 family Ent-kaurenoic acid oxidase HC chr2:45424314-45427720	1	0	100	1509	2722.57	Medtr2g105360.1	cytochrome P450 family Ent-kaurenoic acid oxidase	Mtr.38633.1.S1_at	1	0	99.4835	966	1719.9	TC0200003026.mtr.1	http://www.uniprot.org/uniprot/Q93ZB2	Q93ZB2	RecName: Full=Ent-kaurene oxidase, chloroplastic; Short=AtKO1; AltName: Full=Cytochrome P450 701A3	1	0	63.1692	80.9422	467	639.417
TC0500004341.mtr.1		Medtr5g045470.1	http://www.medicagogenome.org/feature/Medtr5g045470.1	inhibitor of trypsin and hageman factor-like protein HC chr5:19949959-19949151	7.26	5.02	1.15	0.91	4.74	0.12456	0.384885	Medtr5g045470	inhibitor of trypsin and hageman factor-like protein	chr5	19949151 - 19949959	-	Medtr5g045470.1	TC0500004341.mtr.1	Medtr5g045470.1	http://www.medicagogenome.org/feature/Medtr5g045470.1	inhibitor of trypsin and hageman factor-like protein HC chr5:19949959-19949151	1	1.09e-104	100	210	379.994	Medtr5g045470.1	inhibitor of trypsin and hageman factor-like protein	Mtr.35511.1.S1_at	1	1.69192e-164	100	320	578.364	TC0500004341.mtr.1	http://www.uniprot.org/uniprot/P24076	P24076	RecName: Full=Glu S.griseus protease inhibitor; AltName: Full=BGIA	1	5.25426e-16	51.4706	66.1765	68	73.1738
TCscaffold123600000001.mtr.1		Medtr1236s0010.1	http://www.medicagogenome.org/feature/Medtr1236s0010.1	hypothetical protein LC scaffold1236:1688-2248	5.87	3.63	1.15	0.76	4.72	0.100934	0.355025	Medtr1236s0010	hypothetical protein	scaffold1236	1688 - 2248	+	Medtr1236s0010.1	TCscaffold123600000001.mtr.1	Medtr1236s0010.1	http://www.medicagogenome.org/feature/Medtr1236s0010.1	hypothetical protein LC scaffold1236:1688-2248	1	0	100	483	872.313	Medtr1236s0010.1	hypothetical protein	Mtr.26950.1.S1_at	1	7.85287e-119	89.2966	325	426.881	TCscaffold123600000001.mtr.1	http://www.uniprot.org/uniprot/Q9SI85	Q9SI85	RecName: Full=Probable disease resistance protein At1g62630; AltName: Full=pNd4	1	2.84174	39.2157	58.8235	50	32.3426
TC0100003339.mtr.1		Medtr1g116890.1	http://www.medicagogenome.org/feature/Medtr1g116890.1	cytochrome P450 family protein HC chr1:52795806-52798189	6.93	4.69	0.33	0.89	4.71	0.023632	0.233085	Medtr1g116890	cytochrome P450 family protein	chr1	52795806 - 52798189	+	Medtr1g116890.1	TC0100003339.mtr.1	Medtr1g116890.1	http://www.medicagogenome.org/feature/Medtr1g116890.1	cytochrome P450 family protein HC chr1:52795806-52798189	1	0	100	1569	2830.77	Medtr1g116890.1	cytochrome P450 family protein	Mtr.10021.1.S1_at	1	0	98.4962	532	917.398	TC0100003339.mtr.1	http://www.uniprot.org/uniprot/P37122	P37122	RecName: Full=Cytochrome P450 76A2; AltName: Full=CYPLXXVIA2; AltName: Full=Cytochrome P-450EG7	1	4.80968e-142	43.5146	64.0167	474	431.409
TC0300005462.mtr.1		Medtr3g081140.1	http://www.medicagogenome.org/feature/Medtr3g081140.1	cysteine-rich TM module stress tolerance protein HC chr3:36752470-36751136	7.61	5.37	1.21	1.07	4.71	0.174087	0.438504	Medtr3g081140	cysteine-rich TM module stress tolerance protein	chr3	36751136 - 36752470	-	Medtr3g081140.1	TC0300005462.mtr.1	Medtr3g081140.1	http://www.medicagogenome.org/feature/Medtr3g081140.1	cysteine-rich TM module stress tolerance protein HC chr3:36752470-36751136	1	1.317e-96	100	195	352.943	Medtr3g081140.1	cysteine-rich TM module stress tolerance protein	Mtr.35830.1.S1_at	1	0	100	426	769.521	TC0300005462.mtr.1	http://www.uniprot.org/uniprot/Q46817	Q46817	RecName: Full=Guanine/hypoxanthine permease GhxQ	1	0.06318	36.9231	50.7692	65	36.1946
TC0500000976.mtr.1		Medtr5g031140.1	http://www.medicagogenome.org/feature/Medtr5g031140.1	legume lectin beta domain protein HC chr5:13345509-13346369	8.45	6.21	0.44	0.52	4.71	0.007515	0.193333	Medtr5g031140	legume lectin beta domain protein	chr5	13345509 - 13346369	+	Medtr5g031140.1	TC0500000976.mtr.1	Medtr5g031140.1	http://www.medicagogenome.org/feature/Medtr5g031140.1	legume lectin beta domain protein HC chr5:13345509-13346369	1	0	100	861	1553.99	Medtr5g031140.1	legume lectin beta domain protein	Mtr.37775.1.S1_at	1	0	84.4683	834	921.004	TC0500000976.mtr.1	http://www.uniprot.org/uniprot/Q39529	Q39529	RecName: Full=Agglutinin-2; AltName: Full=Agglutinin II; AltName: Full=ClAII; AltName: Full=LecClAII; Flags: Precursor	1	2.10833e-67	43.4932	61.9863	274	218.009
TC0600001962.mtr.1		Medtr6g005310.1	http://www.medicagogenome.org/feature/Medtr6g005310.1	germin family protein HC chr6:703167-702128	6.76	4.53	0.69	0.21	4.71	0.012084	0.205567	Medtr6g005310	germin family protein	chr6	702128 - 703167	-	Medtr6g005310.1	TC0600001962.mtr.1	Medtr6g005310.1	http://www.medicagogenome.org/feature/Medtr6g005310.1	germin family protein HC chr6:703167-702128	1	0	100	663	1196.92	Medtr6g005310.1	germin family protein	Mtr.43572.1.S1_at	1	0	98.9943	696	1223.97	TC0600001962.mtr.1	http://www.uniprot.org/uniprot/Q6K5Q0	Q6K5Q0	RecName: Full=Putative germin-like protein 2-1; Flags: Precursor	1	8.24499e-90	66.5138	74.7706	216	273.092
TC0700002158.mtr.1		Medtr7g092540.2	http://www.medicagogenome.org/feature/Medtr7g092540.2	transcription factor bHLH122-like protein HC chr7:36700423-36703589	6.03	3.79	0.72	0.49	4.7	0.021637	0.22725	Medtr7g092540	transcription factor bHLH122-like protein	chr7	36700423 - 36703589	+	Medtr7g092540.1; Medtr7g092540.2	TC0700002158.mtr.1	Medtr7g092540.2	http://www.medicagogenome.org/feature/Medtr7g092540.2	transcription factor bHLH122-like protein HC chr7:36700423-36703589	1	0	100	924	1667.6	Medtr7g092540.1	transcription factor bHLH122-like protein	Mtr.17497.1.S1_at	2	0	100	912	1645.96	TC0700002158.mtr.1	http://www.uniprot.org/uniprot/Q66GR3	Q66GR3	RecName: Full=Transcription factor bHLH130; AltName: Full=Basic helix-loop-helix protein 130; Short=AtbHLH130; Short=bHLH 130; AltName: Full=Transcription factor EN 69; AltName: Full=bHLH transcription factor bHLH130	1	3.16791e-44	49.7854	60.9442	219	166.392
TC0400006088.mtr.1		Medtr4g094610.1	http://www.medicagogenome.org/feature/Medtr4g094610.1	LRR receptor-like kinase family protein HC chr4:38363344-38359283	5.33	3.11	0.3	0.24	4.67	0.000652	0.162662	Medtr4g094610	LRR receptor-like kinase family protein	chr4	38359283 - 38363344	-	Medtr4g094610.1	TC0400006088.mtr.1	Medtr4g094610.1	http://www.medicagogenome.org/feature/Medtr4g094610.1	LRR receptor-like kinase family protein HC chr4:38363344-38359283	1	0	100	3489	6293.24	Medtr4g094610.1	LRR receptor-like kinase family protein	Mtr.44178.1.S1_at	1	0	99.2569	940	1645.96	TC0400006088.mtr.1	http://www.uniprot.org/uniprot/Q9FL28	Q9FL28	RecName: Full=LRR receptor-like serine/threonine-protein kinase FLS2; AltName: Full=Protein FLAGELLIN-SENSING 2; AltName: Full=Protein FLAGELLIN-SENSITIVE 2; Flags: Precursor	1	0	53.8395	69.3701	1153	1140.56
TC0500001357.mtr.1		Medtr5g044220.1	http://www.medicagogenome.org/feature/Medtr5g044220.1	triose phosphate/phosphate translocator HC chr5:19437916-19441546	7.68	5.46	0.43	0.61	4.66	0.006629	0.189273	Medtr5g044220	triose phosphate/phosphate translocator	chr5	19437916 - 19441546	+	Medtr5g044220.1	TC0500001357.mtr.1	Medtr5g044220.1	http://www.medicagogenome.org/feature/Medtr5g044220.1	triose phosphate/phosphate translocator HC chr5:19437916-19441546	1	0	100	1230	2219.43	Medtr5g044220.1	triose phosphate	Mtr.25178.1.S1_at	1	0	100	1203	2170.74	TC0500001357.mtr.1	http://www.uniprot.org/uniprot/P11869	P11869	RecName: Full=Triose phosphate/phosphate translocator, chloroplastic; Short=cTPT; AltName: Full=E29; AltName: Full=p36; Flags: Precursor	1	0	78.209	88.0597	335	548.51
TC0600002559.mtr.1		Medtr6g027740.1	http://www.medicagogenome.org/feature/Medtr6g027740.1	hypothetical protein HC chr6:9693489-9693144	4.74	2.52	0.67	0.31	4.66	0.00994	0.200213	Medtr6g027740	hypothetical protein	chr6	9693144 - 9693489	-	Medtr6g027740.1	TC0600002559.mtr.1	Medtr6g027740.1	http://www.medicagogenome.org/feature/Medtr6g027740.1	hypothetical protein HC chr6:9693489-9693144	1	1.46e-145	100	285	515.246	Medtr6g027740.1	hypothetical protein	Mtr.45373.1.S1_at	1	5.03543e-106	99.5349	215	383.6	TC0600002559.mtr.1	http://www.uniprot.org/uniprot/Q1G3U6	Q1G3U6	RecName: Full=Plant cysteine oxidase 3; AltName: Full=NIFS-like protein 2; Short=NifS2	1	0.368382	37.1429	60	35	33.113
TC0700003928.mtr.1		Medtr7g045370.1	http://www.medicagogenome.org/feature/Medtr7g045370.1	carotenoid cleavage dioxygenase HC chr7:15960760-15955054	8.19	5.97	0.44	0.92	4.63	0.041703	0.269791	Medtr7g045370	carotenoid cleavage dioxygenase	chr7	15955054 - 15960760	-	Medtr7g045370.1	TC0700003928.mtr.1	Medtr7g045370.1	http://www.medicagogenome.org/feature/Medtr7g045370.1	carotenoid cleavage dioxygenase HC chr7:15960760-15955054	2	0	100	1866	3366.37	Medtr7g045370.1	carotenoid cleavage dioxygenase	Mtr.32038.1.S1_at	1	0	100	509	919.201	TC0700003928.mtr.1	http://www.uniprot.org/uniprot/Q7XJM2	Q7XJM2	RecName: Full=Carotenoid cleavage dioxygenase 7, chloroplastic; Short=AtCCD7; AltName: Full=AtNCED7; AltName: Full=Beta,beta-carotene 9',10'-oxygenase; AltName: Full=Protein MORE AXILLARY BRANCHING 3; AltName: Full=Protein MORE AXILLARY GROWTH 3; Flags: Precursor	1	0	59.1346	75.9615	615	762.681
TSUnmapped00003189.mtr.1		Medtr7g066680.1	http://www.medicagogenome.org/feature/Medtr7g066680.1	DUF674 family protein LC chr7:24284215-24285626	4.64	2.43	1.6	0.35	4.63	0.241723	0.504191					---		TSUnmapped00003189.mtr.1	Medtr7g066680.1	http://www.medicagogenome.org/feature/Medtr7g066680.1	DUF674 family protein LC chr7:24284215-24285626	1	1.173	82.759	29	31.944	Mt4-unmapped-3189	Unmapped Top-Strand Novel Transcript PUT-169a-Medicago_truncatula-355	Mtr.12438.1.S1_at	1	8.27478e-46	96.2963	108	181.623	TSUnmapped00003189.mtr.1	http://www.uniprot.org/uniprot/	not available	not available	0
TC0200005266.mtr.1		Medtr2g087288.1	http://www.medicagogenome.org/feature/Medtr2g087288.1	aluminum activated malate transporter family protein HC chr2:36696309-36693361	5.43	3.22	0.61	0.21	4.62	0.007436	0.193333	Medtr2g087288	aluminum activated malate transporter family protein	chr2	36693361 - 36696309	-	Medtr2g087288.1	TC0200005266.mtr.1	Medtr2g087288.1	http://www.medicagogenome.org/feature/Medtr2g087288.1	aluminum activated malate transporter family protein HC chr2:36696309-36693361	1	0	100	1359	2452.06	Medtr2g087288.1	aluminum activated malate transporter family protein	Mtr.20004.1.S1_s_at	1	0	100	1359	2452.06	TC0200005266.mtr.1	http://www.uniprot.org/uniprot/Q9SJE8	Q9SJE8	RecName: Full=Aluminum-activated malate transporter 2; Short=AtALMT2	1	1.8658e-143	49.8741	73.2997	394	429.869
TC0200005086.mtr.1	MtCbf1	Medtr2g081600.1	http://www.medicagogenome.org/feature/Medtr2g081600.1	nuclear transcription factor Y protein HC chr2:34243690-34243268	6.41	4.21	1.22	1.09	4.61	0.118882	0.377512	Medtr2g081600	nuclear transcription factor Y protein	chr2	34243268 - 34243690	-	Medtr2g081600.1	TC0200005086.mtr.1	Medtr2g081600.1	http://www.medicagogenome.org/feature/Medtr2g081600.1	nuclear transcription factor Y protein HC chr2:34243690-34243268	1	0	100	360	650.499	Medtr2g081600.1	nuclear transcription factor Y protein	Mtr.51511.1.S1_s_at	1	0	100	360	650.499	TC0200005086.mtr.1	http://www.uniprot.org/uniprot/Q9SMP0	Q9SMP0	RecName: Full=Nuclear transcription factor Y subunit C-1; Short=AtNF-YC-1; AltName: Full=Transcriptional activator HAP5A	1	5.17105e-30	60.4396	75.8242	90	114.005
TC0400003471.mtr.1		Medtr4g130270.1	http://www.medicagogenome.org/feature/Medtr4g130270.1	AP2-like ethylene-responsive transcription factor HC chr4:54266443-54269143	8.62	6.42	0.62	0.39	4.61	0.008163	0.194229	Medtr4g130270	AP2-like ethylene-responsive transcription factor	chr4	54266443 - 54269143	+	Medtr4g130270.1	TC0400003471.mtr.1	Medtr4g130270.1	http://www.medicagogenome.org/feature/Medtr4g130270.1	AP2-like ethylene-responsive transcription factor HC chr4:54266443-54269143	1	0	100	1080	1948.92	Medtr4g130270.1	AP2-like ethylene-responsive transcription factor	Mtr.15867.1.S1_at	1	0	99.1667	1071	1911.05	TC0400003471.mtr.1	http://www.uniprot.org/uniprot/Q94AN4	Q94AN4	RecName: Full=AP2-like ethylene-responsive transcription factor At1g16060	1	6.16625e-104	55.4598	66.954	321	321.627
TC0100001527.mtr.1		Medtr1g105120.1	http://www.medicagogenome.org/feature/Medtr1g105120.1	plastocyanin-like domain protein HC chr1:24990496-24991335	9.75	7.56	0.86	0.9	4.58	0.069023	0.312831	Medtr1g105120	plastocyanin-like domain protein	chr1	24990496 - 24991335	+	Medtr1g105120.1	TC0100001527.mtr.1	Medtr1g105120.1	http://www.medicagogenome.org/feature/Medtr1g105120.1	plastocyanin-like domain protein HC chr1:24990496-24991335	1	0	100	468	845.263	Medtr1g105120.1	plastocyanin-like domain protein	Mtr.37021.1.S1_at	2	0	100	663	1196.92	TC0100001527.mtr.1	http://www.uniprot.org/uniprot/O82081	O82081	RecName: Full=Uclacyanin 1; Flags: Precursor	1	7.81953e-22	33.0935	53.9568	138	94.7449
TC0100005820.mtr.1		Medtr1g088640.1	http://www.medicagogenome.org/feature/Medtr1g088640.1	universal stress family protein HC chr1:39647298-39645231	8.14	5.94	0.16	0.48	4.57	0.002209	0.17191	Medtr1g088640	universal stress family protein	chr1	39644938 - 39647464	-	Medtr1g088640.1; Medtr1g088640.2	TC0100005820.mtr.1	Medtr1g088640.1	http://www.medicagogenome.org/feature/Medtr1g088640.1	universal stress family protein HC chr1:39647298-39645231	1	0	100	504	910.184	Medtr1g088640.1	universal stress family protein	Mtr.40363.1.S1_at	1	0	99.8821	847	1521.53	TC0100005820.mtr.1	http://www.uniprot.org/uniprot/Q8LGG8	Q8LGG8	RecName: Full=Universal stress protein A-like protein	1	8.2398e-13	29.4118	48.5294	134	70.4774
TC0600002558.mtr.1		Medtr6g027730.1	http://www.medicagogenome.org/feature/Medtr6g027730.1	2-aminoethanethiol dioxygenase-like protein HC chr6:9692355-9690209	4.6	2.41	0.63	0.23	4.56	0.002941	0.178123	Medtr6g027730	2-aminoethanethiol dioxygenase-like protein	chr6	9690209 - 9692355	-	Medtr6g027730.1	TC0600002558.mtr.1	Medtr6g027730.1	http://www.medicagogenome.org/feature/Medtr6g027730.1	2-aminoethanethiol dioxygenase-like protein HC chr6:9692355-9690209	1	0	100	612	1104.95	Medtr6g027730.1	2-aminoethanethiol dioxygenase-like protein	Mtr.45373.1.S1_at	1	0	99.4889	585	1038.22	TC0600002558.mtr.1	http://www.uniprot.org/uniprot/Q8LGJ5	Q8LGJ5	RecName: Full=Plant cysteine oxidase 2	1	1.21375e-65	54.4554	67.3267	195	209.92
TC0100001526.mtr.1		Medtr1g105120.1	http://www.medicagogenome.org/feature/Medtr1g105120.1	plastocyanin-like domain protein HC chr1:24990496-24991335	9.88	7.7	0.87	0.92	4.55	0.072138	0.317688	Medtr1g105130	plastocyanin-like domain protein	chr1	24984621 - 24985495	+	Medtr1g105130.1	TC0100001526.mtr.1	Medtr1g105120.1	http://www.medicagogenome.org/feature/Medtr1g105120.1	plastocyanin-like domain protein HC chr1:24990496-24991335	1	0	100	468	845.263	Medtr1g105130.1	plastocyanin-like domain protein	Mtr.37021.1.S1_at	2	0	100	698	1260.04	TC0100001526.mtr.1	http://www.uniprot.org/uniprot/O82081	O82081	RecName: Full=Uclacyanin 1; Flags: Precursor	1	1.22248e-21	33.0935	53.9568	138	94.3597
TC0100003266.mtr.1		Medtr1g115140.1	http://www.medicagogenome.org/feature/Medtr1g115140.1	aluminum activated malate transporter family protein HC chr1:51820413-51823241	5.86	3.67	0.42	0.81	4.55	0.030153	0.247625	Medtr1g115140	aluminum activated malate transporter family protein	chr1	51820413 - 51823241	+	Medtr1g115140.1	TC0100003266.mtr.1	Medtr1g115140.1	http://www.medicagogenome.org/feature/Medtr1g115140.1	aluminum activated malate transporter family protein HC chr1:51820413-51823241	1	0	100	1611	2906.51	Medtr1g115140.1	aluminum activated malate transporter family protein	Mtr.34694.1.S1_at	2	1.47137e-20	76.4286	174	102.275	TC0100003266.mtr.1	http://www.uniprot.org/uniprot/O49696	O49696	RecName: Full=Aluminum-activated malate transporter 12; Short=AtALMT12; AltName: Full=Quick anion channel 1	1	0	55.2632	72.3684	523	577.015
TC0800000494.mtr.1		Medtr8g020650.1	http://www.medicagogenome.org/feature/Medtr8g020650.1	germin family 3 protein HC chr8:7282289-7283498	9.56	7.38	0.43	0.7	4.55	0.010175	0.201543	Medtr8g020650	germin family 3 protein	chr8	7282289 - 7283498	+	Medtr8g020650.1	TC0800000494.mtr.1	Medtr8g020650.1	http://www.medicagogenome.org/feature/Medtr8g020650.1	germin family 3 protein HC chr8:7282289-7283498	1	0	100	630	1137.41	Medtr8g020650.1	germin family 3 protein	Mtr.40021.1.S1_at	1	0	98.1308	856	1472.84	TC0800000494.mtr.1	http://www.uniprot.org/uniprot/Q9ZRA4	Q9ZRA4	RecName: Full=Auxin-binding protein ABP19a; Flags: Precursor	1	2.99409e-77	58.9372	73.43	207	244.588
TC0500003292.mtr.1		Medtr5g012290.1	http://www.medicagogenome.org/feature/Medtr5g012290.1	peptide/nitrate transporter HC chr5:3659701-3655156	7.5	5.32	0.09	0.6	4.52	0.006057	0.18898	Medtr5g012290	peptide/nitrate transporter	chr5	3655156 - 3659701	-	Medtr5g012290.1	TC0500003292.mtr.1	Medtr5g012290.1	http://www.medicagogenome.org/feature/Medtr5g012290.1	peptide/nitrate transporter HC chr5:3659701-3655156	1	0	100	1776	3204.07	Medtr5g012290.1	peptide	Mtr.35838.1.S1_at	1	0	99.8314	592	1061.67	TC0500003292.mtr.1	http://www.uniprot.org/uniprot/Q05085	Q05085	RecName: Full=Protein NRT1/ PTR FAMILY 6.3; Short=AtNPF6.3; AltName: Full=Nitrate transporter 1.1; Short=AtNRT1; AltName: Full=Nitrate/chlorate transporter; AltName: Full=Protein CHLORINA 1	1	0	63.0769	79.1453	581	744.962
TC0200003146.mtr.1		Medtr2g008540.1	http://www.medicagogenome.org/feature/Medtr2g008540.1	chaperone DnaJ domain protein HC chr2:1530763-1530220	5	2.83	0.82	0.41	4.51	0.048036	0.281648	Medtr2g008520	chaperone DnaJ domain protein	chr2	1515990 - 1516532	-	Medtr2g008520.1	TC0200003146.mtr.1	Medtr2g008540.1	http://www.medicagogenome.org/feature/Medtr2g008540.1	chaperone DnaJ domain protein HC chr2:1530763-1530220	1	0	100	522	942.645	Medtr2g008520.1	chaperone DnaJ domain protein	Mtr.9372.1.S1_at	2	8.13059e-49	84.4828	190	194.247	TC0200003146.mtr.1	http://www.uniprot.org/uniprot/Q9SDN0	Q9SDN0	RecName: Full=Chaperone protein dnaJ 20, chloroplastic; Short=AtDjC20; Short=AtJ20; Flags: Precursor	1	5.27306e-15	31.8681	53.2967	175	73.559
TC0200003147.mtr.1		Medtr2g008540.1	http://www.medicagogenome.org/feature/Medtr2g008540.1	chaperone DnaJ domain protein HC chr2:1530763-1530220	5	2.83	0.82	0.41	4.51	0.048036	0.281648	Medtr2g008540	chaperone DnaJ domain protein	chr2	1530220 - 1530763	-	Medtr2g008540.1	TC0200003147.mtr.1	Medtr2g008540.1	http://www.medicagogenome.org/feature/Medtr2g008540.1	chaperone DnaJ domain protein HC chr2:1530763-1530220	1	0	100	522	942.645	Medtr2g008540.1	chaperone DnaJ domain protein	Mtr.9372.1.S1_at	2	8.14635e-49	84.4828	190	194.247	TC0200003147.mtr.1	http://www.uniprot.org/uniprot/Q9SDN0	Q9SDN0	RecName: Full=Chaperone protein dnaJ 20, chloroplastic; Short=AtDjC20; Short=AtJ20; Flags: Precursor	1	3.62781e-15	31.8681	53.2967	175	73.9442
TC0400000559.mtr.1		Medtr4g025690.1	http://www.medicagogenome.org/feature/Medtr4g025690.1	pectinesterase/pectinesterase inhibitor HC chr4:8742491-8745166	5.1	2.92	0.38	0.43	4.51	0.001896	0.17191	Medtr4g025690	pectinesterase/pectinesterase inhibitor	chr4	8742491 - 8745166	+	Medtr4g025690.1	TC0400000559.mtr.1	Medtr4g025690.1	http://www.medicagogenome.org/feature/Medtr4g025690.1	pectinesterase/pectinesterase inhibitor HC chr4:8742491-8745166	1	0	100	1542	2782.08	Medtr4g025690.1	pectinesterase	Mtr.40195.1.S1_at	1	0	74.2818	1437	924.611	TC0400000559.mtr.1	http://www.uniprot.org/uniprot/O04887	O04887	RecName: Full=Pectinesterase 2; Short=PE 2; AltName: Full=Pectin methylesterase; Flags: Precursor	1	0	70.7602	82.2612	510	763.837
TC0500000609.mtr.1		Medtr5g020810.1	http://www.medicagogenome.org/feature/Medtr5g020810.1	replication factor C, putative HC chr5:7969752-7973533	7.52	5.35	0.33	0.72	4.51	0.016427	0.214806	Medtr5g020810	replication factor C, putative	chr5	7969752 - 7973533	+	Medtr5g020810.1	TC0500000609.mtr.1	Medtr5g020810.1	http://www.medicagogenome.org/feature/Medtr5g020810.1	replication factor C, putative HC chr5:7969752-7973533	2	0	100	2274	4102.15	Medtr5g020810.1	replication factor C, putative	Mtr.25516.1.S1_at	3	0	100	1927	3476.38	TC0500000609.mtr.1	http://www.uniprot.org/uniprot/Q8VXX4	Q8VXX4	RecName: Full=Replication factor C subunit 3; Short=AtRFC3; AltName: Full=Activator 1 subunit 3; AltName: Full=Protein EMBRYO DEFECTIVE 161; AltName: Full=Protein EMBRYO DEFECTIVE 251; AltName: Full=Protein EMBRYO DEFECTIVE 2775	1	1.26719e-76	38	61.7143	345	257.684
TC0400006763.mtr.1		Medtr4g117050.2	http://www.medicagogenome.org/feature/Medtr4g117050.2	aluminum induced protein with YGL and LRDR motif protein HC chr4:48493375-48490975	7.89	5.72	0.36	0.76	4.5	0.015075	0.213435	Medtr4g117050	aluminum induced protein with YGL and LRDR motif protein	chr4	48490975 - 48494729	-	Medtr4g117050.1; Medtr4g117050.2	TC0400006763.mtr.1	Medtr4g117050.2	http://www.medicagogenome.org/feature/Medtr4g117050.2	aluminum induced protein with YGL and LRDR motif protein HC chr4:48493375-48490975	1	0	100	579	1045.44	Medtr4g117050.1	aluminum induced protein with YGL and LRDR motif protein	Mtr.40315.1.S1_at	2	0	100	683	1232.99	TC0400006763.mtr.1	http://www.uniprot.org/uniprot/P24805	P24805	RecName: Full=Stem-specific protein TSJT1	1	8.62115e-26	56.6265	72.2892	83	105.531
TC0100005180.mtr.1		Medtr1g069620.1	http://www.medicagogenome.org/feature/Medtr1g069620.1	hypothetical protein HC chr1:30277729-30273938	7.55	5.38	0.37	0.93	4.49	0.041052	0.26838	Medtr1g069620	hypothetical protein	chr1	30273938 - 30277729	-	Medtr1g069620.1	TC0100005180.mtr.1	Medtr1g069620.1	http://www.medicagogenome.org/feature/Medtr1g069620.1	hypothetical protein HC chr1:30277729-30273938	1	0	100	2565	4626.93	Medtr1g069620.1	hypothetical protein	Mtr.26355.1.S1_s_at	1	0.0554982	93.1034	29	40.9604	TC0100005180.mtr.1	http://www.uniprot.org/uniprot/Q9LTB0	Q9LTB0	RecName: Full=Exocyst complex component EXO84B; Short=AtExo80b	1	5.60421e-49	25.3901	45.2482	685	189.119
TCscaffold001100000006.mtr.1		Medtr0011s0280.1	http://www.medicagogenome.org/feature/Medtr0011s0280.1	NADP-dependent alkenal double bond reductase P1 HC scaffold0011:229705-232158	9.8	7.63	0.68	1.28	4.49	0.096658	0.349323	Medtr0011s0280	NADP-dependent alkenal double bond reductase P1	scaffold0011	229705 - 232158	+	Medtr0011s0280.1	TCscaffold001100000006.mtr.1	Medtr0011s0280.1	http://www.medicagogenome.org/feature/Medtr0011s0280.1	NADP-dependent alkenal double bond reductase P1 HC scaffold0011:229705-232158	1	0	100	1041	1878.59	Medtr0011s0280.1	NADP-dependent alkenal double bond reductase P1	Mtr.37912.1.S1_at	1	0	100	1241	2239.27	TCscaffold001100000006.mtr.1	http://www.uniprot.org/uniprot/Q9SLN8	Q9SLN8	RecName: Full=2-alkenal reductase (NADP(+)-dependent); AltName: Full=Alkenal double bound reductase; AltName: Full=Allylic alcohol dehydrogenase 1; Short=allyl-ADH1; AltName: Full=Flavin-free double bond reductase; Short=NtDBR; AltName: Full=Pulegone reductase; Short=NtRed-1	1	2.09183e-117	48.6957	71.0145	340	353.214
TC0400006764.mtr.1		Medtr4g117090.1	http://www.medicagogenome.org/feature/Medtr4g117090.1	xyloglucanase-specific endoglucanase inhibitor protein HC chr4:48522950-48521336	8.88	6.71	0.63	0.29	4.48	0.011639	0.203753	Medtr4g117090	xyloglucanase-specific endoglucanase inhibitor protein	chr4	48521336 - 48522950	-	Medtr4g117090.1	TC0400006764.mtr.1	Medtr4g117090.1	http://www.medicagogenome.org/feature/Medtr4g117090.1	xyloglucanase-specific endoglucanase inhibitor protein HC chr4:48522950-48521336	1	0	100	1365	2462.88	Medtr4g117090.1	xyloglucanase-specific endoglucanase inhibitor protein	Mtr.12715.1.S1_at	1	0	99.8706	1546	2773.06	TC0400006764.mtr.1	http://www.uniprot.org/uniprot/P13917	P13917	RecName: Full=Basic 7S globulin; AltName: Full=SBg7S; Short=Bg; Contains: RecName: Full=Basic 7S globulin high kDa subunit; Contains: RecName: Full=Basic 7S globulin low kDa subunit; Flags: Precursor	1	2.48928e-61	34.009	49.5495	407	213.772
TC0700003523.mtr.1		Medtr7g024320.2	http://www.medicagogenome.org/feature/Medtr7g024320.2	ACT domain protein chr7:7985724-7979771	8.95	6.79	0.13	0.25	4.48	0.000169	0.155928	Medtr7g024320	ACT domain protein	chr7	7979771 - 7985724	-	Medtr7g024320.1	TC0700003523.mtr.1	Medtr7g024320.2	http://www.medicagogenome.org/feature/Medtr7g024320.2	ACT domain protein chr7:7985724-7979771	1	0	100	1257	2268.12	Medtr7g024320.1	ACT domain protein	Mtr.20900.1.S1_at	1	0	99.7904	477	856.083	TC0700003523.mtr.1	http://www.uniprot.org/uniprot/O80644	O80644	RecName: Full=ACT domain-containing protein ACR9; AltName: Full=Protein ACT DOMAIN REPEATS 9	1	2.15902e-180	62.8571	76.9048	411	532.717
TC0800004457.mtr.1		Medtr8g063200.1	http://www.medicagogenome.org/feature/Medtr8g063200.1	DUF4228 domain protein HC chr8:26461240-26460444	7.29	5.13	0.94	0.15	4.47	0.043181	0.272075	Medtr8g063200	DUF4228 domain protein	chr8	26460444 - 26461240	-	Medtr8g063200.1	TC0800004457.mtr.1	Medtr8g063200.1	http://www.medicagogenome.org/feature/Medtr8g063200.1	DUF4228 domain protein HC chr8:26461240-26460444	1	0	100	522	942.645	Medtr8g063200.1	DUF4228 domain protein	Mtr.33916.1.S1_at	1	8.32042e-74	72.381	508	277.202	TC0800004457.mtr.1	http://www.uniprot.org/uniprot/Q9QWK5	Q9QWK5	RecName: Full=Baculoviral IAP repeat-containing protein 1a; AltName: Full=Neuronal apoptosis inhibitory protein 1	1	1.95656	33.9286	55.3571	56	32.7278
TSUnmapped00000455.mtr.1		Medtr7g014510.1	http://www.medicagogenome.org/feature/Medtr7g014510.1	isoflavone-7-O-methyltransferase HC chr7:4159406-4161617	6.58	4.42	0.49	0.63	4.47	0.030221	0.247861					---		TSUnmapped00000455.mtr.1	Medtr7g014510.1	http://www.medicagogenome.org/feature/Medtr7g014510.1	isoflavone-7-O-methyltransferase HC chr7:4159406-4161617	1	0	91.62	1074	1532.35	Mt4-unmapped-455	Unmapped Top-Strand Novel Transcript CL723Contig1	Mtr.19782.1.S1_at	1	0	100	1074	1938.1	TSUnmapped00000455.mtr.1	http://www.uniprot.org/uniprot/O22309	O22309	RecName: Full=Isoflavone-7-O-methyltransferase 9; AltName: Full=7 IOMT-9; AltName: Full=Isoflavone-O-methyltransferase 9	1	0	77.3109	90.1961	352	591.652
TC0100002716.mtr.1		Medtr1g098300.1	http://www.medicagogenome.org/feature/Medtr1g098300.1	cyclin-dependent kinase HC chr1:44246833-44250756	7.99	5.84	0.4	0.93	4.44	0.029962	0.247183	Medtr1g098300	cyclin-dependent kinase	chr1	44246833 - 44250756	+	Medtr1g098300.1	TC0100002716.mtr.1	Medtr1g098300.1	http://www.medicagogenome.org/feature/Medtr1g098300.1	cyclin-dependent kinase HC chr1:44246833-44250756	1	0	100	1758	3171.61	Medtr1g098300.1	cyclin-dependent kinase	Mtr.20266.1.S1_at	1	0	100	1758	3171.61	TC0100002716.mtr.1	http://www.uniprot.org/uniprot/Q9ZVM9	Q9ZVM9	RecName: Full=Probable serine/threonine-protein kinase At1g54610	1	8.5251e-140	54.0816	71.6837	384	428.713
TC0100002892.mtr.1		Medtr1g103090.1	http://www.medicagogenome.org/feature/Medtr1g103090.1	LRR/extensin 2 HC chr1:46642281-46643496	6.5	4.35	0.09	0.81	4.44	0.019645	0.22315	Medtr1g103090	LRR/extensin 2	chr1	46642281 - 46643496	+	Medtr1g103090.1	TC0100002892.mtr.1	Medtr1g103090.1	http://www.medicagogenome.org/feature/Medtr1g103090.1	LRR/extensin 2 HC chr1:46642281-46643496	1	0	100	1149	2073.36	Medtr1g103090.1	LRR	Mtr.32032.1.S1_at	1	0	97.9798	396	679.353	TC0100002892.mtr.1	http://www.uniprot.org/uniprot/Q9LUI1	Q9LUI1	RecName: Full=Leucine-rich repeat extensin-like protein 6; Short=AtLRX6; Short=LRR/EXTENSIN6; AltName: Full=Cell wall hydroxyproline-rich glycoprotein; Flags: Precursor	1	6.41914e-153	63.9296	76.8328	341	447.973
TC0600000210.mtr.1		Medtr6g009540.1	http://www.medicagogenome.org/feature/Medtr6g009540.1	P-loop nucleoside triphosphate hydrolase superfamily protein HC chr6:2841276-2843419	8.73	6.58	0.86	0.85	4.44	0.072133	0.317688	Medtr6g009540	P-loop nucleoside triphosphate hydrolase superfamily protein	chr6	2841276 - 2843419	+	Medtr6g009540.1	TC0600000210.mtr.1	Medtr6g009540.1	http://www.medicagogenome.org/feature/Medtr6g009540.1	P-loop nucleoside triphosphate hydrolase superfamily protein HC chr6:2841276-2843419	3	0	100	1557	2809.13	Medtr6g009540.1	P-loop nucleoside triphosphate hydrolase superfamily protein	Mtr.19456.1.S1_s_at	1	0	80.754	1491	1420.54	TC0600000210.mtr.1	http://www.uniprot.org/uniprot/Q9FLD5	Q9FLD5	RecName: Full=AAA-ATPase ASD, mitochondrial; AltName: Full=AAA-ATPase 1; AltName: Full=Protein ATPASE-IN-SEED-DEVELOPMENT	1	0	61.6883	77.4892	457	587.03
TC0700001663.mtr.1		Medtr7g078010.2	http://www.medicagogenome.org/feature/Medtr7g078010.2	2OG-Fe(II) oxygenase family oxidoreductase HC chr7:29462470-29465408	8.78	6.63	0.55	1.03	4.44	0.050723	0.285636	Medtr7g078010	2OG-Fe(II) oxygenase family oxidoreductase	chr7	29462470 - 29465408	+	Medtr7g078010.1; Medtr7g078010.2	TC0700001663.mtr.1	Medtr7g078010.2	http://www.medicagogenome.org/feature/Medtr7g078010.2	2OG-Fe(II) oxygenase family oxidoreductase HC chr7:29462470-29465408	1	0	100	909	1640.55	Medtr7g078010.1	2OG-Fe(II) oxygenase family oxidoreductase	Mtr.50800.1.S1_at	2	0	100	861	1553.99	TC0700001663.mtr.1	http://www.uniprot.org/uniprot/Q84MB3	Q84MB3	RecName: Full=1-aminocyclopropane-1-carboxylate oxidase homolog 1	2	3.44585e-95	52.5735	71.6912	272	308.145
TC0700005148.mtr.1		Medtr7g088820.1	http://www.medicagogenome.org/feature/Medtr7g088820.1	nitrate transporter 1 HC chr7:34663004-34657856	5.36	3.21	0.39	0.06	4.44	0.001085	0.17191	Medtr7g088820	nitrate transporter 1	chr7	34657624 - 34663263	-	Medtr7g088820.1; Medtr7g088820.2; Medtr7g088820.3; Medtr7g088820.4	TC0700005148.mtr.1	Medtr7g088820.1	http://www.medicagogenome.org/feature/Medtr7g088820.1	nitrate transporter 1 HC chr7:34663004-34657856	3	0	100	1462	2637.81	Medtr7g088820.1	nitrate transporter 1	Mtr.37657.1.S1_at	3	0	91.4286	1422	1245.61	TC0700005148.mtr.1	http://www.uniprot.org/uniprot/Q9SX20	Q9SX20	RecName: Full=Protein NRT1/ PTR FAMILY 3.1; Short=AtNPF3.1	2	3.1391e-174	60	80	464	524.242
TC0500004986.mtr.1		Medtr5g074740.1	http://www.medicagogenome.org/feature/Medtr5g074740.1	peroxidase family protein HC chr5:31762597-31760267	4.6	2.45	0.42	0.18	4.43	0.000938	0.17191	Medtr5g074740	peroxidase family protein	chr5	31760267 - 31762597	-	Medtr5g074740.1	TC0500004986.mtr.1	Medtr5g074740.1	http://www.medicagogenome.org/feature/Medtr5g074740.1	peroxidase family protein HC chr5:31762597-31760267	1	0	100	972	1754.16	Medtr5g074740.1	peroxidase family protein	Mtr.14639.1.S1_x_at	1	0	100	972	1754.16	TC0500004986.mtr.1	http://www.uniprot.org/uniprot/P22195	P22195	RecName: Full=Cationic peroxidase 1; AltName: Full=PNPC1; Flags: Precursor	1	1.66808e-121	57.5	69.6875	311	364.77
TC0600001551.mtr.1		Medtr6g081060.1	http://www.medicagogenome.org/feature/Medtr6g081060.1	nucleotide-diphospho-sugar transferase family protein HC chr6:28855897-28864285	7.62	5.47	0.51	0.82	4.43	0.019271	0.222265	Medtr6g081060	nucleotide-diphospho-sugar transferase family protein	chr6	28855897 - 28864285	+	Medtr6g081060.1	TC0600001551.mtr.1	Medtr6g081060.1	http://www.medicagogenome.org/feature/Medtr6g081060.1	nucleotide-diphospho-sugar transferase family protein HC chr6:28855897-28864285	1	0	100	1140	2057.13	Medtr6g081060.1	nucleotide-diphospho-sugar transferase family protein	Mtr.42626.1.S1_at	1	0	99.2491	796	1404.31	TC0600001551.mtr.1	http://www.uniprot.org/uniprot/P0C042	P0C042	RecName: Full=Uncharacterized protein At4g15970	1	3.55912e-88	50.8961	66.6667	269	285.804
TC0400002804.mtr.1		Medtr4g107440.1	http://www.medicagogenome.org/feature/Medtr4g107440.1	zinc ion-binding protein HC chr4:44453747-44465290	7.91	5.76	0.11	0.71	4.42	0.013508	0.210428	Medtr4g107440	zinc ion-binding protein	chr4	44453747 - 44465290	+	Medtr4g107440.1	TC0400002804.mtr.1	Medtr4g107440.1	http://www.medicagogenome.org/feature/Medtr4g107440.1	zinc ion-binding protein HC chr4:44453747-44465290	1	0	100	3816	6882.94	Medtr4g107440.1	zinc ion-binding protein	Mtr.11264.1.S1_at	1	0	99.93	1428	2567.48	TC0400002804.mtr.1	http://www.uniprot.org/uniprot/F4HVS0	F4HVS0	RecName: Full=Zinc finger protein BRUTUS-like At1g74770	1	0	49.0436	65.4935	1259	1177.93
TC0400003917.mtr.1		Medtr4g013090.1	http://www.medicagogenome.org/feature/Medtr4g013090.1	D-glycerate dehydrogenase/hydroxypyruvate reductase HC chr4:3521833-3518948	6.57	4.42	0.4	0.72	4.42	0.023053	0.23175	Medtr4g013090	D-glycerate dehydrogenase/hydroxypyruvate reductase	chr4	3518948 - 3521833	-	Medtr4g013090.1	TC0400003917.mtr.1	Medtr4g013090.1	http://www.medicagogenome.org/feature/Medtr4g013090.1	D-glycerate dehydrogenase/hydroxypyruvate reductase HC chr4:3521833-3518948	1	0	100	942	1700.06	Medtr4g013090.1	D-glycerate dehydrogenase	Mtr.44036.1.S1_at	1	0	98.3856	1053	1822.69	TC0400003917.mtr.1	http://www.uniprot.org/uniprot/Q65CJ7	Q65CJ7	RecName: Full=Hydroxyphenylpyruvate reductase; Short=HPPR	1	9.68845e-165	74.4409	83.7061	313	473.011
TSUnmapped00002643.mtr.1		Medtr1g066530.1	http://www.medicagogenome.org/feature/Medtr1g066530.1	albumin-2 protein HC chr1:28559518-28560800	4.94	2.79	0.93	0.31	4.42	0.024457	0.235086					---		TSUnmapped00002643.mtr.1	Medtr1g066530.1	http://www.medicagogenome.org/feature/Medtr1g066530.1	albumin-2 protein HC chr1:28559518-28560800	1	2.761e-30	96.429	84	131.129	Mt4-unmapped-2643	Unmapped Top-Strand Novel Transcript PUT-169a-Medicago_truncatula-61473	Mtr.12428.1.S1_at	2	4.05243e-65	94.2857	175	246.544	TSUnmapped00002643.mtr.1	http://www.uniprot.org/uniprot/O15393	O15393	RecName: Full=Transmembrane protease serine 2; AltName: Full=Serine protease 10; Contains: RecName: Full=Transmembrane protease serine 2 non-catalytic chain; Contains: RecName: Full=Transmembrane protease serine 2 catalytic chain; Flags: Precursor	1	2.69619	52.381	66.6667	21	28.8758
TC0200000120.mtr.1		Medtr2g008740.1	http://www.medicagogenome.org/feature/Medtr2g008740.1	receptor-like kinase HC chr2:1594358-1596027	7.57	5.43	0.48	0.76	4.41	0.023854	0.233678	Medtr2g008740	receptor-like kinase	chr2	1594358 - 1596027	+	Medtr2g008740.1	TC0200000120.mtr.1	Medtr2g008740.1	http://www.medicagogenome.org/feature/Medtr2g008740.1	receptor-like kinase HC chr2:1594358-1596027	1	0	100	1269	2289.76	Medtr2g008740.1	receptor-like kinase	Mtr.38739.1.S1_at	1	1.23459e-06	72.381	105	55.3874	TC0200000120.mtr.1	http://www.uniprot.org/uniprot/O48788	O48788	RecName: Full=Probable inactive receptor kinase At2g26730; Flags: Precursor	1	6.82425e-73	40.8805	61.9497	308	247.284
TC0300003247.mtr.1		Medtr3g117690.1	http://www.medicagogenome.org/feature/Medtr3g117690.1	COBRA-like protein 2 precursor HC chr3:55101541-55103878	8.25	6.11	0.28	0.65	4.41	0.006069	0.189179	Medtr3g117690	COBRA-like protein 2 precursor	chr3	55101541 - 55103878	+	Medtr3g117690.1	TC0300003247.mtr.1	Medtr3g117690.1	http://www.medicagogenome.org/feature/Medtr3g117690.1	COBRA-like protein 2 precursor HC chr3:55101541-55103878	1	0	100	1341	2419.6	Medtr3g117690.1	COBRA-like protein 2 precursor	Mtr.43359.1.S1_at	3	9.3971e-15	79.4872	418	82.4379	TC0300003247.mtr.1	http://www.uniprot.org/uniprot/Q6Z4G8	Q6Z4G8	RecName: Full=COBRA-like protein 1; AltName: Full=Protein BRITTLE CULM1-like 6; Flags: Precursor	1	1.24018e-133	44.1501	61.5894	444	399.438
TC0400002306.mtr.1		Medtr4g091530.1	http://www.medicagogenome.org/feature/Medtr4g091530.1	octicosapeptide/phox/Bem1p (PB1) domain protein HC chr4:36274735-36276580	9.71	7.57	0.22	0.91	4.41	0.048668	0.282887	Medtr4g091530	octicosapeptide/phox/Bem1p (PB1) domain protein	chr4	36274735 - 36276580	+	Medtr4g091530.1	TC0400002306.mtr.1	Medtr4g091530.1	http://www.medicagogenome.org/feature/Medtr4g091530.1	octicosapeptide/phox/Bem1p (PB1) domain protein HC chr4:36274735-36276580	1	0	100	1296	2338.45	Medtr4g091530.1	octicosapeptide	Mtr.21461.1.S1_at	1	0	100	1296	2338.45	TC0400002306.mtr.1	http://www.uniprot.org/uniprot/Q6S5G3	Q6S5G3	RecName: Full=Translocase of chloroplast 90, chloroplastic; Short=AtToc90; AltName: Full=90 kDa chloroplast outer envelope protein; AltName: Full=Plastid protein import 4	1	5.26187	38.5714	51.4286	62	33.8834
TC0100002989.mtr.1		Medtr1g105855.1	http://www.medicagogenome.org/feature/Medtr1g105855.1	salt stress response/antifungal domain protein LC chr1:47781498-47783444	6.32	4.18	0.36	0.63	4.38	0.007192	0.192131	Medtr1g105855	salt stress response/antifungal domain protein	chr1	47781498 - 47783444	+	Medtr1g105855.1	TC0100002989.mtr.1	Medtr1g105855.1	http://www.medicagogenome.org/feature/Medtr1g105855.1	salt stress response/antifungal domain protein LC chr1:47781498-47783444	1	0	100	873	1575.63	Medtr1g105855.1	salt stress response	Mtr.43005.1.S1_at	1	0	88.3385	942	1254.63	TC0100002989.mtr.1	http://www.uniprot.org/uniprot/Q9T0J1	Q9T0J1	RecName: Full=Cysteine-rich receptor-like protein kinase 26; Short=Cysteine-rich RLK26; Flags: Precursor	1	1.01916e-27	35.0877	52.193	215	121.324
TC0200005305.mtr.1		Medtr2g088370.1	http://www.medicagogenome.org/feature/Medtr2g088370.1	DUF4228 domain protein HC chr2:37245154-37244408	4.76	2.64	1.29	0.23	4.37	0.128891	0.389587	Medtr2g088370	DUF4228 domain protein	chr2	37244408 - 37245154	-	Medtr2g088370.1	TC0200005305.mtr.1	Medtr2g088370.1	http://www.medicagogenome.org/feature/Medtr2g088370.1	DUF4228 domain protein HC chr2:37245154-37244408	1	0	100	408	737.061	Medtr2g088370.1	DUF4228 domain protein	Mtr.51199.1.S1_at	2	9.96063e-18	81.4815	269	91.4547	TC0200005305.mtr.1	http://www.uniprot.org/uniprot/Q4WVD9	Q4WVD9	RecName: Full=Lon protease homolog 2, peroxisomal	1	3.01606	28.7879	60.6061	63	32.7278
TC0100001271.mtr.1		Medtr1g050525.1	http://www.medicagogenome.org/feature/Medtr1g050525.1	drug resistance transporter-like ABC domain protein HC chr1:19535521-19546370	7.63	5.5	0.14	1.07	4.36	0.035989	0.259218	Medtr1g050525	drug resistance transporter-like ABC domain protein	chr1	19535521 - 19546370	+	Medtr1g050525.1	TC0100001271.mtr.1	Medtr1g050525.1	http://www.medicagogenome.org/feature/Medtr1g050525.1	drug resistance transporter-like ABC domain protein HC chr1:19535521-19546370	1	0	100	4407	7948.73	Medtr1g050525.1	drug resistance transporter-like ABC domain protein	Mtr.47094.1.S1_at	1	4.13866e-152	67.6643	1686	540.494	TC0100001271.mtr.1	http://www.uniprot.org/uniprot/Q7PC87	Q7PC87	RecName: Full=ABC transporter G family member 34; Short=ABC transporter ABCG.34; Short=AtABCG34; AltName: Full=Pleiotropic drug resistance protein 6	1	0	67.478	81.474	1449	2103.18
TC0200005434.mtr.1		Medtr2g091215.1	http://www.medicagogenome.org/feature/Medtr2g091215.1	DUF538 family protein HC chr2:39348176-39347443	9.48	7.35	0.95	0.75	4.36	0.085131	0.334586	Medtr2g091215	DUF538 family protein	chr2	39347443 - 39348176	-	Medtr2g091215.1	TC0200005434.mtr.1	Medtr2g091215.1	http://www.medicagogenome.org/feature/Medtr2g091215.1	DUF538 family protein HC chr2:39348176-39347443	1	0	100	411	742.471	Medtr2g091215.1	DUF538 family protein	Mtr.37506.1.S1_at	1	0	100	647	1168.07	TC0200005434.mtr.1	http://www.uniprot.org/uniprot/Q9M015	Q9M015	RecName: Full=Uncharacterized protein At5g01610	1	0.00571306	27.2727	53.6364	102	40.0466
TC0400005159.mtr.1		Medtr4g066130.1	http://www.medicagogenome.org/feature/Medtr4g066130.1	AMP-binding enzyme HC chr4:24936093-24927763	11.34	9.22	0.04	1.09	4.35	0.054954	0.292721	Medtr4g066130	AMP-binding enzyme	chr4	24927763 - 24936093	-	Medtr4g066130.1	TC0400005159.mtr.1	Medtr4g066130.1	http://www.medicagogenome.org/feature/Medtr4g066130.1	AMP-binding enzyme HC chr4:24936093-24927763	3	0	100	6084	10973	Medtr4g066130.1	AMP-binding enzyme	Mtr.39418.1.S1_at	1	0	99.6743	614	1099.54	TC0400005159.mtr.1	http://www.uniprot.org/uniprot/B2HIM0	B2HIM0	RecName: Full=Long-chain-fatty-acid--AMP ligase FadD28; Short=FAAL; AltName: Full=Acyl-AMP synthetase	1	3.26245e-75	32.0261	49.183	555	269.24
TC0600003493.mtr.1		Medtr6g078420.1	http://www.medicagogenome.org/feature/Medtr6g078420.1	disease resistance protein (TIR-NBS-LRR class) LC chr6:29446140-29438678	6.16	4.04	0.34	0.77	4.35	0.031202	0.250411	Medtr6g078420	disease resistance protein (TIR-NBS-LRR class)	chr6	29438678 - 29446140	-	Medtr6g078420.1	TC0600003493.mtr.1	Medtr6g078420.1	http://www.medicagogenome.org/feature/Medtr6g078420.1	disease resistance protein (TIR-NBS-LRR class) LC chr6:29446140-29438678	1	0	100	4233	7634.95	Medtr6g078420.1	disease resistance protein (TIR-NBS-LRR class)	Mtr.39135.1.S1_at	1	1.27236e-69	69.4611	654	266.382	TC0600003493.mtr.1	http://www.uniprot.org/uniprot/Q40392	Q40392	RecName: Full=TMV resistance protein N	1	4.54713e-174	37.744	56.3991	906	557.37
TC0100002891.mtr.1		Medtr1g103080.1	http://www.medicagogenome.org/feature/Medtr1g103080.1	LRR amino-terminal domain protein HC chr1:46640049-46641181	4.85	2.73	0.21	0.79	4.34	0.014927	0.213435	Medtr1g103080	LRR amine-terminal domain protein	chr1	46640049 - 46641181	+	Medtr1g103080.1	TC0100002891.mtr.1	Medtr1g103080.1	http://www.medicagogenome.org/feature/Medtr1g103080.1	LRR amino-terminal domain protein HC chr1:46640049-46641181	1	0	100	678	1220.36	Medtr1g103080.1	LRR amine-terminal domain protein	Mtr.32593.1.S1_at	1	9.01557e-27	69.0265	336	122.112	TC0100002891.mtr.1	http://www.uniprot.org/uniprot/Q9LUI1	Q9LUI1	RecName: Full=Leucine-rich repeat extensin-like protein 6; Short=AtLRX6; Short=LRR/EXTENSIN6; AltName: Full=Cell wall hydroxyproline-rich glycoprotein; Flags: Precursor	3	2.91527e-54	71.7557	80.916	131	191.815
TC0200000235.mtr.1		Medtr2g011690.1	http://www.medicagogenome.org/feature/Medtr2g011690.1	wound-responsive family protein HC chr2:2911962-2912701	4.92	2.8	1.14	0.49	4.34	0.051628	0.286732	Medtr2g011690	wound-responsive family protein	chr2	2911962 - 2912701	+	Medtr2g011690.1	TC0200000235.mtr.1	Medtr2g011690.1	http://www.medicagogenome.org/feature/Medtr2g011690.1	wound-responsive family protein HC chr2:2911962-2912701	1	4.525e-137	100	270	488.196	Medtr2g011690.1	wound-responsive family protein	Mtr.10732.1.S1_at	1	1.46392e-15	90.1639	61	84.2413	TC0200000235.mtr.1	http://www.uniprot.org/uniprot/	not available	not available	0
TC0300003727.mtr.1		Medtr3g022940.1	http://www.medicagogenome.org/feature/Medtr3g022940.1	LRR and NB-ARC domain disease resistance protein LC chr3:6918182-6914754	7.21	5.1	0.14	0.84	4.33	0.026199	0.239443	Medtr3g022940	LRR and NB-ARC domain disease resistance protein	chr3	6914754 - 6918182	-	Medtr3g022940.1	TC0300003727.mtr.1	Medtr3g022940.1	http://www.medicagogenome.org/feature/Medtr3g022940.1	LRR and NB-ARC domain disease resistance protein LC chr3:6918182-6914754	1	0	100	3429	6185.04	Medtr3g022940.1	LRR and NB-ARC domain disease resistance protein	Mtr.50995.1.S1_at	1	0	100	3429	6185.04	TC0300003727.mtr.1	http://www.uniprot.org/uniprot/Q9LRR4	Q9LRR4	RecName: Full=Putative disease resistance RPP13-like protein 1	2	2.21746e-169	35.9392	55.3746	905	535.413
TC0400007119.mtr.1		Medtr4g129010.1	http://www.medicagogenome.org/feature/Medtr4g129010.1	tyrosine kinase family protein HC chr4:53683592-53681519	8.62	6.5	0.66	1.02	4.32	0.061707	0.303304	Medtr4g129010	tyrosine kinase family protein	chr4	53681519 - 53683592	-	Medtr4g129010.1	TC0400007119.mtr.1	Medtr4g129010.1	http://www.medicagogenome.org/feature/Medtr4g129010.1	tyrosine kinase family protein HC chr4:53683592-53681519	1	0	100	1122	2024.67	Medtr4g129010.1	tyrosine kinase family protein	Mtr.16214.1.S1_at	1	0	100	1122	2024.67	TC0400007119.mtr.1	http://www.uniprot.org/uniprot/Q9LSC2	Q9LSC2	RecName: Full=PTI1-like tyrosine-protein kinase At3g15890	1	4.85654e-107	51.5924	68.4713	306	331.257
TC0800000439.mtr.1		Medtr8g018790.1	http://www.medicagogenome.org/feature/Medtr8g018790.1	puromycin-sensitive aminopeptidase-like protein HC chr8:6495647-6502238	7.48	5.37	0.3	0.79	4.32	0.020594	0.225253	Medtr8g018790	puromycin-sensitive aminopeptidase-like protein	chr8	6495647 - 6502238	+	Medtr8g018790.1; Medtr8g018790.2	TC0800000439.mtr.1	Medtr8g018790.1	http://www.medicagogenome.org/feature/Medtr8g018790.1	puromycin-sensitive aminopeptidase-like protein HC chr8:6495647-6502238	2	0	100	2297	4143.62	Medtr8g018790.1	puromycin-sensitive aminopeptidase-like protein	Mtr.50417.1.S1_at	2	0	100	2297	4143.62	TC0800000439.mtr.1	http://www.uniprot.org/uniprot/Q8VZH2	Q8VZH2	RecName: Full=Aminopeptidase M1; AltName: Full=Alpha-aminoacylpeptide hydrolase	2	0	55.1769	71.8218	757	892.878
TC0800003339.mtr.1		Medtr8g018650.1	http://www.medicagogenome.org/feature/Medtr8g018650.1	seed linoleate 9S-lipoxygenase HC chr8:6412307-6408474	10.21	8.1	0.4	1.05	4.32	0.080986	0.329912	Medtr8g018650	seed linoleate 9S-lipoxygenase	chr8	6408474 - 6412307	-	Medtr8g018650.1	TC0800003339.mtr.1	Medtr8g018650.1	http://www.medicagogenome.org/feature/Medtr8g018650.1	seed linoleate 9S-lipoxygenase HC chr8:6412307-6408474	1	0	100	2424	4372.65	Medtr8g018650.1	seed linoleate 9S-lipoxygenase	Mtr.46870.1.S1_at	1	0	100	2424	4372.65	TC0800003339.mtr.1	http://www.uniprot.org/uniprot/P38414	P38414	RecName: Full=Linoleate 9S-lipoxygenase; AltName: Full=Lipoxygenase	1	0	65.3891	77.2358	856	1130.93
TC0100001879.mtr.1	MtDwarf27	Medtr1g471050.1	http://www.medicagogenome.org/feature/Medtr1g471050.1	beta-carotene isomerase D27 HC chr1:31456119-31465321	10.11	8	0.47	0.77	4.31	0.024916	0.236739	Medtr1g471050	beta-carotene isomerase D27	chr1	31456119 - 31465321	+	Medtr1g471050.1	TC0100001879.mtr.1	Medtr1g471050.1	http://www.medicagogenome.org/feature/Medtr1g471050.1	beta-carotene isomerase D27 HC chr1:31456119-31465321	1	0	100	759	1370.04	Medtr1g471050.1	beta-carotene isomerase D27	Mtr.11343.1.S1_at	1	0	100	951	1716.29	TC0100001879.mtr.1	http://www.uniprot.org/uniprot/C7AU21	C7AU21	RecName: Full=Beta-carotene isomerase D27, chloroplastic; AltName: Full=Protein DWARF-27; Flags: Precursor	1	1.33036e-88	53.75	70	238	274.633
TC0400002558.mtr.1		Medtr4g097510.1	http://www.medicagogenome.org/feature/Medtr4g097510.1	enoyl-(acyl carrier) reductase HC chr4:40182691-40183556	9.67	7.56	0.81	1.11	4.31	0.067319	0.311362	Medtr4g097510	enoyl-(acyl carrier) reductase	chr4	40182691 - 40183556	+	Medtr4g097510.1	TC0400002558.mtr.1	Medtr4g097510.1	http://www.medicagogenome.org/feature/Medtr4g097510.1	enoyl-(acyl carrier) reductase HC chr4:40182691-40183556	1	0	100	843	1521.53	Medtr4g097510.1	enoyl-(acyl carrier) reductase	Mtr.31229.1.S1_at	1	0	99.8395	623	1119.37	TC0400002558.mtr.1	http://www.uniprot.org/uniprot/P40471	P40471	RecName: Full=NADPH-dependent 1-acyldihydroxyacetone phosphate reductase; Short=ADR; AltName: Full=1-acyl DHAP reductase; AltName: Full=Acyl/alkyl DHAP reductase; AltName: Full=Acylglycerone-phosphate reductase	1	1.84081e-29	28.0142	50.7092	275	118.242
TC0400005562.mtr.1		Medtr4g079140.1	http://www.medicagogenome.org/feature/Medtr4g079140.1	seven transmembrane MLO family protein HC chr4:30556632-30550624	7.1	4.99	0.58	0.61	4.31	0.017121	0.217243	Medtr4g079140	seven transmembrane MLO family protein	chr4	30550624 - 30556632	-	Medtr4g079140.1	TC0400005562.mtr.1	Medtr4g079140.1	http://www.medicagogenome.org/feature/Medtr4g079140.1	seven transmembrane MLO family protein HC chr4:30556632-30550624	1	0	100	1707	3079.64	Medtr4g079140.1	seven transmembrane MLO family protein	Mtr.12772.1.S1_at	2	1.46884e-14	72.3684	184	82.4379	TC0400005562.mtr.1	http://www.uniprot.org/uniprot/O80961	O80961	RecName: Full=MLO-like protein 12; Short=AtMlo12; Short=AtMlo18	1	1.39576e-150	42.1053	62.963	512	456.833
TC0500001423.mtr.1		Medtr5g046620.1	http://www.medicagogenome.org/feature/Medtr5g046620.1	pyruvate decarboxylase HC chr5:20437710-20438704	4.54	2.44	0.86	0.11	4.31	0.010563	0.202082	Medtr5g046620	pyruvate decarboxylase	chr5	20437710 - 20438704	+	Medtr5g046620.1	TC0500001423.mtr.1	Medtr5g046620.1	http://www.medicagogenome.org/feature/Medtr5g046620.1	pyruvate decarboxylase HC chr5:20437710-20438704	2	0	100	498	899.364	Medtr5g046620.1	pyruvate decarboxylase	Mtr.25350.1.S1_at	2	1.23739e-122	100	246	439.505	TC0500001423.mtr.1	http://www.uniprot.org/uniprot/O82647	O82647	RecName: Full=Pyruvate decarboxylase 1; Short=AtPDC1	1	1.61852e-62	49.7959	55.5102	244	209.534
TC0700002263.mtr.1		Medtr7g095680.1	http://www.medicagogenome.org/feature/Medtr7g095680.1	heat shock transcription factor A3 HC chr7:38334040-38337051	7.96	5.86	0.22	0.47	4.31	0.003501	0.178467	Medtr7g095680	heat shock transcription factor A3	chr7	38334040 - 38337051	+	Medtr7g095680.1	TC0700002263.mtr.1	Medtr7g095680.1	http://www.medicagogenome.org/feature/Medtr7g095680.1	heat shock transcription factor A3 HC chr7:38334040-38337051	1	0	100	1086	1959.74	Medtr7g095680.1	heat shock transcription factor A3	Mtr.38746.1.S1_at	1	0	99.919	1234	2221.23	TC0700002263.mtr.1	http://www.uniprot.org/uniprot/Q9LUH8	Q9LUH8	RecName: Full=Heat stress transcription factor A-6b; Short=AtHsfA6b; AltName: Full=AtHsf-07	1	6.57256e-120	54.2328	67.7249	368	371.318
TC0700005942.mtr.1		Medtr7g110990.1	http://www.medicagogenome.org/feature/Medtr7g110990.1	expansin A1 HC chr7:45507359-45506174	6.45	4.34	0.56	0.41	4.31	0.004137	0.180828	Medtr7g110990	expansin A1	chr7	45506174 - 45507359	-	Medtr7g110990.1	TC0700005942.mtr.1	Medtr7g110990.1	http://www.medicagogenome.org/feature/Medtr7g110990.1	expansin A1 HC chr7:45507359-45506174	1	0	100	720	1299.71	Medtr7g110990.1	expansin A1	Mtr.22752.1.S1_s_at	1	0	99.8569	698	1252.82	TC0700005942.mtr.1	http://www.uniprot.org/uniprot/Q9ZSI1	Q9ZSI1	RecName: Full=Putative expansin-A17; Short=AtEXPA17; AltName: Full=Alpha-expansin-17; Short=At-EXP17; Short=AtEx17; AltName: Full=Ath-ExpAlpha-1.13; Flags: Precursor	1	2.51e-140	81.3043	90	230	403.675
TSUnmappedRC00002073.mtr.1		Medtr7g098190.1	http://www.medicagogenome.org/feature/Medtr7g098190.1	elongation factor Tu GTP-binding domain protein LC chr7:39241453-39242701	5.74	3.64	0.48	0.41	4.31	0.008013	0.194229					---		TSUnmappedRC00002073.mtr.1	Medtr7g098190.1	http://www.medicagogenome.org/feature/Medtr7g098190.1	elongation factor Tu GTP-binding domain protein LC chr7:39241453-39242701	3	1.373e-132	100	262	473.769	Mt4-unmapped-2073-rc	Unmapped Bottom-Strand Novel Transcript PUT-169a-Medicago_truncatula-8137	Mtr.2216.1.S1_at	2	0	99.8333	599	1074.29	TSUnmappedRC00002073.mtr.1	http://www.uniprot.org/uniprot/Q41803	Q41803	RecName: Full=Elongation factor 1-alpha; Short=EF-1-alpha	1	3.32633e-44	54.5946	60	168	162.925
TC0200002068.mtr.1		Medtr2g075780.1	http://www.medicagogenome.org/feature/Medtr2g075780.1	gamma-glutamylhydrolase HC chr2:31693222-31703152	6.73	4.62	0.32	0.38	4.3	0.004132	0.180828	Medtr2g075780	gamma-glutamylhydrolase	chr2	31693222 - 31703152	+	Medtr2g075780.1; Medtr2g075780.2	TC0200002068.mtr.1	Medtr2g075780.1	http://www.medicagogenome.org/feature/Medtr2g075780.1	gamma-glutamylhydrolase HC chr2:31693222-31703152	1	0	100	1023	1846.13	Medtr2g075780.1	gamma-glutamylhydrolase	Mtr.10682.1.S1_at	3	0	91.6667	1056	1231.18	TC0200002068.mtr.1	http://www.uniprot.org/uniprot/O65355	O65355	RecName: Full=Gamma-glutamyl hydrolase 2; Short=AtGGH2; AltName: Full=Conjugase; AltName: Full=GH; AltName: Full=Gamma-Glu-X carboxypeptidase; Flags: Precursor	1	4.12817e-164	67.3529	80.5882	340	474.552
TC0200002452.mtr.1	MtGras6	Medtr2g089100.1	http://www.medicagogenome.org/feature/Medtr2g089100.1	GRAS family transcription factor HC chr2:37602592-37604640	6.8	4.7	0.46	0.95	4.29	0.041253	0.26897	Medtr2g089100	GRAS family transcription factor	chr2	37602592 - 37604640	+	Medtr2g089100.1	TC0200002452.mtr.1	Medtr2g089100.1	http://www.medicagogenome.org/feature/Medtr2g089100.1	GRAS family transcription factor HC chr2:37602592-37604640	1	0	100	1377	2484.53	Medtr2g089100.1	GRAS family transcription factor	Mtr.47463.1.S1_at	1	0	100	1377	2484.53	TC0200002452.mtr.1	http://www.uniprot.org/uniprot/Q9SN22	Q9SN22	RecName: Full=Scarecrow-like protein 32; Short=AtSCL32; AltName: Full=GRAS family protein 18; Short=AtGRAS-18	1	2.30572e-112	43.8914	61.7647	408	351.673
TC0800002686.mtr.1		Medtr8g102150.1	http://www.medicagogenome.org/feature/Medtr8g102150.1	myo-inositol oxygenase HC chr8:42953014-42955629	6.36	4.26	0.45	0.69	4.27	0.022329	0.229936	Medtr8g102150	myo-inositol oxygenase	chr8	42953014 - 42955629	+	Medtr8g102150.1	TC0800002686.mtr.1	Medtr8g102150.1	http://www.medicagogenome.org/feature/Medtr8g102150.1	myo-inositol oxygenase HC chr8:42953014-42955629	1	0	100	951	1716.29	Medtr8g102150.1	myo-inositol oxygenase	Mtr.19134.1.S1_at	1	0	100	951	1716.29	TC0800002686.mtr.1	http://www.uniprot.org/uniprot/O82200	O82200	RecName: Full=Inositol oxygenase 2; AltName: Full=Myo-inositol oxygenase 2; Short=AtMIOX2; Short=MI oxygenase 2	1	0	77.2871	88.6435	317	520.776
TC0800003040.mtr.1		Medtr8g010030.1	http://www.medicagogenome.org/feature/Medtr8g010030.1	NADP-dependent alkenal double bond reductase HC chr8:2519414-2516139	7.1	5	0.48	0.83	4.27	0.033287	0.253034	Medtr8g010030	NADP-dependent alkenal double bond reductase	chr8	2516139 - 2519414	-	Medtr8g010030.1	TC0800003040.mtr.1	Medtr8g010030.1	http://www.medicagogenome.org/feature/Medtr8g010030.1	NADP-dependent alkenal double bond reductase HC chr8:2519414-2516139	1	0	100	1035	1867.77	Medtr8g010030.1	NADP-dependent alkenal double bond reductase	Mtr.37643.1.S1_at	1	0	88.61	1036	1337.58	TC0800003040.mtr.1	http://www.uniprot.org/uniprot/Q9SLN8	Q9SLN8	RecName: Full=2-alkenal reductase (NADP(+)-dependent); AltName: Full=Alkenal double bound reductase; AltName: Full=Allylic alcohol dehydrogenase 1; Short=allyl-ADH1; AltName: Full=Flavin-free double bond reductase; Short=NtDBR; AltName: Full=Pulegone reductase; Short=NtRed-1	1	1.3052e-178	72.2222	83.6257	340	506.523
TC0700004876.mtr.1		Medtr7g080950.1	http://www.medicagogenome.org/feature/Medtr7g080950.1	UDP-glucosyltransferase family protein HC chr7:30856592-30853026	8.43	6.34	0.42	1.2	4.26	0.066175	0.310031	Medtr7g080950	UDP-glucosyltransferase family protein	chr7	30853026 - 30856592	-	Medtr7g080950.1	TC0700004876.mtr.1	Medtr7g080950.1	http://www.medicagogenome.org/feature/Medtr7g080950.1	UDP-glucosyltransferase family protein HC chr7:30856592-30853026	1	0	100	1380	2489.94	Medtr7g080950.1	UDP-glucosyltransferase family protein	Mtr.41983.1.S1_at	1	4.17008e-165	78.2303	709	581.971	TC0700004876.mtr.1	http://www.uniprot.org/uniprot/Q6VAA6	Q6VAA6	RecName: Full=UDP-glycosyltransferase 74G1	1	5.64749e-131	48.1153	64.745	447	394.045
TC0800001698.mtr.1		Medtr8g068300.1	http://www.medicagogenome.org/feature/Medtr8g068300.1	1-deoxy-D-xylulose-5-phosphate synthase HC chr8:28474611-28479112	8.66	6.57	0.23	0.96	4.26	0.030472	0.248673	Medtr8g068300	1-deoxy-D-xylulose-5-phosphate synthase	chr8	28474611 - 28479112	+	Medtr8g068300.1	TC0800001698.mtr.1	Medtr8g068300.1	http://www.medicagogenome.org/feature/Medtr8g068300.1	1-deoxy-D-xylulose-5-phosphate synthase HC chr8:28474611-28479112	1	0	100	2133	3847.87	Medtr8g068300.1	1-deoxy-D-xylulose-5-phosphate synthase	Mtr.43585.1.S1_at	1	0	97.3272	2161	3656.71	TC0800001698.mtr.1	http://www.uniprot.org/uniprot/Q6YU51	Q6YU51	RecName: Full=Probable 1-deoxy-D-xylulose-5-phosphate synthase 2, chloroplastic; Short=1-deoxyxylulose-5-phosphate synthase; Short=DXP synthase; Short=DXPS; Flags: Precursor	1	0	81.0811	91.2913	666	1146.72
TC0300005343.mtr.1		Medtr3g078250.1	http://www.medicagogenome.org/feature/Medtr3g078250.1	LRR receptor-like kinase HC chr3:35248236-35245629	5.24	3.15	0.45	0.46	4.25	0.008007	0.194229	Medtr3g078250	LRR receptor-like kinase	chr3	35245629 - 35248236	-	Medtr3g078250.1	TC0300005343.mtr.1	Medtr3g078250.1	http://www.medicagogenome.org/feature/Medtr3g078250.1	LRR receptor-like kinase HC chr3:35248236-35245629	1	0	100	1932	3485.39	Medtr3g078250.1	LRR receptor-like kinase	Mtr.44878.1.S1_at	1	3.50928e-10	85.9649	57	68.0109	TC0300005343.mtr.1	http://www.uniprot.org/uniprot/O48788	O48788	RecName: Full=Probable inactive receptor kinase At2g26730; Flags: Precursor	1	2.58738e-98	34.6032	51.2698	607	324.709
TC0400001775.mtr.1		Medtr4g075150.1	http://www.medicagogenome.org/feature/Medtr4g075150.1	serine carboxypeptidase-like protein HC chr4:28685986-28692813	9.5	7.42	0.38	0.79	4.25	0.018305	0.219476	Medtr4g075150	serine carboxypeptidase-like protein	chr4	28685986 - 28692813	+	Medtr4g075150.1; Medtr4g075150.2	TC0400001775.mtr.1	Medtr4g075150.1	http://www.medicagogenome.org/feature/Medtr4g075150.1	serine carboxypeptidase-like protein HC chr4:28685986-28692813	1	0	100	1404	2533.22	Medtr4g075150.1	serine carboxypeptidase-like protein	Mtr.46023.1.S1_at	1	0	100	1404	2533.22	TC0400001775.mtr.1	http://www.uniprot.org/uniprot/Q0WPR4	Q0WPR4	RecName: Full=Serine carboxypeptidase-like 34; Flags: Precursor	1	0	68.2403	79.1845	462	680.248
TC0400001887.mtr.1		Medtr4g078310.1	http://www.medicagogenome.org/feature/Medtr4g078310.1	DUF506 family protein HC chr4:30173251-30174822	8.53	6.44	0.88	0.93	4.25	0.085432	0.335002	Medtr4g078310	DUF506 family protein	chr4	30173251 - 30174822	+	Medtr4g078310.1	TC0400001887.mtr.1	Medtr4g078310.1	http://www.medicagogenome.org/feature/Medtr4g078310.1	DUF506 family protein HC chr4:30173251-30174822	1	0	100	873	1575.63	Medtr4g078310.1	DUF506 family protein	Mtr.35915.1.S1_at	1	0	100	522	942.645	TC0400001887.mtr.1	http://www.uniprot.org/uniprot/Q8CY42	Q8CY42	RecName: Full=GTP pyrophosphokinase rsh; AltName: Full=(p)ppGpp synthase; AltName: Full=ATP:GTP 3'-pyrophosphotransferase	1	0.799959	28.2353	51.7647	81	35.8094
TSUnmapped00006970.mtr.1		Medtr0216s0030.1	http://www.medicagogenome.org/feature/Medtr0216s0030.1	albumin-2 protein LC scaffold0216:13875-13282	6.81	4.72	0.86	0.29	4.25	0.015209	0.213435					---		TSUnmapped00006970.mtr.1	Medtr0216s0030.1	http://www.medicagogenome.org/feature/Medtr0216s0030.1	albumin-2 protein LC scaffold0216:13875-13282	1	1.787e-16	100	46	84.241	Mt4-unmapped-6970	Unmapped Top-Strand Novel Transcript PUT-169a-Medicago_truncatula-50473	Mtr.35947.1.S1_at	1	3.92351e-30	98.6842	75	129.325	TSUnmapped00006970.mtr.1	http://www.uniprot.org/uniprot/	not available	not available	0
TC0500001121.mtr.1		Medtr5g035640.1	http://www.medicagogenome.org/feature/Medtr5g035640.1	transmembrane protein, putative HC chr5:15508476-15508987	10.46	8.38	1.05	0.82	4.24	0.118657	0.377233	Medtr5g035640	transmembrane protein, putative	chr5	15508476 - 15508987	+	Medtr5g035640.1	TC0500001121.mtr.1	Medtr5g035640.1	http://www.medicagogenome.org/feature/Medtr5g035640.1	transmembrane protein, putative HC chr5:15508476-15508987	1	4.584e-116	100	231	417.864	Medtr5g035640.1	transmembrane protein, putative	Mtr.7475.1.S1_at	1	0	100	508	917.398	TC0500001121.mtr.1	http://www.uniprot.org/uniprot/P28613	P28613	RecName: Full=Ribosome hibernation promoting factor; Short=HPF; AltName: Full=Hibernation factor HPF	1	7.39951	37.1429	48.5714	35	29.6462
TC0700003611.mtr.1	MtRam1	Medtr7g027190.1	http://www.medicagogenome.org/feature/Medtr7g027190.1	GRAS family transcription factor HC chr7:9074523-9072111	8.93	6.85	0.14	0.9	4.24	0.04239	0.271041	Medtr7g027190	GRAS family transcription factor	chr7	9072111 - 9074523	-	Medtr7g027190.1	TC0700003611.mtr.1	Medtr7g027190.1	http://www.medicagogenome.org/feature/Medtr7g027190.1	GRAS family transcription factor HC chr7:9074523-9072111	1	0	100	2025	3653.11	Medtr7g027190.1	GRAS family transcription factor	Mtr.11244.1.S1_at	1	1.73804e-13	69.3548	186	78.8312	TC0700003611.mtr.1	http://www.uniprot.org/uniprot/Q8S4W7	Q8S4W7	RecName: Full=DELLA protein GAI1; AltName: Full=Gibberellic acid-insensitive mutant protein 1; AltName: Full=VvGAI1	1	1.11965e-97	44.1624	60.9137	368	318.931
TC0400004450.mtr.1		Medtr4g035220.1	http://www.medicagogenome.org/feature/Medtr4g035220.1	hypothetical protein LC chr4:12073031-12069732	5.95	3.87	0.35	0.52	4.23	0.004493	0.183384	Medtr4g035220	hypothetical protein	chr4	12069732 - 12073031	-	Medtr4g035220.1	TC0400004450.mtr.1	Medtr4g035220.1	http://www.medicagogenome.org/feature/Medtr4g035220.1	hypothetical protein LC chr4:12073031-12069732	1	0	100	564	1018.39	Medtr4g035220.1	hypothetical protein	Mtr.18974.1.S1_at	1	4.99677e-58	88.6364	175	224.904	TC0400004450.mtr.1	http://www.uniprot.org/uniprot/A5EVN1	A5EVN1	RecName: Full=Dual-specificity RNA methyltransferase RlmN; AltName: Full=23S rRNA (adenine(2503)-C(2))-methyltransferase; AltName: Full=23S rRNA m2A2503 methyltransferase; AltName: Full=Ribosomal RNA large subunit methyltransferase N; AltName: Full=tRNA (adenine(37)-C(2))-methyltransferase; AltName: Full=tRNA m2A37 methyltransferase	1	0.13993	27.381	48.8095	84	36.1946
TC0600002134.mtr.1		Medtr6g012640.1	http://www.medicagogenome.org/feature/Medtr6g012640.1	transmembrane protein, putative HC chr6:3875213-3874610	7.54	5.46	1.44	0.77	4.23	0.435286	0.663866	Medtr6g012640	transmembrane protein, putative	chr6	3874610 - 3875213	-	Medtr6g012640.1	TC0600002134.mtr.1	Medtr6g012640.1	http://www.medicagogenome.org/feature/Medtr6g012640.1	transmembrane protein, putative HC chr6:3875213-3874610	1	4.192e-111	100	222	401.634	Medtr6g012640.1	transmembrane protein, putative	Mtr.20391.1.S1_at	1	3.37922e-111	100	222	401.634	TC0600002134.mtr.1	http://www.uniprot.org/uniprot/	not available	not available	0
TC0600002637.mtr.1		Medtr6g033805.1	http://www.medicagogenome.org/feature/Medtr6g033805.1	heat shock 70 kDa protein HC chr6:11159825-11159598	5.75	3.67	0.14	0.31	4.23	0.000611	0.162662	Medtr6g033805	heat shock 70 kDa protein	chr6	11159598 - 11159825	-	Medtr6g033805.1	TC0600002637.mtr.1	Medtr6g033805.1	http://www.medicagogenome.org/feature/Medtr6g033805.1	heat shock 70 kDa protein HC chr6:11159825-11159598	1	8.125e-115	100	228	412.454	Medtr6g033805.1	heat shock 70 kDa protein	Mtr.9262.1.S1_at	1	2.61378e-69	87.2642	212	260.971	TC0600002637.mtr.1	http://www.uniprot.org/uniprot/Q9LHA8	Q9LHA8	RecName: Full=Probable mediator of RNA polymerase II transcription subunit 37c; AltName: Full=Heat shock 70 kDa protein 4; AltName: Full=Heat shock cognate 70 kDa protein 4; AltName: Full=Heat shock cognate protein 70-4; Short=AtHsc70-4; AltName: Full=Heat shock protein 70-4; Short=AtHsp70-4	1	8.51639e-32	77.4648	84.507	71	120.553
TC0600002396.mtr.1		Medtr6g021915.1	http://www.medicagogenome.org/feature/Medtr6g021915.1	glycerol-3-phosphate dehydrogenase, NAD HC chr6:7575111-7571244	7.51	5.44	0.43	0.62	4.22	0.016306	0.214533	Medtr6g021915	glycerol-3-phosphate dehydrogenase, NAD	chr6	7571244 - 7575111	-	Medtr6g021915.1	TC0600002396.mtr.1	Medtr6g021915.1	http://www.medicagogenome.org/feature/Medtr6g021915.1	glycerol-3-phosphate dehydrogenase, NAD HC chr6:7575111-7571244	1	0	100	1059	1911.05	Medtr6g021915.1	glycerol-3-phosphate dehydrogenase, NAD	Mtr.12939.1.S1_at	1	0	99.8978	978	1759.57	TC0600002396.mtr.1	http://www.uniprot.org/uniprot/P52425	P52425	RecName: Full=Glycerol-3-phosphate dehydrogenase [NAD(+)]	1	0	86.6221	96.99	299	554.288
TC0600000307.mtr.1		Medtr6g013440.1	http://www.medicagogenome.org/feature/Medtr6g013440.1	UDP-glucosyltransferase family protein HC chr6:4258723-4260289	6.87	4.79	0.47	0.92	4.21	0.040161	0.267093	Medtr6g013440	UDP-glucosyltransferase family protein	chr6	4258723 - 4260289	+	Medtr6g013440.1	TC0600000307.mtr.1	Medtr6g013440.1	http://www.medicagogenome.org/feature/Medtr6g013440.1	UDP-glucosyltransferase family protein HC chr6:4258723-4260289	1	0	100	1458	2630.6	Medtr6g013440.1	UDP-glucosyltransferase family protein	Mtr.46606.1.S1_at	1	0	86.214	1458	1723.5	TC0600000307.mtr.1	http://www.uniprot.org/uniprot/F8WKW1	F8WKW1	RecName: Full=7-deoxyloganetin glucosyltransferase; AltName: Full=Genipin glucosyltransferase; AltName: Full=UDP-glucose glucosyltransferase 2; Short=GjUGT2; AltName: Full=UDP-glycosyltransferase 85A24	1	0	58.3682	73.8494	474	576.63
TC0700002949.mtr.1		Medtr7g116650.1	http://www.medicagogenome.org/feature/Medtr7g116650.1	tyrosine kinase family protein HC chr7:48165459-48168646	8.73	6.65	0.26	0.82	4.21	0.022299	0.229936	Medtr7g116650	tyrosine kinase family protein	chr7	48165459 - 48168646	+	Medtr7g116650.1	TC0700002949.mtr.1	Medtr7g116650.1	http://www.medicagogenome.org/feature/Medtr7g116650.1	tyrosine kinase family protein HC chr7:48165459-48168646	1	0	100	1635	2949.79	Medtr7g116650.1	tyrosine kinase family protein	Mtr.20292.1.S1_at	1	0	100	1635	2949.79	TC0700002949.mtr.1	http://www.uniprot.org/uniprot/Q9SA25	Q9SA25	RecName: Full=Wall-associated receptor kinase-like 8; Flags: Precursor	1	5.35067e-54	37.037	59.9327	293	201.83
TC0600001488.mtr.1		Medtr6g073090.1	http://www.medicagogenome.org/feature/Medtr6g073090.1	transmembrane protein, putative HC chr6:27150313-27151482	9.17	7.1	0.94	0.92	4.2	0.053333	0.289571	Medtr6g073090	transmembrane protein, putative	chr6	27150313 - 27151482	+	Medtr6g073090.1	TC0600001488.mtr.1	Medtr6g073090.1	http://www.medicagogenome.org/feature/Medtr6g073090.1	transmembrane protein, putative HC chr6:27150313-27151482	1	0	100	534	964.285	Medtr6g073090.1	transmembrane protein, putative	Mtr.41728.1.S1_at	1	0	100	517	933.628	TC0600001488.mtr.1	http://www.uniprot.org/uniprot/B9SXY8	B9SXY8	RecName: Full=CASP-like protein 4D1; Short=RcCASPL4D1	1	4.72121e-20	34.3373	54.8193	153	87.0409
TSUnmappedRC00000744.mtr.1		Medtr4g101280.1	http://www.medicagogenome.org/feature/Medtr4g101280.1	Lipid transfer protein HC chr4:41833903-41833046	9.39	7.32	0.49	0.65	4.2	0.009881	0.200021					---		TSUnmappedRC00000744.mtr.1	Medtr4g101280.1	http://www.medicagogenome.org/feature/Medtr4g101280.1	Lipid transfer protein HC chr4:41833903-41833046	1	9.891e-83	90.438	230	307.859	Mt4-unmapped-744-rc	Unmapped Bottom-Strand Novel Transcript CL760Contig1	Mtr.10379.1.S1_at	1	0	94.2222	428	654.106	TSUnmappedRC00000744.mtr.1	http://www.uniprot.org/uniprot/Q39176	Q39176	RecName: Full=Lipid transfer protein EARLI 1; AltName: Full=Protein EARLY ARABIDOPSIS ALUMINUM INDUCED 1; Short=pEARLI1; Flags: Precursor	1	1.06661e-10	68.8889	88.8889	45	62.3882
TSUnmappedRC00001308.mtr.1		Medtr4g101280.1	http://www.medicagogenome.org/feature/Medtr4g101280.1	Lipid transfer protein HC chr4:41833903-41833046	7.32	5.25	0.52	0.35	4.19	0.007764	0.194185					---		TSUnmappedRC00001308.mtr.1	Medtr4g101280.1	http://www.medicagogenome.org/feature/Medtr4g101280.1	Lipid transfer protein HC chr4:41833903-41833046	1	7.099e-64	99.286	139	244.741	Mt4-unmapped-1308-rc	Unmapped Bottom-Strand Novel Transcript PUT-169a-Medicago_truncatula-19615	Mtr.4556.1.S1_at	1	0	100	577	1005.76	TSUnmappedRC00001308.mtr.1	http://www.uniprot.org/uniprot/Q9SU33	Q9SU33	RecName: Full=pEARLI1-like lipid transfer protein 3; Flags: Precursor	1	2.21177e-07	73.5294	82.3529	34	51.9878
TC0800004202.mtr.1		Medtr8g461050.1	http://www.medicagogenome.org/feature/Medtr8g461050.1	Kunitz type trypsin inhibitor HC chr8:21371027-21370419	9.38	7.31	0.38	0.72	4.18	0.012084	0.205567	Medtr8g461050	Kunitz type trypsin inhibitor	chr8	21370419 - 21371027	-	Medtr8g461050.1	TC0800004202.mtr.1	Medtr8g461050.1	http://www.medicagogenome.org/feature/Medtr8g461050.1	Kunitz type trypsin inhibitor HC chr8:21371027-21370419	1	0	100	609	1099.54	Medtr8g461050.1	Kunitz type trypsin inhibitor	Mtr.35686.1.S1_at	1	0	83.5796	603	645.089	TC0800004202.mtr.1	http://www.uniprot.org/uniprot/P13087	P13087	RecName: Full=Miraculin; Short=MIR; Flags: Precursor	1	2.94704e-18	33.1522	47.2826	181	83.5741
TCscaffold004500000003.mtr.1		Medtr0045s0070.2	http://www.medicagogenome.org/feature/Medtr0045s0070.2	cytochrome P450 family 90 protein HC scaffold0045:30625-35370	8.52	6.45	0.44	0.59	4.18	0.012228	0.2062	Medtr0045s0070	cytochrome P450 family 90 protein	scaffold0045	30625 - 36273	+	Medtr0045s0070.1; Medtr0045s0070.2	TCscaffold004500000003.mtr.1	Medtr0045s0070.2	http://www.medicagogenome.org/feature/Medtr0045s0070.2	cytochrome P450 family 90 protein HC scaffold0045:30625-35370	1	0	100	1347	2430.42	Medtr0045s0070.1	cytochrome P450 family 90 protein	Mtr.4980.1.S1_at	2	0	100	388	691.977	TCscaffold004500000003.mtr.1	http://www.uniprot.org/uniprot/Q9C5Y2	Q9C5Y2	RecName: Full=Ent-kaurenoic acid oxidase 2; Short=AtKAO2; AltName: Full=Cytochrome P450 88A4	1	2.84338e-81	34.7722	56.3549	415	271.166
TC0100005427.mtr.1		Medtr1g093140.1	http://www.medicagogenome.org/feature/Medtr1g093140.1	2OG-Fe(II) oxygenase family oxidoreductase HC chr1:33764612-33761458	6.14	4.08	0.39	0.28	4.17	0.002738	0.177061	Medtr1g093140	2OG-Fe(II) oxygenase family oxidoreductase	chr1	33761458 - 33764612	-	Medtr1g093140.1	TC0100005427.mtr.1	Medtr1g093140.1	http://www.medicagogenome.org/feature/Medtr1g093140.1	2OG-Fe(II) oxygenase family oxidoreductase HC chr1:33764612-33761458	1	0	100	1137	2051.72	Medtr1g093140.1	2OG-Fe(II) oxygenase family oxidoreductase	Mtr.10528.1.S1_at	1	0	99.912	1137	2046.31	TC0100005427.mtr.1	http://www.uniprot.org/uniprot/Q84MB3	Q84MB3	RecName: Full=1-aminocyclopropane-1-carboxylate oxidase homolog 1	1	2.05677e-130	52.7624	68.7845	352	385.956
TC0700005065.mtr.1		Medtr7g086280.1	http://www.medicagogenome.org/feature/Medtr7g086280.1	plastocyanin-like domain protein LC chr7:33452672-33452025	10.6	8.54	0.31	0.92	4.17	0.023398	0.232604	Medtr7g086280	plastocyanin-like domain protein	chr7	33452025 - 33452672	-	Medtr7g086280.1	TC0700005065.mtr.1	Medtr7g086280.1	http://www.medicagogenome.org/feature/Medtr7g086280.1	plastocyanin-like domain protein LC chr7:33452672-33452025	1	0	100	531	958.875	Medtr7g086280.1	plastocyanin-like domain protein	Mtr.36994.1.S1_at	1	0	100	390	704.6	TC0700005065.mtr.1	http://www.uniprot.org/uniprot/O82081	O82081	RecName: Full=Uclacyanin 1; Flags: Precursor	1	4.85318e-22	32.7381	48.8095	156	93.9745
TC0800004050.mtr.1		Medtr8g045880.3	http://www.medicagogenome.org/feature/Medtr8g045880.3	embryonic abundant-like protein LC chr8:17951791-17944953	6.07	4.01	0.36	0.79	4.17	0.020056	0.223622	Medtr8g045880	embryonic abundant-like protein	chr8	17944953 - 17951791	-	Medtr8g045880.1; Medtr8g045880.2; Medtr8g045880.3	TC0800004050.mtr.1	Medtr8g045880.3	http://www.medicagogenome.org/feature/Medtr8g045880.3	embryonic abundant-like protein LC chr8:17951791-17944953	4	0	100	1074	1916.46	Medtr8g045880.1	embryonic abundant-like protein	Mtr.37573.1.S1_at	4	0	100	1257	2259.1	TC0800004050.mtr.1	http://www.uniprot.org/uniprot/P21745	P21745	RecName: Full=Embryonic abundant protein VF30.1; Flags: Precursor	2	1.59274e-62	61.2121	75.7576	161	213.772
TC0200000623.mtr.1		Medtr2g023150.1	http://www.medicagogenome.org/feature/Medtr2g023150.1	receptor-like kinase HC chr2:8109366-8111042	7.04	4.99	0.59	0.96	4.15	0.063121	0.305501	Medtr2g023150	receptor-like kinase	chr2	8109366 - 8111042	+	Medtr2g023150.1	TC0200000623.mtr.1	Medtr2g023150.1	http://www.medicagogenome.org/feature/Medtr2g023150.1	receptor-like kinase HC chr2:8109366-8111042	1	0	100	786	1418.73	Medtr2g023150.1	receptor-like kinase	Mtr.7716.1.S1_at	2	0	100	465	839.853	TC0200000623.mtr.1	http://www.uniprot.org/uniprot/O48788	O48788	RecName: Full=Probable inactive receptor kinase At2g26730; Flags: Precursor	1	1.44862e-62	43.1579	59.6491	278	217.624
TC0300001889.mtr.1		Medtr3g077940.2	http://www.medicagogenome.org/feature/Medtr3g077940.2	carbonic anhydrase family protein HC chr3:35109826-35111486	4.4	2.35	0.93	0.06	4.15	0.020846	0.226181	Medtr3g077940	carbonic anhydrase family protein	chr3	35109275 - 35111574	+	Medtr3g077940.1; Medtr3g077940.2; Medtr3g077940.3; Medtr3g077940.4; Medtr3g077940.5; Medtr3g077940.6	TC0300001889.mtr.1	Medtr3g077940.2	http://www.medicagogenome.org/feature/Medtr3g077940.2	carbonic anhydrase family protein HC chr3:35109826-35111486	1	0	100	657	1186.1	Medtr3g077940.1	carbonic anhydrase family protein	Mtr.15522.1.S1_at	2	0	100	577	1041.83	TC0300001889.mtr.1	http://www.uniprot.org/uniprot/P46510	P46510	RecName: Full=Carbonic anhydrase; AltName: Full=Carbonate dehydratase	2	4.82092e-76	60.9626	75.9358	187	249.98
TC0500002721.mtr.1		Medtr5g092410.1	http://www.medicagogenome.org/feature/Medtr5g092410.1	TIR-like domain protein TSDC protein LC chr5:40375653-40377887	3.99	1.94	0.37	0.08	4.15	0.00069	0.162662	Medtr5g092410	TIR-like domain protein TSDC protein	chr5	40375653 - 40377887	+	Medtr5g092410.1	TC0500002721.mtr.1	Medtr5g092410.1	http://www.medicagogenome.org/feature/Medtr5g092410.1	TIR-like domain protein TSDC protein LC chr5:40375653-40377887	1	0	100	1626	2933.56	Medtr5g092410.1	TIR-like domain protein TSDC protein	Mtr.11368.1.S1_at	1	0	93.2773	831	1240.2	TC0500002721.mtr.1	http://www.uniprot.org/uniprot/Q40392	Q40392	RecName: Full=TMV resistance protein N	1	4.34486e-34	48.5915	65.493	142	143.665
TC0600000165.mtr.1		Medtr6g007897.1	http://www.medicagogenome.org/feature/Medtr6g007897.1	gibberellin-regulated family protein HC chr6:2123510-2126214	5.86	3.81	0.86	0.14	4.15	0.031464	0.250436	Medtr6g007897	gibberellin-regulated family protein	chr6	2123510 - 2126214	+	Medtr6g007897.1	TC0600000165.mtr.1	Medtr6g007897.1	http://www.medicagogenome.org/feature/Medtr6g007897.1	gibberellin-regulated family protein HC chr6:2123510-2126214	11	0	100	747	1348.4	Medtr6g007897.1	gibberellin-regulated family protein	Mtr.43746.1.S1_at	11	0	100	1024	1847.94	TC0600000165.mtr.1	http://www.uniprot.org/uniprot/Q9LFR3	Q9LFR3	RecName: Full=Gibberellin-regulated protein 14; AltName: Full=GAST1 protein homolog 14; Flags: Precursor	1	1.38764e-25	66.1538	81.5385	65	108.227
TC0700004405.mtr.1		Medtr7g066070.1	http://www.medicagogenome.org/feature/Medtr7g066070.1	Ctr family copper transporter HC chr7:24028382-24026681	8.38	6.33	0.53	0.63	4.15	0.018405	0.219681	Medtr7g066070	Ctr family copper transporter	chr7	24026681 - 24028382	-	Medtr7g066070.1	TC0700004405.mtr.1	Medtr7g066070.1	http://www.medicagogenome.org/feature/Medtr7g066070.1	Ctr family copper transporter HC chr7:24028382-24026681	1	0	100	438	791.162	Medtr7g066070.1	Ctr family copper transporter	Mtr.37110.1.S1_at	1	0	99.5772	946	1678.42	TC0700004405.mtr.1	http://www.uniprot.org/uniprot/Q8GWP3	Q8GWP3	RecName: Full=Copper transporter 6; Short=AtCOPT6	1	1.13019e-27	43.2836	64.1791	133	113.235
TC0300004533.mtr.1		Medtr3g058250.1	http://www.medicagogenome.org/feature/Medtr3g058250.1	cytochrome P450 family 71 protein HC chr3:23040564-23038848	7.18	5.13	0.54	0.84	4.14	0.058107	0.297944	Medtr3g058250	cytochrome P450 family 71 protein	chr3	23038848 - 23040564	-	Medtr3g058250.1	TC0300004533.mtr.1	Medtr3g058250.1	http://www.medicagogenome.org/feature/Medtr3g058250.1	cytochrome P450 family 71 protein HC chr3:23040564-23038848	1	0	100	1515	2733.39	Medtr3g058250.1	cytochrome P450 family 71 protein	Mtr.2309.1.S1_at	1	0	94.7165	775	1211.35	TC0300004533.mtr.1	http://www.uniprot.org/uniprot/O22307	O22307	RecName: Full=Cytochrome P450 71D11	1	0	60.3272	78.1186	487	622.854
TC0500001120.mtr.1		Medtr5g035610.1	http://www.medicagogenome.org/feature/Medtr5g035610.1	transmembrane protein, putative HC chr5:15501113-15501772	8.07	6.03	0.75	0.55	4.14	0.022404	0.23007	Medtr5g035610	transmembrane protein, putative	chr5	15501113 - 15501772	+	Medtr5g035610.1	TC0500001120.mtr.1	Medtr5g035610.1	http://www.medicagogenome.org/feature/Medtr5g035610.1	transmembrane protein, putative HC chr5:15501113-15501772	1	4.915e-98	100	198	358.353	Medtr5g035610.1	transmembrane protein, putative	Mtr.38093.1.S1_at	1	0	100	495	893.954	TC0500001120.mtr.1	http://www.uniprot.org/uniprot/	not available	not available	0
TC0600003578.mtr.1		Medtr6g082330.1	http://www.medicagogenome.org/feature/Medtr6g082330.1	hypothetical protein HC chr6:30734028-30730709	6.79	4.74	0.53	0.64	4.14	0.013814	0.211146	Medtr6g082330	hypothetical protein	chr6	30730709 - 30734028	-	Medtr6g082330.1	TC0600003578.mtr.1	Medtr6g082330.1	http://www.medicagogenome.org/feature/Medtr6g082330.1	hypothetical protein HC chr6:30734028-30730709	1	0	100	702	1267.25	Medtr6g082330.1	hypothetical protein	Mtr.49688.1.S1_at	1	0	96.087	690	1122.98	TC0600003578.mtr.1	http://www.uniprot.org/uniprot/F4JDJ0	F4JDJ0	RecName: Full=Heavy metal-associated isoprenylated plant protein 47; Short=AtHIP47; Flags: Precursor	1	2.65374e-12	47.2222	68.0556	72	67.781
TC0600003725.mtr.1		Medtr6g488090.1	http://www.medicagogenome.org/feature/Medtr6g488090.1	bark storage-like protein HC chr6:33173338-33169872	6.81	4.76	0.7	0.49	4.14	0.022485	0.2302	Medtr6g488090	bark storage-like protein	chr6	33169872 - 33173338	-	Medtr6g488090.1	TC0600003725.mtr.1	Medtr6g488090.1	http://www.medicagogenome.org/feature/Medtr6g488090.1	bark storage-like protein HC chr6:33173338-33169872	1	0	100	996	1797.44	Medtr6g488090.1	bark storage-like protein	Mtr.34742.1.S1_at	1	0	92.7856	499	738.864	TC0600003725.mtr.1	http://www.uniprot.org/uniprot/Q07469	Q07469	RecName: Full=Bark storage protein A; Flags: Precursor	1	6.30503e-47	35.4839	53.871	291	166.777
TC0300000340.mtr.1		Medtr3g020880.1	http://www.medicagogenome.org/feature/Medtr3g020880.1	subtilisin inhibitor 1 HC chr3:6055504-6056068	8.46	6.42	1.53	1.18	4.13	0.616362	0.79004	Medtr3g020880	subtilisin inhibitor 1	chr3	6055504 - 6056068	+	Medtr3g020880.1	TC0300000340.mtr.1	Medtr3g020880.1	http://www.medicagogenome.org/feature/Medtr3g020880.1	subtilisin inhibitor 1 HC chr3:6055504-6056068	1	2.522e-124	100	246	444.915	Medtr3g020880.1	subtilisin inhibitor 1	Mtr.30156.1.S1_at	1	5.851e-30	70.0893	224	131.129	TC0300000340.mtr.1	http://www.uniprot.org/uniprot/P16064	P16064	RecName: Full=Subtilisin inhibitor 1; AltName: Full=ASI-I; AltName: Full=Subtilisin inhibitor I; Contains: RecName: Full=Subtilisin inhibitor 2; AltName: Full=ASI-II; AltName: Full=Subtilisin inhibitor II	1	2.4475e-20	55.5556	65.5556	90	84.3445
TC0800000330.mtr.1		Medtr8g014690.2	http://www.medicagogenome.org/feature/Medtr8g014690.2	LRR receptor-like kinase plant-like protein LC chr8:4680193-4685451	4.83	2.79	0.42	0.23	4.13	0.002812	0.177061	Medtr8g014690	LRR receptor-like kinase plant-like protein	chr8	4680193 - 4685451	+	Medtr8g014690.1; Medtr8g014690.2	TC0800000330.mtr.1	Medtr8g014690.2	http://www.medicagogenome.org/feature/Medtr8g014690.2	LRR receptor-like kinase plant-like protein LC chr8:4680193-4685451	1	0	100	2124	3831.64	Medtr8g014690.1	LRR receptor-like kinase plant-like protein	Mtr.49546.1.S1_at	2	0	100	1987	3584.58	TC0800000330.mtr.1	http://www.uniprot.org/uniprot/C0LGD6	C0LGD6	RecName: Full=Probable LRR receptor-like serine/threonine-protein kinase At1g05700; Flags: Precursor	2	5.87264e-180	50	71.0526	641	554.288
TC0600000308.mtr.1		Medtr6g013450.1	http://www.medicagogenome.org/feature/Medtr6g013450.1	UDP-glucosyltransferase family protein HC chr6:4265607-4267301	8.5	6.46	0.27	0.9	4.12	0.02357	0.232855	Medtr6g013450	UDP-glucosyltransferase family protein	chr6	4265607 - 4267301	+	Medtr6g013450.1	TC0600000308.mtr.1	Medtr6g013450.1	http://www.medicagogenome.org/feature/Medtr6g013450.1	UDP-glucosyltransferase family protein HC chr6:4265607-4267301	1	0	100	1458	2630.6	Medtr6g013450.1	UDP-glucosyltransferase family protein	Mtr.46616.1.S1_at	1	0	84.573	1449	1608.09	TC0600000308.mtr.1	http://www.uniprot.org/uniprot/F8WKW1	F8WKW1	RecName: Full=7-deoxyloganetin glucosyltransferase; AltName: Full=Genipin glucosyltransferase; AltName: Full=UDP-glucose glucosyltransferase 2; Short=GjUGT2; AltName: Full=UDP-glycosyltransferase 85A24	1	0	57.652	73.1656	473	564.688
TC0700005062.mtr.1		Medtr7g086230.1	http://www.medicagogenome.org/feature/Medtr7g086230.1	plastocyanin-like domain protein LC chr7:33442422-33441805	10.59	8.56	0.33	0.89	4.11	0.023184	0.232105	Medtr7g086230	plastocyanin-like domain protein	chr7	33441805 - 33442422	-	Medtr7g086230.1	TC0700005062.mtr.1	Medtr7g086230.1	http://www.medicagogenome.org/feature/Medtr7g086230.1	plastocyanin-like domain protein LC chr7:33442422-33441805	1	0	100	531	958.875	Medtr7g086230.1	plastocyanin-like domain protein	Mtr.36994.1.S1_at	1	0	98.4615	390	677.55	TC0700005062.mtr.1	http://www.uniprot.org/uniprot/O82081	O82081	RecName: Full=Uclacyanin 1; Flags: Precursor	1	2.69767e-22	33.3333	48.2143	156	94.7449
TC0100003533.mtr.1		Medtr1g014240.1	http://www.medicagogenome.org/feature/Medtr1g014240.1	lectin receptor kinase HC chr1:3056113-3054077	6.38	4.34	0.12	0.28	4.1	0.00029	0.162452	Medtr1g014240	lectin receptor kinase	chr1	3054077 - 3056113	-	Medtr1g014240.1	TC0100003533.mtr.1	Medtr1g014240.1	http://www.medicagogenome.org/feature/Medtr1g014240.1	lectin receptor kinase HC chr1:3056113-3054077	1	0	100	2037	3674.75	Medtr1g014240.1	lectin receptor kinase	Mtr.17910.1.S1_at	1	0	100	2037	3674.75	TC0100003533.mtr.1	http://www.uniprot.org/uniprot/Q9LXA5	Q9LXA5	RecName: Full=L-type lectin-domain containing receptor kinase IX.1; Short=LecRK-IX.1; Flags: Precursor	1	3.77342e-176	45.3125	62.9688	618	524.628
TC0400000191.mtr.1		Medtr4g011690.1	http://www.medicagogenome.org/feature/Medtr4g011690.1	2-oxoglutarate-dependent dioxygenase HC chr4:2918926-2920955	9.65	7.61	0.62	1.25	4.09	0.082789	0.332008	Medtr4g011690	2-oxoglutarate-dependent dioxygenase	chr4	2918926 - 2920955	+	Medtr4g011690.1	TC0400000191.mtr.1	Medtr4g011690.1	http://www.medicagogenome.org/feature/Medtr4g011690.1	2-oxoglutarate-dependent dioxygenase HC chr4:2918926-2920955	1	0	100	948	1710.88	Medtr4g011690.1	2-oxoglutarate-dependent dioxygenase	Mtr.37564.1.S1_at	1	0	100	1138	2053.52	TC0400000191.mtr.1	http://www.uniprot.org/uniprot/Q945B6	Q945B6	RecName: Full=Probable 2-oxoglutarate-dependent dioxygenase AOP1.2	1	2.75877e-118	53.6741	75.0799	308	357.836
TC0600001487.mtr.1		Medtr6g073090.1	http://www.medicagogenome.org/feature/Medtr6g073090.1	transmembrane protein, putative HC chr6:27150313-27151482	8.9	6.87	0.9	0.71	4.09	0.044078	0.273609	Medtr6g073040	transmembrane protein, putative	chr6	27108365 - 27109793	+	Medtr6g073040.1	TC0600001487.mtr.1	Medtr6g073090.1	http://www.medicagogenome.org/feature/Medtr6g073090.1	transmembrane protein, putative HC chr6:27150313-27151482	1	0	100	534	964.285	Medtr6g073040.1	transmembrane protein, putative	Mtr.41728.1.S1_at	1	0	100	625	1128.39	TC0600001487.mtr.1	http://www.uniprot.org/uniprot/B9SXY8	B9SXY8	RecName: Full=CASP-like protein 4D1; Short=RcCASPL4D1	1	2.41908e-19	34.3373	54.8193	153	86.6557
TC0700005484.mtr.1		Medtr7g098180.1	http://www.medicagogenome.org/feature/Medtr7g098180.1	peptide transporter HC chr7:39241102-39238305	5.31	3.28	0.27	0.82	4.09	0.031865	0.250618	Medtr7g098180	peptide transporter	chr7	39238305 - 39241102	-	Medtr7g098180.1	TC0700005484.mtr.1	Medtr7g098180.1	http://www.medicagogenome.org/feature/Medtr7g098180.1	peptide transporter HC chr7:39241102-39238305	1	0	100	1812	3268.99	Medtr7g098180.1	peptide transporter	Mtr.47098.1.S1_at	1	0	75.6497	1766	1242	TC0700005484.mtr.1	http://www.uniprot.org/uniprot/Q9FNL7	Q9FNL7	RecName: Full=Protein NRT1/ PTR FAMILY 5.2; Short=AtNPF5.2; AltName: Full=Peptide transporter PTR3-A; Short=AtPTR3	1	0	59.5782	73.9895	563	677.167
TC0400006795.mtr.1		Medtr4g118000.1	http://www.medicagogenome.org/feature/Medtr4g118000.1	UDP-glucosyltransferase family protein HC chr4:48975250-48973662	10.48	8.46	0.04	1.05	4.08	0.050229	0.284707	Medtr4g118000	UDP-glucosyltransferase family protein	chr4	48973662 - 48975250	-	Medtr4g118000.1	TC0400006795.mtr.1	Medtr4g118000.1	http://www.medicagogenome.org/feature/Medtr4g118000.1	UDP-glucosyltransferase family protein HC chr4:48975250-48973662	1	0	100	1434	2587.32	Medtr4g118000.1	UDP-glucosyltransferase family protein	Mtr.9007.1.S1_at	1	0	99.6171	1564	2782.08	TC0400006795.mtr.1	http://www.uniprot.org/uniprot/Q9AT54	Q9AT54	RecName: Full=Scopoletin glucosyltransferase; AltName: Full=Phenylpropanoid:glucosyltransferase 1	1	6.19717e-130	42.1712	61.5866	465	394.045
TCscaffold026200000001.mtr.1		Medtr0262s0020.1	http://www.medicagogenome.org/feature/Medtr0262s0020.1	plastocyanin-like domain protein HC scaffold0262:5148-5438	7.19	5.16	0.7	0.9	4.08	0.037049	0.261006	Medtr0262s0020	plastocyanin-like domain protein	scaffold0262	5148 - 5438	+	Medtr0262s0020.1	TCscaffold026200000001.mtr.1	Medtr0262s0020.1	http://www.medicagogenome.org/feature/Medtr0262s0020.1	plastocyanin-like domain protein HC scaffold0262:5148-5438	1	6.715e-149	100	291	526.067	Medtr0262s0020.1	plastocyanin-like domain protein	Mtr.15632.1.S1_at	1	7.04893e-135	96.5753	292	479.179	TCscaffold026200000001.mtr.1	http://www.uniprot.org/uniprot/Q07488	Q07488	RecName: Full=Blue copper protein; AltName: Full=Blue copper-binding protein; Short=AtBCB; AltName: Full=Phytocyanin 1; AltName: Full=Stellacyanin; Flags: Precursor	1	0.000795498	46.3415	63.4146	40	40.0466
TC0300003372.mtr.1		Medtr3g007770.1	http://www.medicagogenome.org/feature/Medtr3g007770.1	cellulose synthase-like protein HC chr3:1180993-1173614	6.87	4.84	0.37	0.36	4.07	0.00551	0.188852	Medtr3g007770	cellulose synthase-like protein	chr3	1173614 - 1180993	-	Medtr3g007770.1	TC0300003372.mtr.1	Medtr3g007770.1	http://www.medicagogenome.org/feature/Medtr3g007770.1	cellulose synthase-like protein HC chr3:1180993-1173614	2	0	100	3153	5687.31	Medtr3g007770.1	cellulose synthase-like protein	Mtr.17396.1.S1_s_at	2	0	72.1461	2680	1126.59	TC0300003372.mtr.1	http://www.uniprot.org/uniprot/Q69V23	Q69V23	RecName: Full=Probable cellulose synthase A catalytic subunit 3 [UDP-forming]; AltName: Full=OsCesA3	1	0	67.2727	79.7273	1093	1506.12
TC0400001148.mtr.1		Medtr4g053635.1	http://www.medicagogenome.org/feature/Medtr4g053635.1	subtilisin-like serine endopeptidase family protein HC chr4:19426355-19430829	8.48	6.45	0.14	0.79	4.07	0.014753	0.213162	Medtr4g053635	subtilisin-like serine endopeptidase family protein	chr4	19426355 - 19430829	+	Medtr4g053635.1	TC0400001148.mtr.1	Medtr4g053635.1	http://www.medicagogenome.org/feature/Medtr4g053635.1	subtilisin-like serine endopeptidase family protein HC chr4:19426355-19430829	1	0	100	2034	3669.34	Medtr4g053635.1	subtilisin-like serine endopeptidase family protein	Mtr.35524.1.S1_at	1	2.1138e-145	97.6974	304	517.05	TC0400001148.mtr.1	http://www.uniprot.org/uniprot/Q9ZSP5	Q9ZSP5	RecName: Full=Subtilisin-like protease SBT5.3; AltName: Full=Auxin-induced in root cultures protein 3; AltName: Full=Subtilase subfamily 5 member 3; Short=AtSBT5.3; AltName: Full=Subtilisin-like protease AIR3; Flags: Precursor	1	1.28427e-172	43.6782	59.6264	680	519.62
TC0800005170.mtr.1		Medtr8g089340.1	http://www.medicagogenome.org/feature/Medtr8g089340.1	cationic amino acid transporter HC chr8:37120238-37118853	8.22	6.2	0.25	1.16	4.07	0.0491	0.283494	Medtr8g089340	cationic amino acid transporter	chr8	37118853 - 37120238	-	Medtr8g089340.1	TC0800005170.mtr.1	Medtr8g089340.1	http://www.medicagogenome.org/feature/Medtr8g089340.1	cationic amino acid transporter HC chr8:37120238-37118853	1	0	100	1386	2500.76	Medtr8g089340.1	cationic amino acid transporter	Mtr.13100.1.S1_at	1	0	100	1044	1884	TC0800005170.mtr.1	http://www.uniprot.org/uniprot/Q84MA5	Q84MA5	RecName: Full=Cationic amino acid transporter 1; AltName: Full=Amino acid transporter 1	1	0	65.4945	78.022	444	615.535
TC0800002983.mtr.1		Medtr8g008505.1	http://www.medicagogenome.org/feature/Medtr8g008505.1	alpha/beta fold hydrolase LC chr8:1785106-1781522	5.46	3.44	0.37	0.31	4.06	0.004212	0.180828	Medtr8g008505	alpha/beta fold hydrolase	chr8	1781522 - 1785106	-	Medtr8g008505.1	TC0800002983.mtr.1	Medtr8g008505.1	http://www.medicagogenome.org/feature/Medtr8g008505.1	alpha/beta fold hydrolase LC chr8:1785106-1781522	1	0	100	846	1526.94	Medtr8g008505.1	alpha	Mtr.9343.1.S1_at	1	0	82.4528	1050	1065.27	TC0800002983.mtr.1	http://www.uniprot.org/uniprot/Q6RYA0	Q6RYA0	RecName: Full=Salicylic acid-binding protein 2; Short=NtSABP2; AltName: Full=Methyl salicylate esterase	1	3.80805e-65	45	61.9231	257	221.861
TC0200003405.mtr.1		Medtr2g016730.1	http://www.medicagogenome.org/feature/Medtr2g016730.1	AP2 domain class transcription factor HC chr2:5173691-5172338	6.84	4.82	0.57	1.29	4.05	0.104098	0.358996	Medtr2g016730	AP2 domain class transcription factor	chr2	5172338 - 5173691	-	Medtr2g016730.1	TC0200003405.mtr.1	Medtr2g016730.1	http://www.medicagogenome.org/feature/Medtr2g016730.1	AP2 domain class transcription factor HC chr2:5173691-5172338	1	0	100	1008	1819.08	Medtr2g016730.1	AP2 domain class transcription factor	Mtr.30274.1.S1_at	1	0	99.8792	828	1485.46	TC0200003405.mtr.1	http://www.uniprot.org/uniprot/Q6J9S1	Q6J9S1	RecName: Full=Ethylene-responsive transcription factor RAP2-11; AltName: Full=Protein RELATED TO APETALA2 11	1	1.58405e-24	67.6471	85.2941	68	105.531
TC0600003000.mtr.1		Medtr6g051860.1	http://www.medicagogenome.org/feature/Medtr6g051860.1	DUF21 domain plant protein HC chr6:18058032-18052428	7.95	5.93	0.49	0.25	4.05	0.004421	0.183033	Medtr6g051860	DUF21 domain plant protein	chr6	18052428 - 18058032	-	Medtr6g051860.1	TC0600003000.mtr.1	Medtr6g051860.1	http://www.medicagogenome.org/feature/Medtr6g051860.1	DUF21 domain plant protein HC chr6:18058032-18052428	1	0	100	1272	2295.17	Medtr6g051860.1	DUF21 domain plant protein	Mtr.48055.1.S1_at	2	0	100	952	1718.09	TC0600003000.mtr.1	http://www.uniprot.org/uniprot/Q8RY60	Q8RY60	RecName: Full=DUF21 domain-containing protein At1g47330; AltName: Full=CBS domain-containing protein CBSDUF7	1	7.31056e-129	58.6538	76.9231	312	389.423
TC0300001142.mtr.1		Medtr3g057980.1	http://www.medicagogenome.org/feature/Medtr3g057980.1	cytochrome P450 family 71 protein HC chr3:22939282-22941877	7.09	5.08	0.78	0.36	4.04	0.032113	0.250843	Medtr3g057980	cytochrome P450 family 71 protein	chr3	22939282 - 22941877	+	Medtr3g057980.1	TC0300001142.mtr.1	Medtr3g057980.1	http://www.medicagogenome.org/feature/Medtr3g057980.1	cytochrome P450 family 71 protein HC chr3:22939282-22941877	1	0	100	1497	2700.93	Medtr3g057980.1	cytochrome P450 family 71 protein	Mtr.23217.1.S1_at	1	0	100	1497	2700.93	TC0300001142.mtr.1	http://www.uniprot.org/uniprot/O81971	O81971	RecName: Full=Cytochrome P450 71D9; AltName: Full=Cytochrome P450 CP3	1	0	71.3427	82.1643	495	702.59
TC0800004051.mtr.1		Medtr8g045890.2	http://www.medicagogenome.org/feature/Medtr8g045890.2	embryonic abundant-like protein LC chr8:17959597-17955887	4.44	2.42	1.4	0.44	4.04	0.073116	0.319114	Medtr8g045890	embryonic abundant-like protein	chr8	17955887 - 17959597	-	Medtr8g045890.1; Medtr8g045890.2; Medtr8g045890.3	TC0800004051.mtr.1	Medtr8g045890.2	http://www.medicagogenome.org/feature/Medtr8g045890.2	embryonic abundant-like protein LC chr8:17959597-17955887	11	0	100	1543	2672.08	Medtr8g045890.1	embryonic abundant-like protein	Mtr.48601.1.S1_at	11	0	100	1543	2672.08	TC0800004051.mtr.1	http://www.uniprot.org/uniprot/P21745	P21745	RecName: Full=Embryonic abundant protein VF30.1; Flags: Precursor	3	5.13858e-62	68.75	81.25	144	216.468
TC0300002302.mtr.1		Medtr3g089940.3	http://www.medicagogenome.org/feature/Medtr3g089940.3	zinc-binding alcohol dehydrogenase family protein HC chr3:40879523-40882545	10.13	8.12	0.22	0.47	4.03	0.001914	0.17191	Medtr3g089940	zinc-binding alcohol dehydrogenase family protein	chr3	40878691 - 40882545	+	Medtr3g089940.1; Medtr3g089940.2; Medtr3g089940.3; Medtr3g089940.4	TC0300002302.mtr.1	Medtr3g089940.3	http://www.medicagogenome.org/feature/Medtr3g089940.3	zinc-binding alcohol dehydrogenase family protein HC chr3:40879523-40882545	1	0	100	1062	1916.46	Medtr3g089940.1	zinc-binding alcohol dehydrogenase family protein	Mtr.37443.1.S1_at	1	0	99.8972	973	1746.95	TC0300002302.mtr.1	http://www.uniprot.org/uniprot/P12886	P12886	RecName: Full=Alcohol dehydrogenase 1	1	0	88.0096	90.4077	380	748.814
TC0500002382.mtr.1		Medtr5g083520.1	http://www.medicagogenome.org/feature/Medtr5g083520.1	biotin/lipoyl attachment domain protein HC chr5:36047530-36052948	8.71	6.7	0.32	0.47	4.03	0.005986	0.188908	Medtr5g083520	biotin/lipoyl attachment domain protein	chr5	36047530 - 36052948	+	Medtr5g083520.1	TC0500002382.mtr.1	Medtr5g083520.1	http://www.medicagogenome.org/feature/Medtr5g083520.1	biotin/lipoyl attachment domain protein HC chr5:36047530-36052948	1	0	100	840	1516.12	Medtr5g083520.1	biotin	Mtr.21269.1.S1_at	2	2.08806e-112	91.1765	689	407.044	TC0500002382.mtr.1	http://www.uniprot.org/uniprot/Q06881	Q06881	RecName: Full=Biotin carboxyl carrier protein of acetyl-CoA carboxylase; Short=BCCP	1	3.53238e-09	26.2032	48.1283	176	60.077
TSUnmappedRC00006046.mtr.1		Medtr1g083950.1	http://www.medicagogenome.org/feature/Medtr1g083950.1	universal stress family protein HC chr1:37410238-37411974	5.4	3.39	0.34	0.05	4.03	0.000419	0.162662					---		TSUnmappedRC00006046.mtr.1	Medtr1g083950.1	http://www.medicagogenome.org/feature/Medtr1g083950.1	universal stress family protein HC chr1:37410238-37411974	1	0	93.587	498	737.061	Mt4-unmapped-6046-rc	Unmapped Bottom-Strand Novel Transcript TC196498	Mtr.21000.1.S1_at	1	0	93.5872	498	737.061	TSUnmappedRC00006046.mtr.1 TC196498 similar to UniRef100_Q07A28 Cluster: USP-like protein; n=1; Astragalus sinicus	http://www.uniprot.org/uniprot/Q8LGG8	Q8LGG8	RecName: Full=Universal stress protein A-like protein	1	0.00514246	28.2443	48.0916	129	40.4318
TC0100003946.mtr.1		Medtr1g027570.1	http://www.medicagogenome.org/feature/Medtr1g027570.1	wall-associated receptor kinase-like protein LC chr1:9158538-9155270	6.33	4.33	0.15	0.51	4.01	0.005304	0.188765	Medtr1g027570	wall-associated receptor kinase-like protein	chr1	9155270 - 9158538	-	Medtr1g027570.1	TC0100003946.mtr.1	Medtr1g027570.1	http://www.medicagogenome.org/feature/Medtr1g027570.1	wall-associated receptor kinase-like protein LC chr1:9158538-9155270	1	0	100	2235	4031.82	Medtr1g027570.1	wall-associated receptor kinase-like protein	Mtr.41986.1.S1_at	1	0	89.0909	935	1213.15	TC0100003946.mtr.1	http://www.uniprot.org/uniprot/Q9LMP1	Q9LMP1	RecName: Full=Wall-associated receptor kinase 2; Flags: Precursor	1	0	46.0798	62.9986	704	608.216
TC0200003920.mtr.1	MtGI1	Medtr2g034280.1	http://www.medicagogenome.org/feature/Medtr2g034280.1	GRAS family transcription factor HC chr2:13094204-13092471	6.52	4.52	0.42	0.64	4.01	0.015007	0.213435	Medtr2g034280	GRAS family transcription factor	chr2	13092471 - 13094204	-	Medtr2g034280.1	TC0200003920.mtr.1	Medtr2g034280.1	http://www.medicagogenome.org/feature/Medtr2g034280.1	GRAS family transcription factor HC chr2:13094204-13092471	1	0	100	1734	3128.33	Medtr2g034280.1	GRAS family transcription factor	Mtr.26270.1.S1_s_at	1	0	100	1500	2706.34	TC0200003920.mtr.1	http://www.uniprot.org/uniprot/Q8GXW1	Q8GXW1	RecName: Full=DELLA protein RGL2; AltName: Full=GRAS family protein 15; Short=AtGRAS-15; AltName: Full=RGA-like protein 2; AltName: Full=Scarecrow-like protein 19; Short=AtSCL19	1	8.24259e-55	30.9645	50.5076	377	199.904
TC0200005609.mtr.1		Medtr2g098540.2	http://www.medicagogenome.org/feature/Medtr2g098540.2	glycoside hydrolase family 1 protein HC chr2:42170036-42164633	7.79	5.78	0.53	0.5	4.01	0.008821	0.195849	Medtr2g098540	glycoside hydrolase family 1 protein	chr2	42164537 - 42170139	-	Medtr2g098540.1; Medtr2g098540.2	TC0200005609.mtr.1	Medtr2g098540.2	http://www.medicagogenome.org/feature/Medtr2g098540.2	glycoside hydrolase family 1 protein HC chr2:42170036-42164633	1	0	100	1395	2516.99	Medtr2g098540.1	glycoside hydrolase family 1 protein	Mtr.20164.1.S1_at	1	0	91.1765	1224	1721.7	TC0200005609.mtr.1	http://www.uniprot.org/uniprot/B8AVF0	B8AVF0	RecName: Full=Beta-glucosidase 12; Flags: Precursor	2	0	88.8889	88.8889	456	656.366
TC0400003211.mtr.1		Medtr4g122110.1	http://www.medicagogenome.org/feature/Medtr4g122110.1	disease resistance-responsive, dirigent domain protein HC chr4:50422396-50423373	9.54	7.54	0.48	0.84	4.01	0.036715	0.260344	Medtr4g122110	disease resistance-responsive, dirigent domain protein	chr4	50422396 - 50423373	+	Medtr4g122110.1	TC0400003211.mtr.1	Medtr4g122110.1	http://www.medicagogenome.org/feature/Medtr4g122110.1	disease resistance-responsive, dirigent domain protein HC chr4:50422396-50423373	1	0	100	543	980.516	Medtr4g122110.1	disease resistance-responsive, dirigent domain protein	Mtr.9516.1.S1_at	1	0	100	737	1330.37	TC0400003211.mtr.1	http://www.uniprot.org/uniprot/Q67YM6	Q67YM6	RecName: Full=Dirigent protein 11; Short=AtDIR11; Flags: Precursor	1	6.9423e-30	42.6667	60	148	117.857
TC0400006791.mtr.1		Medtr4g117950.1	http://www.medicagogenome.org/feature/Medtr4g117950.1	UDP-glucosyltransferase family protein HC chr4:48952363-48950939	9.21	7.21	0.29	0.87	4.01	0.030926	0.24991	Medtr4g117950	UDP-glucosyltransferase family protein	chr4	48950939 - 48952363	-	Medtr4g117950.1	TC0400006791.mtr.1	Medtr4g117950.1	http://www.medicagogenome.org/feature/Medtr4g117950.1	UDP-glucosyltransferase family protein HC chr4:48952363-48950939	1	0	100	1425	2571.09	Medtr4g117950.1	UDP-glucosyltransferase family protein	Mtr.9007.1.S1_at	1	0	71.5623	1365	693.78	TC0400006791.mtr.1	http://www.uniprot.org/uniprot/Q7Y232	Q7Y232	RecName: Full=UDP-glycosyltransferase 73B4; AltName: Full=Flavonol 3-O-glucosyltransferase UGT73B4	1	1.29385e-121	42.3868	59.465	475	371.318
TC0400006892.mtr.1		Medtr4g121880.1	http://www.medicagogenome.org/feature/Medtr4g121880.1	dihydrolipoamide dehydrogenase HC chr4:50299737-50292139	9.9	7.9	0.19	0.49	4.01	0.004593	0.183384	Medtr4g121880	dihydrolipoamide dehydrogenase	chr4	50292139 - 50299737	-	Medtr4g121880.1	TC0400006892.mtr.1	Medtr4g121880.1	http://www.medicagogenome.org/feature/Medtr4g121880.1	dihydrolipoamide dehydrogenase HC chr4:50299737-50292139	2	0	100	1698	3063.41	Medtr4g121880.1	dihydrolipoamide dehydrogenase	Mtr.51988.1.S1_at	2	0	100	1698	3063.41	TC0400006892.mtr.1	http://www.uniprot.org/uniprot/A8MS68	A8MS68	RecName: Full=Dihydrolipoyl dehydrogenase 1, chloroplastic; Short=ptLPD1; AltName: Full=Dihydrolipoamide dehydrogenase 1; AltName: Full=Protein LIPOAMIDE DEHYDROGENASE 1; AltName: Full=Pyruvate dehydrogenase complex E3 subunit 1; Short=E3-1; Short=PDC-E3 1; Flags: Precursor	1	0	82.6241	89.8936	560	913.679
TC0600003656.mtr.1		Medtr6g086560.1	http://www.medicagogenome.org/feature/Medtr6g086560.1	sigma factor sigb regulation protein rsbq protein, putative HC chr6:32152457-32148021	5.73	3.73	0.35	0.82	4	0.022784	0.230963	Medtr6g086560	sigma factor sigb regulation protein rsbq protein, putative	chr6	32148021 - 32152457	-	Medtr6g086560.1	TC0600003656.mtr.1	Medtr6g086560.1	http://www.medicagogenome.org/feature/Medtr6g086560.1	sigma factor sigb regulation protein rsbq protein, putative HC chr6:32152457-32148021	1	0	100	855	1543.17	Medtr6g086560.1	sigma factor sigb regulation protein rsbq protein, putative	Mtr.40866.1.S1_at	1	0	100	1283	2315.01	TC0600003656.mtr.1	http://www.uniprot.org/uniprot/Q9SQR3	Q9SQR3	RecName: Full=Strigolactone esterase D14; AltName: Full=Protein DWARF 14; Short=AtD14	1	2.55681e-72	42.8571	64.6617	263	236.113
TC0800000287.mtr.1		Medtr8g012870.1	http://www.medicagogenome.org/feature/Medtr8g012870.1	Defensin-like protein HC chr8:3887987-3888933	5.57	3.57	0.98	0.69	3.99	0.126987	0.387494	Medtr8g012870	Defensin related	chr8	3887987 - 3888933	+	Medtr8g012870.1	TC0800000287.mtr.1	Medtr8g012870.1	http://www.medicagogenome.org/feature/Medtr8g012870.1	Defensin-like protein HC chr8:3887987-3888933	1	3.404e-113	100	225	407.044	Medtr8g012870.1	Defensin related	Mtr.7210.1.S1_at	1	2.11739e-32	73.913	229	138.342	TC0800000287.mtr.1	http://www.uniprot.org/uniprot/P82787	P82787	RecName: Full=Defensin-like protein 19; AltName: Full=Defensin AMP1 protein; AltName: Full=Low-molecular-weight cysteine-rich protein 78; Short=Protein LCR78; AltName: Full=Plant defensin 1.4; Flags: Precursor	1	2.96503e-07	40	52.8571	70	47.3654
TC0100001522.mtr.1		Medtr1g056880.1	http://www.medicagogenome.org/feature/Medtr1g056880.1	E3 ubiquitin-protein ligase PUB23-like protein HC chr1:24906046-24907790	4.96	2.96	0.55	0.22	3.98	0.00702	0.191468	Medtr1g056880	E3 ubiquitin-protein ligase PUB23-like protein	chr1	24906046 - 24907790	+	Medtr1g056880.1	TC0100001522.mtr.1	Medtr1g056880.1	http://www.medicagogenome.org/feature/Medtr1g056880.1	E3 ubiquitin-protein ligase PUB23-like protein HC chr1:24906046-24907790	1	0	100	1314	2370.91	Medtr1g056880.1	E3 ubiquitin-protein ligase PUB23-like protein	Mtr.37825.1.S1_at	1	0	98.1862	826	1420.54	TC0100001522.mtr.1	http://www.uniprot.org/uniprot/Q9SVC6	Q9SVC6	RecName: Full=E3 ubiquitin-protein ligase PUB22; AltName: Full=Plant U-box protein 22; AltName: Full=RING-type E3 ubiquitin transferase PUB22; AltName: Full=U-box domain-containing protein 22	1	8.36567e-154	54.4419	72.2096	434	455.677
TC0700001740.mtr.1		Medtr7g080250.1	http://www.medicagogenome.org/feature/Medtr7g080250.1	thioredoxin HC chr7:30508092-30510854	6.32	4.33	0.61	0.56	3.98	0.031914	0.250666	Medtr7g080250	thioredoxin	chr7	30508092 - 30510854	+	Medtr7g080250.1	TC0700001740.mtr.1	Medtr7g080250.1	http://www.medicagogenome.org/feature/Medtr7g080250.1	thioredoxin HC chr7:30508092-30510854	1	0	100	549	991.336	Medtr7g080250.1	thioredoxin	Mtr.43208.1.S1_at	1	0	100	709	1279.87	TC0700001740.mtr.1	http://www.uniprot.org/uniprot/P29450	P29450	RecName: Full=Thioredoxin F-type, chloroplastic; Short=Trx-F; Flags: Precursor	1	6.40869e-89	86.8132	92.3077	182	267.314
TC0800001765.mtr.1		Medtr8g069775.1	http://www.medicagogenome.org/feature/Medtr8g069775.1	high affinity nitrate transporter 02. Jul HC chr8:29426353-29428952	5.6	3.61	0.48	0.37	3.98	0.010575	0.202082	Medtr8g069775	high affinity nitrate transporter 2.7	chr8	29426353 - 29428952	+	Medtr8g069775.1	TC0800001765.mtr.1	Medtr8g069775.1	http://www.medicagogenome.org/feature/Medtr8g069775.1	high affinity nitrate transporter 02. Jul HC chr8:29426353-29428952	1	0	100	1533	2765.85	Medtr8g069775.1	high affinity nitrate transporter 2.7	Mtr.44342.1.S1_at	1	0	99.4845	776	1375.45	TC0800001765.mtr.1	http://www.uniprot.org/uniprot/Q9LPV5	Q9LPV5	RecName: Full=High affinity nitrate transporter 2.5; Short=AtNRT2:5	1	0	75	87.1849	476	756.518
TC0800001790.mtr.1		Medtr8g070055.1	http://www.medicagogenome.org/feature/Medtr8g070055.1	RALF-like protein HC chr8:29736367-29737103	4.22	2.23	1.46	0.19	3.98	0.072536	0.318411	Medtr8g070055	RALF related	chr8	29736367 - 29737103	+	Medtr8g070055.1	TC0800001790.mtr.1	Medtr8g070055.1	http://www.medicagogenome.org/feature/Medtr8g070055.1	RALF-like protein HC chr8:29736367-29737103	1	5.209e-129	100	255	461.145	Medtr8g070055.1	RALF related	Mtr.30367.1.S1_at	1	1.20081e-167	97.7011	348	589.185	TC0800001790.mtr.1	http://www.uniprot.org/uniprot/	not available	not available	0
TCscaffold080700000002.mtr.1		Medtr0807s0020.1	http://www.medicagogenome.org/feature/Medtr0807s0020.1	albumin-2 protein LC scaffold0807:3562-4708	5.29	3.3	1.03	0.41	3.98	0.025273	0.237539	Medtr0807s0020	albumin-2 protein	scaffold0807	3562 - 4708	+	Medtr0807s0020.1	TCscaffold080700000002.mtr.1	Medtr0807s0020.1	http://www.medicagogenome.org/feature/Medtr0807s0020.1	albumin-2 protein LC scaffold0807:3562-4708	1	0	100	657	1186.1	Medtr0807s0020.1	albumin-2 protein	Mtr.7635.1.S1_at	1	0	99.4915	590	1050.85	TCscaffold080700000002.mtr.1	http://www.uniprot.org/uniprot/P08688	P08688	RecName: Full=Albumin-2; AltName: Full=PA2	1	1.55577e-46	40.3587	60.5381	221	164.851
TC0300000716.mtr.1		Medtr3g036335.1	http://www.medicagogenome.org/feature/Medtr3g036335.1	F-box protein interaction domain protein LC chr3:13497306-13498493	7.48	5.48	0.38	0.52	3.97	0.009946	0.200213	Medtr3g036335	F-box protein interaction domain protein	chr3	13497306 - 13498493	+	Medtr3g036335.1	TC0300000716.mtr.1	Medtr3g036335.1	http://www.medicagogenome.org/feature/Medtr3g036335.1	F-box protein interaction domain protein LC chr3:13497306-13498493	1	0	100	1188	2143.69	Medtr3g036335.1	F-box protein interaction domain protein	Mtr.17739.1.S1_at	1	0	100	1188	2143.69	TC0300000716.mtr.1	http://www.uniprot.org/uniprot/Q8GXC7	Q8GXC7	RecName: Full=F-box/kelch-repeat protein At3g06240	1	1.1023e-30	28.5383	47.5638	411	125.561
TC0300005177.mtr.1		Medtr3g072830.1	http://www.medicagogenome.org/feature/Medtr3g072830.1	camphor resistance CrcB-like protein HC chr3:32779600-32776698	6.64	4.65	0.48	0.68	3.97	0.026084	0.23933	Medtr3g072830	camphor resistance CrcB-like protein	chr3	32776698 - 32779600	-	Medtr3g072830.1	TC0300005177.mtr.1	Medtr3g072830.1	http://www.medicagogenome.org/feature/Medtr3g072830.1	camphor resistance CrcB-like protein HC chr3:32779600-32776698	1	0	100	1356	2446.65	Medtr3g072830.1	camphor resistance CrcB-like protein	Mtr.9982.1.S1_at	1	0	99.7543	407	726.241	TC0300005177.mtr.1	http://www.uniprot.org/uniprot/P0CU20	P0CU20	RecName: Full=Fluoride export protein 2 >gi|1064302987|sp|P0CU19.1|FEX1_SCHPO RecName: Full=Fluoride export protein 1	1	1.61058e-08	24.6622	41.2162	269	60.077
TC0400005543.mtr.1		Medtr4g078535.1	http://www.medicagogenome.org/feature/Medtr4g078535.1	LRR/extensin HC chr4:30342209-30340782	5.72	3.73	0.24	0.35	3.96	0.001297	0.17191	Medtr4g078535	LRR/extensin	chr4	30340782 - 30342209	-	Medtr4g078535.1	TC0400005543.mtr.1	Medtr4g078535.1	http://www.medicagogenome.org/feature/Medtr4g078535.1	LRR/extensin HC chr4:30342209-30340782	1	0	100	1275	2300.58	Medtr4g078535.1	LRR	Mtr.32593.1.S1_at	1	0	100	654	1180.69	TC0400005543.mtr.1	http://www.uniprot.org/uniprot/Q9LHF1	Q9LHF1	RecName: Full=Leucine-rich repeat extensin-like protein 4; Short=AtLRX4; Short=LRR/EXTENSIN4; AltName: Full=Cell wall hydroxyproline-rich glycoprotein; Flags: Precursor	1	2.22484e-130	56.7976	71.6012	326	394.045
TC0300004439.mtr.1		Medtr3g055120.1	http://www.medicagogenome.org/feature/Medtr3g055120.1	pathogenesis-related protein bet V I family protein HC chr3:21659064-21657810	6.34	4.36	1.04	0.64	3.95	0.141057	0.40405	Medtr3g055120	pathogenesis-related protein bet V I family protein	chr3	21657810 - 21659064	-	Medtr3g055120.1; Medtr3g055120.2	TC0300004439.mtr.1	Medtr3g055120.1	http://www.medicagogenome.org/feature/Medtr3g055120.1	pathogenesis-related protein bet V I family protein HC chr3:21659064-21657810	1	0	100	471	850.673	Medtr3g055120.1	pathogenesis-related protein bet V I family protein	Mtr.43078.1.S1_s_at	1	0	100	698	1260.04	TC0300004439.mtr.1	http://www.uniprot.org/uniprot/G7J032	G7J032	RecName: Full=Phytohormone-binding protein; AltName: Full=Major pollen allergen Bet v 1-like protein; AltName: Full=Pathogenesis-related PR10-like protein	1	1.07816e-105	100	100	156	313.923
TC0200002062.mtr.1		Medtr2g075680.1	http://www.medicagogenome.org/feature/Medtr2g075680.1	cysteine-tRNA ligase HC chr2:31648412-31650755	5.18	3.21	0.07	0.08	3.94	6e-06	0.057987	Medtr2g075680	cysteine-tRNA ligase	chr2	31648412 - 31650755	+	Medtr2g075680.1	TC0200002062.mtr.1	Medtr2g075680.1	http://www.medicagogenome.org/feature/Medtr2g075680.1	cysteine-tRNA ligase HC chr2:31648412-31650755	1	0	100	921	1662.19	Medtr2g075680.1	cysteine-tRNA ligase	Mtr.25575.1.S1_x_at	1	1.62714e-42	88.9706	135	174.41	TC0200002062.mtr.1	http://www.uniprot.org/uniprot/Q9LY00	Q9LY00	RecName: Full=Probable WRKY transcription factor 70; AltName: Full=WRKY DNA-binding protein 70	1	3.31621e-23	32.8431	50.9804	179	101.679
TC0200002378.mtr.1		Medtr2g086700.1	http://www.medicagogenome.org/feature/Medtr2g086700.1	capsanthin/capsorubin synthase, chromoplast protein HC chr2:36455122-36457181	8.44	6.48	0.51	0.79	3.91	0.039252	0.264959	Medtr2g086700	capsanthin/capsorubin synthase, chromoplast protein	chr2	36455122 - 36457181	+	Medtr2g086700.1	TC0200002378.mtr.1	Medtr2g086700.1	http://www.medicagogenome.org/feature/Medtr2g086700.1	capsanthin/capsorubin synthase, chromoplast protein HC chr2:36455122-36457181	1	0	100	1509	2722.57	Medtr2g086700.1	capsanthin	Mtr.2484.1.S1_at	1	0	85.0921	597	661.319	TC0200002378.mtr.1	http://www.uniprot.org/uniprot/Q9SEA0	Q9SEA0	RecName: Full=Capsanthin/capsorubin synthase, chromoplastic; Flags: Precursor	1	0	67.78	78.389	503	707.983
TC0400000878.mtr.1		Medtr4g039740.1	http://www.medicagogenome.org/feature/Medtr4g039740.1	DUF642 family protein HC chr4:14128546-14130863	5.98	4.01	0.92	0.53	3.91	0.068393	0.312322	Medtr4g039740	DUF642 family protein	chr4	14128546 - 14130863	+	Medtr4g039740.1	TC0400000878.mtr.1	Medtr4g039740.1	http://www.medicagogenome.org/feature/Medtr4g039740.1	DUF642 family protein HC chr4:14128546-14130863	1	0	100	1104	1992.21	Medtr4g039740.1	DUF642 family protein	Mtr.43642.1.S1_at	1	0	92.5926	1107	1626.12	TC0400000878.mtr.1	http://www.uniprot.org/uniprot/Q8H0V6	Q8H0V6	RecName: Full=ABC transporter F family member 3; Short=ABC transporter ABCF.3; Short=AtABCF3; AltName: Full=GCN20-type ATP-binding cassette protein GCN3	1	2.50341	38.4615	63.4615	47	33.8834
TC0700003545.mtr.1		Medtr7g024900.1	http://www.medicagogenome.org/feature/Medtr7g024900.1	calcium ion-binding protein, putative HC chr7:8240024-8239857	5.72	3.75	0.96	0.38	3.91	0.028439	0.244682	Medtr7g024900	calcium ion-binding protein, putative	chr7	8239857 - 8240024	-	Medtr7g024900.1	TC0700003545.mtr.1	Medtr7g024900.1	http://www.medicagogenome.org/feature/Medtr7g024900.1	calcium ion-binding protein, putative HC chr7:8240024-8239857	1	2.132e-82	100	168	304.252	Medtr7g024900.1	calcium ion-binding protein, putative	Mtr.8915.1.S1_at	1	2.74973e-67	96.732	153	253.758	TC0700003545.mtr.1	http://www.uniprot.org/uniprot/Q9LF55	Q9LF55	RecName: Full=Probable calcium-binding protein CML32; AltName: Full=Calmodulin-like protein 32	1	0.173835	46.4286	67.8571	28	31.5722
TC0700004844.mtr.1		Medtr7g080180.1	http://www.medicagogenome.org/feature/Medtr7g080180.1	serine carboxypeptidase-like protein HC chr7:30489482-30482239	8.26	6.29	0.27	0.84	3.91	0.040434	0.267829	Medtr7g080180	serine carboxypeptidase-like protein	chr7	30482239 - 30489482	-	Medtr7g080180.1; Medtr7g080180.2; Medtr7g080180.3; Medtr7g080180.4; Medtr7g080180.5	TC0700004844.mtr.1	Medtr7g080180.1	http://www.medicagogenome.org/feature/Medtr7g080180.1	serine carboxypeptidase-like protein HC chr7:30489482-30482239	1	0	98.035	1497	2641.42	Medtr7g080180.1	serine carboxypeptidase-like protein	Mtr.23876.1.S1_at	1	0	94.8652	1509	2504.36	TC0700004844.mtr.1	http://www.uniprot.org/uniprot/Q8L7B2	Q8L7B2	RecName: Full=Serine carboxypeptidase-like 20; Flags: Precursor	1	0	62.7451	74.7059	489	657.907
TC0600001535.mtr.1		Medtr6g477760.1	http://www.medicagogenome.org/feature/Medtr6g477760.1	cyclic nucleotide-gated cation channel protein HC chr6:28528572-28534464	6.56	4.6	0.29	0.67	3.9	0.011454	0.203584	Medtr6g477760	cyclic nucleotide-gated cation channel protein	chr6	28528572 - 28534464	+	Medtr6g477760.1	TC0600001535.mtr.1	Medtr6g477760.1	http://www.medicagogenome.org/feature/Medtr6g477760.1	cyclic nucleotide-gated cation channel protein HC chr6:28528572-28534464	1	0	100	2103	3793.77	Medtr6g477760.1	cyclic nucleotide-gated cation channel protein	Mtr.13294.1.S1_at	1	6.25903e-165	75.9901	808	581.971	TC0600001535.mtr.1	http://www.uniprot.org/uniprot/Q9LD37	Q9LD37	RecName: Full=Probable cyclic nucleotide-gated ion channel 20, chloroplastic; AltName: Full=Cyclic nucleotide-binding transporter 1; Flags: Precursor	1	0	61.7054	76.5891	637	792.727
TC0700002896.mtr.1	MtAmt1	Medtr7g115050.1	http://www.medicagogenome.org/feature/Medtr7g115050.1	ammonium transporter 1 protein HC chr7:47501145-47503452	6.4	4.44	0.28	0.87	3.9	0.02171	0.227703	Medtr7g115050	ammonium transporter 1 protein	chr7	47501145 - 47503452	+	Medtr7g115050.1	TC0700002896.mtr.1	Medtr7g115050.1	http://www.medicagogenome.org/feature/Medtr7g115050.1	ammonium transporter 1 protein HC chr7:47501145-47503452	1	0	100	1443	2603.55	Medtr7g115050.1	ammonium transporter 1 protein	Mtr.4243.1.S1_at	1	4.08115e-172	100	335	605.415	TC0700002896.mtr.1	http://www.uniprot.org/uniprot/Q84KJ6	Q84KJ6	RecName: Full=Ammonium transporter 3 member 1; Short=OsAMT3;1	1	0	56.9002	73.0361	456	533.872
TC0300002940.mtr.1		Medtr3g109280.1	http://www.medicagogenome.org/feature/Medtr3g109280.1	plant/F12B17-70 protein HC chr3:50521343-50526152	6.65	4.69	0.59	0.25	3.89	0.008867	0.195849	Medtr3g109280	plant/F12B17-70 protein	chr3	50521343 - 50526152	+	Medtr3g109280.1	TC0300002940.mtr.1	Medtr3g109280.1	http://www.medicagogenome.org/feature/Medtr3g109280.1	plant/F12B17-70 protein HC chr3:50521343-50526152	1	0	100	693	1251.02	Medtr3g109280.1	plant	Mtr.13457.1.S1_at	1	0	100	551	994.943	TC0300002940.mtr.1	http://www.uniprot.org/uniprot/Q981V0	Q981V0	RecName: Full=Argininosuccinate lyase 2; Short=ASAL 2; AltName: Full=Arginosuccinase 2	1	8.84357	33.8983	49.1525	57	31.187
TC0800000285.mtr.1		Medtr8g012860.1	http://www.medicagogenome.org/feature/Medtr8g012860.1	Defensin-like protein HC chr8:3876501-3877335	8.15	6.19	1.21	0.95	3.89	0.14453	0.407519	Medtr8g012860	Defensin related	chr8	3876501 - 3877335	+	Medtr8g012860.1	TC0800000285.mtr.1	Medtr8g012860.1	http://www.medicagogenome.org/feature/Medtr8g012860.1	Defensin-like protein HC chr8:3876501-3877335	1	1.104e-119	100	237	428.685	Medtr8g012860.1	Defensin related	Mtr.7210.1.S1_at	1	1.84124e-52	79.668	240	205.067	TC0800000285.mtr.1	http://www.uniprot.org/uniprot/P82787	P82787	RecName: Full=Defensin-like protein 19; AltName: Full=Defensin AMP1 protein; AltName: Full=Low-molecular-weight cysteine-rich protein 78; Short=Protein LCR78; AltName: Full=Plant defensin 1.4; Flags: Precursor	1	1.27416e-11	47.1429	60	70	59.3066
TC0800000771.mtr.1		Medtr8g031850.1	http://www.medicagogenome.org/feature/Medtr8g031850.1	short chain dehydrogenase/reductase HC chr8:11925735-11928217	5.95	3.99	0.73	1.18	3.89	0.145924	0.40889	Medtr8g031850	short chain dehydrogenase/reductase	chr8	11925735 - 11928217	+	Medtr8g031850.1	TC0800000771.mtr.1	Medtr8g031850.1	http://www.medicagogenome.org/feature/Medtr8g031850.1	short chain dehydrogenase/reductase HC chr8:11925735-11928217	1	0	100	768	1386.27	Medtr8g031850.1	short chain dehydrogenase	Mtr.9894.1.S1_at	2	0	98.0769	468	807.392	TC0800000771.mtr.1	http://www.uniprot.org/uniprot/Q9M2E2	Q9M2E2	RecName: Full=(+)-neomenthol dehydrogenase; AltName: Full=Menthone:neomenthol reductase; AltName: Full=Short-chain dehydrogenase/reductase 1; Short=AtSDR1	1	6.80413e-83	45.9459	62.8378	296	258.07
TC0800004581.mtr.1		Medtr8g068050.1	http://www.medicagogenome.org/feature/Medtr8g068050.1	lectin receptor kinase HC chr8:28343412-28341199	7.8	5.84	0.43	1.43	3.89	0.115875	0.373796	Medtr8g068050	lectin receptor kinase	chr8	28341199 - 28343412	-	Medtr8g068050.1; Medtr8g068050.2	TC0800004581.mtr.1	Medtr8g068050.1	http://www.medicagogenome.org/feature/Medtr8g068050.1	lectin receptor kinase HC chr8:28343412-28341199	1	0	100	2049	3696.39	Medtr8g068050.1	lectin receptor kinase	Mtr.45646.1.S1_at	1	0	100	2049	3696.39	TC0800004581.mtr.1	http://www.uniprot.org/uniprot/Q9LXA5	Q9LXA5	RecName: Full=L-type lectin-domain containing receptor kinase IX.1; Short=LecRK-IX.1; Flags: Precursor	1	0	50.5495	67.6609	622	593.193
TCscaffold053600000001.mtr.1		Medtr0536s0010.1	http://www.medicagogenome.org/feature/Medtr0536s0010.1	UDP-glucosyltransferase family protein HC scaffold0536:470-1930	7.31	5.36	0.27	1.24	3.89	0.060591	0.301388	Medtr0536s0010	UDP-glucosyltransferase family protein	scaffold0536	470 - 1930	+	Medtr0536s0010.1	TCscaffold053600000001.mtr.1	Medtr0536s0010.1	http://www.medicagogenome.org/feature/Medtr0536s0010.1	UDP-glucosyltransferase family protein HC scaffold0536:470-1930	1	0	100	1461	2636.01	Medtr0536s0010.1	UDP-glucosyltransferase family protein	Mtr.9007.1.S1_at	1	0	72.819	1365	778.538	TCscaffold053600000001.mtr.1	http://www.uniprot.org/uniprot/Q2V6J9	Q2V6J9	RecName: Full=UDP-glucose flavonoid 3-O-glucosyltransferase 7; AltName: Full=Flavonol 3-O-glucosyltransferase 7; Short=FaGT7	1	4.10476e-120	43.0353	61.1227	470	367.851
TC0300006480.mtr.1		Medtr3g110190.1	http://www.medicagogenome.org/feature/Medtr3g110190.1	RING-H2 finger protein ATL4J HC chr3:51190946-51189912	5.71	3.76	1.19	0.8	3.88	0.197459	0.462027	Medtr3g110190	RING-H2 finger protein ATL4J	chr3	51189912 - 51190946	-	Medtr3g110190.1	TC0300006480.mtr.1	Medtr3g110190.1	http://www.medicagogenome.org/feature/Medtr3g110190.1	RING-H2 finger protein ATL4J HC chr3:51190946-51189912	2	0	100	1035	1867.77	Medtr3g110190.1	RING-H2 finger protein ATL4J	Mtr.31257.1.S1_at	1	0	100	470	848.87	TC0300006480.mtr.1	http://www.uniprot.org/uniprot/Q9SL78	Q9SL78	RecName: Full=Putative RING-H2 finger protein ATL12; AltName: Full=RING-type E3 ubiquitin transferase ATL12; Flags: Precursor	1	5.27774e-68	40.2235	56.7039	349	224.942
TC0100003951.mtr.1		Medtr1g027640.1	http://www.medicagogenome.org/feature/Medtr1g027640.1	wall-associated receptor kinase-like protein LC chr1:9203571-9199322	7.4	5.45	0.16	0.76	3.87	0.011349	0.203494	Medtr1g027640	wall-associated receptor kinase-like protein	chr1	9199322 - 9203571	-	Medtr1g027640.1	TC0100003951.mtr.1	Medtr1g027640.1	http://www.medicagogenome.org/feature/Medtr1g027640.1	wall-associated receptor kinase-like protein LC chr1:9203571-9199322	1	0	100	2250	4058.87	Medtr1g027640.1	wall-associated receptor kinase-like protein	Mtr.41986.1.S1_at	1	0	99.4664	937	1654.98	TC0100003951.mtr.1	http://www.uniprot.org/uniprot/Q9LMN8	Q9LMN8	RecName: Full=Wall-associated receptor kinase 3; Flags: Precursor	1	0	45.0131	63.5171	735	595.504
TC0300005383.mtr.1		Medtr3g079560.1	http://www.medicagogenome.org/feature/Medtr3g079560.1	serine carboxypeptidase-like protein HC chr3:35911950-35909107	7.58	5.62	0.18	0.79	3.87	0.014557	0.212593	Medtr3g079560	serine carboxypeptidase-like protein	chr3	35909107 - 35911950	-	Medtr3g079560.1	TC0300005383.mtr.1	Medtr3g079560.1	http://www.medicagogenome.org/feature/Medtr3g079560.1	serine carboxypeptidase-like protein HC chr3:35911950-35909107	1	0	100	1488	2684.7	Medtr3g079560.1	serine carboxypeptidase-like protein	Mtr.40285.1.S1_at	1	0	89.8531	1491	2001.22	TC0300005383.mtr.1	http://www.uniprot.org/uniprot/P52711	P52711	RecName: Full=Serine carboxypeptidase II-3; AltName: Full=CP-MII.3; Contains: RecName: Full=Serine carboxypeptidase II-3 chain A; Contains: RecName: Full=Serine carboxypeptidase II-3 chain B; Flags: Precursor	1	3.45361e-174	52.8827	65.8052	493	507.679
TC0100001649.mtr.1		Medtr1g062110.2	http://www.medicagogenome.org/feature/Medtr1g062110.2	leucoanthocyanidin dioxygenase-like protein HC chr1:27121978-27125453	4.25	2.3	0.37	0.07	3.86	0.001389	0.17191	Medtr1g062110	leucoanthocyanidin dioxygenase-like protein	chr1	27121978 - 27126198	+	Medtr1g062110.1; Medtr1g062110.2	TC0100001649.mtr.1	Medtr1g062110.2	http://www.medicagogenome.org/feature/Medtr1g062110.2	leucoanthocyanidin dioxygenase-like protein HC chr1:27121978-27125453	1	0	100	963	1737.93	Medtr1g062110.1	leucoanthocyanidin dioxygenase-like protein	Mtr.26837.1.S1_at	1	0	100	402	726.241	TC0100001649.mtr.1	http://www.uniprot.org/uniprot/Q9ZSA8	Q9ZSA8	RecName: Full=Protein DMR6-LIKE OXYGENASE 1; AltName: Full=2-oxoglutarate (2OG)-Fe(II) oxygenase-like protein DLO1; AltName: Full=Protein SENESCENCE-ASSOCIATED GENE 108; AltName: Full=Salicylate 3-hydroxylase DLO1; Short=S3H DLO1; Short=SA 3-hydroxylase DLO1; Short=Salicylic acid 3-hydroxylase DLO1	2	9.68435e-71	45.1362	64.5833	247	239.965
TC0200005841.mtr.1		Medtr2g105100.1	http://www.medicagogenome.org/feature/Medtr2g105100.1	3-ketoacyl carrier synthase III HC chr2:45323306-45319381	8.62	6.67	0.3	0.62	3.86	0.015899	0.214447	Medtr2g105100	3-ketoacyl carrier synthase III	chr2	45319381 - 45323306	-	Medtr2g105100.1	TC0200005841.mtr.1	Medtr2g105100.1	http://www.medicagogenome.org/feature/Medtr2g105100.1	3-ketoacyl carrier synthase III HC chr2:45323306-45319381	1	0	100	1191	2149.1	Medtr2g105100.1	3-ketoacyl carrier synthase III	Mtr.38577.1.S1_at	1	0	99.84	1875	3364.57	TC0200005841.mtr.1	http://www.uniprot.org/uniprot/P49243	P49243	RecName: Full=3-oxoacyl-[acyl-carrier-protein] synthase III, chloroplastic; AltName: Full=Beta-ketoacyl-ACP synthase III; Short=KAS III; Flags: Precursor	1	0	70.5446	82.1782	403	583.178
TCscaffold032800000003.mtr.1		Medtr0328s0040.1	http://www.medicagogenome.org/feature/Medtr0328s0040.1	AhpC/TSA antioxidant enzyme HC scaffold0328:15405-12609	6.93	4.98	0.52	0.56	3.86	0.012408	0.207024	Medtr0328s0040	AhpC/TSA antioxidant enzyme	scaffold0328	12609 - 15405	-	Medtr0328s0040.1	TCscaffold032800000003.mtr.1	Medtr0328s0040.1	http://www.medicagogenome.org/feature/Medtr0328s0040.1	AhpC/TSA antioxidant enzyme HC scaffold0328:15405-12609	1	0	100	1272	2295.17	Medtr0328s0040.1	AhpC	Mtr.43666.1.S1_at	1	1.1591	95.4545	22	35.5503	TCscaffold032800000003.mtr.1	http://www.uniprot.org/uniprot/Q6AXX6	Q6AXX6	RecName: Full=Redox-regulatory protein FAM213A; AltName: Full=Peroxiredoxin-like 2 activated in M-CSF stimulated monocytes; Short=Protein PAMM; AltName: Full=Sperm head protein 1	1	1.3361e-27	35.3234	52.7363	182	113.62
TC0100002083.mtr.1		Medtr1g077660.1	http://www.medicagogenome.org/feature/Medtr1g077660.1	aluminum activated malate transporter family protein HC chr1:34681008-34683920	4.78	2.84	0.11	0.71	3.84	0.014671	0.212754	Medtr1g077660	aluminum activated malate transporter family protein	chr1	34681008 - 34683920	+	Medtr1g077660.1	TC0100002083.mtr.1	Medtr1g077660.1	http://www.medicagogenome.org/feature/Medtr1g077660.1	aluminum activated malate transporter family protein HC chr1:34681008-34683920	1	0	100	1422	2565.68	Medtr1g077660.1	aluminum activated malate transporter family protein	Mtr.3429.1.S1_at	1	0	99.2526	668	1180.69	TC0100002083.mtr.1	http://www.uniprot.org/uniprot/O23086	O23086	RecName: Full=Aluminum-activated malate transporter 10; Short=AtALMT10	1	8.1495e-155	48.7654	66.4609	483	461.84
TC0100003098.mtr.1		Medtr1g109110.1	http://www.medicagogenome.org/feature/Medtr1g109110.1	palmitoyl-acyl carrier thioesterase HC chr1:49299945-49302477	6.9	4.96	0.59	0.45	3.84	0.014842	0.213327	Medtr1g109110	palmitoyl-acyl carrier thioesterase	chr1	49299945 - 49302477	+	Medtr1g109110.1	TC0100003098.mtr.1	Medtr1g109110.1	http://www.medicagogenome.org/feature/Medtr1g109110.1	palmitoyl-acyl carrier thioesterase HC chr1:49299945-49302477	1	0	100	1137	2051.72	Medtr1g109110.1	palmitoyl-acyl carrier thioesterase	Mtr.35910.1.S1_at	1	0	98.1481	644	1097.73	TC0100003098.mtr.1	http://www.uniprot.org/uniprot/Q9SQI3	Q9SQI3	RecName: Full=Palmitoyl-acyl carrier protein thioesterase, chloroplastic; AltName: Full=16:0-acyl-carrier protein thioesterase; Short=16:0-ACP thioesterase; AltName: Full=Acyl-[acyl-carrier-protein] hydrolase; AltName: Full=PATE; Flags: Precursor	1	7.83611e-81	52.7197	69.4561	239	261.922
TC0400001966.mtr.1		Medtr4g081190.1	http://www.medicagogenome.org/feature/Medtr4g081190.1	ABC transporter B family protein HC chr4:31437802-31442803	10.47	8.53	0.05	1.17	3.84	0.076673	0.324398	Medtr4g081190	ABC transporter B family protein	chr4	31437802 - 31442803	+	Medtr4g081190.1	TC0400001966.mtr.1	Medtr4g081190.1	http://www.medicagogenome.org/feature/Medtr4g081190.1	ABC transporter B family protein HC chr4:31437802-31442803	3	0	100	3708	6688.18	Medtr4g081190.1	ABC transporter B family protein	Mtr.44070.1.S1_at	1	0	99.7925	482	865.1	TC0400001966.mtr.1	http://www.uniprot.org/uniprot/Q6YUU5	Q6YUU5	RecName: Full=Putative multidrug resistance protein; AltName: Full=P-glycoprotein	1	0	52.809	70.5457	1217	1288.09
TC0600002697.mtr.1		Medtr6g034940.1	http://www.medicagogenome.org/feature/Medtr6g034940.1	cytochrome P450 family protein HC chr6:12232530-12228075	10.2	8.26	0.6	0.72	3.84	0.032114	0.250843	Medtr6g034940	cytochrome P450 family protein	chr6	12228075 - 12232530	-	Medtr6g034940.1	TC0600002697.mtr.1	Medtr6g034940.1	http://www.medicagogenome.org/feature/Medtr6g034940.1	cytochrome P450 family protein HC chr6:12232530-12228075	1	0	100	1446	2608.96	Medtr6g034940.1	cytochrome P450 family protein	Mtr.10089.1.S1_at	1	0	99.2188	640	1128.39	TC0600002697.mtr.1	http://www.uniprot.org/uniprot/Q9FH76	Q9FH76	RecName: Full=Abscisic acid 8'-hydroxylase 3; Short=ABA 8'-hydroxylase 3; AltName: Full=Cytochrome P450 707A3	1	1.89099e-96	36.036	56.5315	423	305.834
TC0700002383.mtr.1		Medtr7g099570.1	http://www.medicagogenome.org/feature/Medtr7g099570.1	ankyrin repeat protein HC chr7:39943277-39945382	7.81	5.87	0.09	0.78	3.84	0.015741	0.214422	Medtr7g099570	ankyrin repeat protein	chr7	39943277 - 39945382	+	Medtr7g099570.1	TC0700002383.mtr.1	Medtr7g099570.1	http://www.medicagogenome.org/feature/Medtr7g099570.1	ankyrin repeat protein HC chr7:39943277-39945382	3	0	100	1824	3290.63	Medtr7g099570.1	ankyrin repeat protein	Mtr.2717.1.S1_at	1	1.05315e-15	65.5738	345	86.0446	TC0700002383.mtr.1	http://www.uniprot.org/uniprot/Q8GYH5	Q8GYH5	RecName: Full=Ankyrin repeat-containing protein BDA1; AltName: Full=Protein BIAN DA 1	1	1.07888e-16	31.6514	49.5413	213	86.2705
TSUnmapped00004771.mtr.1		Medtr4g117430.1	http://www.medicagogenome.org/feature/Medtr4g117430.1	F-box protein interaction domain protein LC chr4:48705566-48705099	7.64	5.7	0.99	0.49	3.84	0.158572	0.422207					---		TSUnmapped00004771.mtr.1	Medtr4g117430.1	http://www.medicagogenome.org/feature/Medtr4g117430.1	F-box protein interaction domain protein LC chr4:48705566-48705099	1	0.052	92.308	26	39.157	Mt4-unmapped-4771	Unmapped Top-Strand Novel Transcript PUT-169a-Medicago_truncatula-52946	Mtr.7431.1.S1_at	1	0	100	557	1005.76	TSUnmapped00004771.mtr.1	http://www.uniprot.org/uniprot/Q962T2	Q962T2	RecName: Full=60S ribosomal protein L28	1	2.84009e-30	48.3607	66.3934	121	113.62
TC0400000877.mtr.1		Medtr4g039720.1	http://www.medicagogenome.org/feature/Medtr4g039720.1	DUF642 family protein HC chr4:14124553-14127333	5.65	3.71	0.65	0.62	3.83	0.034147	0.254965	Medtr4g039720	DUF642 family protein	chr4	14124553 - 14127333	+	Medtr4g039720.1	TC0400000877.mtr.1	Medtr4g039720.1	http://www.medicagogenome.org/feature/Medtr4g039720.1	DUF642 family protein HC chr4:14124553-14127333	1	0	100	1116	2013.85	Medtr4g039720.1	DUF642 family protein	Mtr.43642.1.S1_at	1	0	99.7758	1337	2392.55	TC0400000877.mtr.1	http://www.uniprot.org/uniprot/P68036	P68036	RecName: Full=Ubiquitin-conjugating enzyme E2 L3; AltName: Full=E2 ubiquitin-conjugating enzyme L3; AltName: Full=L-UBC; AltName: Full=UbcH7; AltName: Full=Ubiquitin carrier protein L3; AltName: Full=Ubiquitin-conjugating enzyme E2-F1; AltName: Full=Ubiquitin-protein ligase L3 >gi|54039806|sp|P68037.1|UB2L3_MOUSE RecName: Full=Ubiquitin-conjugating enzyme E2 L3; AltName: Full=E2 ubiquitin-conjuga…	1	5.87649	32.8125	48.4375	64	31.9574
TC0600001684.mtr.1		Medtr6g082990.1	http://www.medicagogenome.org/feature/Medtr6g082990.1	wall-associated receptor kinase galacturonan-binding protein LC chr6:31005500-31007147	6.18	4.25	0.35	0.37	3.83	0.003161	0.178123	Medtr6g082990	wall-associated receptor kinase galacturonan-binding protein	chr6	31005500 - 31007147	+	Medtr6g082990.1	TC0600001684.mtr.1	Medtr6g082990.1	http://www.medicagogenome.org/feature/Medtr6g082990.1	wall-associated receptor kinase galacturonan-binding protein LC chr6:31005500-31007147	1	0	100	816	1472.84	Medtr6g082990.1	wall-associated receptor kinase galacturonan-binding protein	Mtr.50227.1.S1_s_at	1	0.210358	89.2857	28	37.3537	TC0600001684.mtr.1	http://www.uniprot.org/uniprot/P0C5E2	P0C5E2	RecName: Full=LEAF RUST 10 DISEASE-RESISTANCE LOCUS RECEPTOR-LIKE PROTEIN KINASE-like 1.2; AltName: Full=Probable receptor-like serine/threonine-protein kinase LRK10L-1.2; Flags: Precursor	1	6.93471e-22	29.4872	47.8632	220	99.3673
TC0700001414.mtr.1		Medtr7g070810.1	http://www.medicagogenome.org/feature/Medtr7g070810.1	UDP-glucosyltransferase family protein HC chr7:26207053-26208516	8.71	6.77	0.45	1.08	3.83	0.066965	0.311011	Medtr7g070810	UDP-glucosyltransferase family protein	chr7	26207053 - 26208516	+	Medtr7g070810.1	TC0700001414.mtr.1	Medtr7g070810.1	http://www.medicagogenome.org/feature/Medtr7g070810.1	UDP-glucosyltransferase family protein HC chr7:26207053-26208516	1	0	100	1464	2641.42	Medtr7g070810.1	UDP-glucosyltransferase family protein	Mtr.49679.1.S1_at	1	0	100	1464	2641.42	TC0700001414.mtr.1	http://www.uniprot.org/uniprot/D4Q9Z4	D4Q9Z4	RecName: Full=Soyasapogenol B glucuronide galactosyltransferase; AltName: Full=Soyasaponin glycosyltransferase 2; AltName: Full=UDP-galactose:SBMG-galactosyltransferase	1	7.5019e-176	50.6122	69.3878	486	510.76
TC0400004215.mtr.1		Medtr4g024370.1	http://www.medicagogenome.org/feature/Medtr4g024370.1	DUF1442 family protein HC chr4:8245188-8243460	7.83	5.9	0.59	1.02	3.82	0.061842	0.30352	Medtr4g024370	DUF1442 family protein	chr4	8243459 - 8249190	-	Medtr4g024370.1; Medtr4g024370.2	TC0400004215.mtr.1	Medtr4g024370.1	http://www.medicagogenome.org/feature/Medtr4g024370.1	DUF1442 family protein HC chr4:8245188-8243460	2	0	100	699	1261.84	Medtr4g024370.1	DUF1442 family protein	Mtr.22123.1.S1_at	2	0	100	699	1261.84	TC0400004215.mtr.1	http://www.uniprot.org/uniprot/P10435	P10435	RecName: Full=Uncharacterized immunity region protein 12	1	7.89303	27.4194	45.1613	57	30.4166
TC0700005491.mtr.1		Medtr7g498330.1	http://www.medicagogenome.org/feature/Medtr7g498330.1	peptide transporter PTR3-A-like protein HC chr7:39300335-39299520	5.06	3.12	0.09	0.17	3.82	8.6e-05	0.130922	Medtr7g498330	peptide transporter PTR3-A-like protein	chr7	39299520 - 39300335	-	Medtr7g498330.1	TC0700005491.mtr.1	Medtr7g498330.1	http://www.medicagogenome.org/feature/Medtr7g498330.1	peptide transporter PTR3-A-like protein HC chr7:39300335-39299520	1	2.132e-82	100	168	304.252	Medtr7g498330.1	peptide transporter PTR3-A-like protein	Mtr.47098.1.S1_at	1	5.67263e-57	100	121	219.494	TC0700005491.mtr.1	http://www.uniprot.org/uniprot/Q9FNL8	Q9FNL8	RecName: Full=Protein NRT1/ PTR FAMILY 5.3; Short=AtNPF5.3; AltName: Full=Peptide transporter PTR3-B	1	8.04337e-11	56	70	50	60.077
TC0600001965.mtr.1		Medtr6g005360.1	http://www.medicagogenome.org/feature/Medtr6g005360.1	germin family protein HC chr6:718445-717382	4.93	3	0.77	0.18	3.81	0.034902	0.256483	Medtr6g005360	germin family protein	chr6	717382 - 718445	-	Medtr6g005360.1	TC0600001965.mtr.1	Medtr6g005360.1	http://www.medicagogenome.org/feature/Medtr6g005360.1	germin family protein HC chr6:718445-717382	1	0	100	663	1196.92	Medtr6g005360.1	germin family protein	Mtr.43572.1.S1_at	1	0	96.2644	696	1139.21	TC0600001965.mtr.1	http://www.uniprot.org/uniprot/Q6K5Q0	Q6K5Q0	RecName: Full=Putative germin-like protein 2-1; Flags: Precursor	1	1.59539e-91	66.9725	75.2294	216	277.715
TC0300001845.mtr.1		Medtr3g076630.1	http://www.medicagogenome.org/feature/Medtr3g076630.1	pyruvate dehydrogenase E1 beta subunit HC chr3:34442945-34446106	9.13	7.2	0.2	0.5	3.8	0.004321	0.182153	Medtr3g076630	pyruvate dehydrogenase E1 beta subunit	chr3	34442945 - 34446106	+	Medtr3g076630.1	TC0300001845.mtr.1	Medtr3g076630.1	http://www.medicagogenome.org/feature/Medtr3g076630.1	pyruvate dehydrogenase E1 beta subunit HC chr3:34442945-34446106	1	0	100	1212	2186.97	Medtr3g076630.1	pyruvate dehydrogenase E1 beta subunit	Mtr.37723.1.S1_at	2	0	90.1285	1459	1986.8	TC0300001845.mtr.1	http://www.uniprot.org/uniprot/O64688	O64688	RecName: Full=Pyruvate dehydrogenase E1 component subunit beta-3, chloroplastic; Flags: Precursor	1	0	82.0639	87.9607	406	681.789
TC0300001905.mtr.1		Medtr3g078410.1	http://www.medicagogenome.org/feature/Medtr3g078410.1	alpha-N-acetylglucosaminidase family protein HC chr3:35327706-35337657	8.63	6.71	0.14	0.91	3.8	0.0263	0.239875	Medtr3g078410	alpha-N-acetylglucosaminidase family protein	chr3	35327706 - 35337657	+	Medtr3g078410.1	TC0300001905.mtr.1	Medtr3g078410.1	http://www.medicagogenome.org/feature/Medtr3g078410.1	alpha-N-acetylglucosaminidase family protein HC chr3:35327706-35337657	1	0	100	2361	4259.04	Medtr3g078410.1	alpha-N-acetylglucosaminidase family protein	Mtr.32080.1.S1_at	1	2.81016e-100	84.6395	318	367.37	TC0300001905.mtr.1	http://www.uniprot.org/uniprot/Q9FNA3	Q9FNA3	RecName: Full=Alpha-N-acetylglucosaminidase; AltName: Full=N-acetyl-glucosaminidase; Short=AtNAGLU; AltName: Full=Protein CYCLOPS 1; Flags: Precursor	1	0	55.817	71.7647	763	885.56
TC0800003059.mtr.1		Medtr8g010530.1	http://www.medicagogenome.org/feature/Medtr8g010530.1	seven transmembrane MLO family protein HC chr8:2756960-2753812	7.45	5.52	0.46	1.05	3.8	0.063563	0.306096	Medtr8g010530	seven transmembrane MLO family protein	chr8	2753812 - 2756960	-	Medtr8g010530.1	TC0800003059.mtr.1	Medtr8g010530.1	http://www.medicagogenome.org/feature/Medtr8g010530.1	seven transmembrane MLO family protein HC chr8:2756960-2753812	1	0	100	1563	2819.95	Medtr8g010530.1	seven transmembrane MLO family protein	Mtr.13115.1.S1_at	2	4.75748e-146	84.6652	866	518.853	TC0800003059.mtr.1	http://www.uniprot.org/uniprot/O49621	O49621	RecName: Full=MLO-like protein 1; Short=AtMlo1; AltName: Full=MLO protein homolog 1; Short=AtMlo-H1	1	0	63.7546	75.6506	525	683.715
TC0800005364.mtr.1		Medtr8g095040.1	http://www.medicagogenome.org/feature/Medtr8g095040.1	ammonium transporter 1 protein HC chr8:39727091-39724297	6.17	4.25	0.13	0.97	3.8	0.034739	0.256275	Medtr8g095040	ammonium transporter 1 protein	chr8	39724297 - 39727091	-	Medtr8g095040.1	TC0800005364.mtr.1	Medtr8g095040.1	http://www.medicagogenome.org/feature/Medtr8g095040.1	ammonium transporter 1 protein HC chr8:39727091-39724297	1	0	100	1458	2630.6	Medtr8g095040.1	ammonium transporter 1 protein	Mtr.25576.1.S1_at	1	0	100	1458	2630.6	TC0800005364.mtr.1	http://www.uniprot.org/uniprot/Q84KJ6	Q84KJ6	RecName: Full=Ammonium transporter 3 member 1; Short=OsAMT3;1	1	0	74.6988	83.5341	492	744.577
TC0300001072.mtr.1		Medtr3g054170.1	http://www.medicagogenome.org/feature/Medtr3g054170.1	legume lectin beta domain protein HC chr3:21482455-21483222	5.44	3.52	0.94	2.55	3.79	0.967777	0.985064	Medtr3g054170	legume lectin beta domain protein	chr3	21482455 - 21483222	+	Medtr3g054170.1	TC0300001072.mtr.1	Medtr3g054170.1	http://www.medicagogenome.org/feature/Medtr3g054170.1	legume lectin beta domain protein HC chr3:21482455-21483222	1	0	100	768	1386.27	Medtr3g054170.1	legume lectin beta domain protein	Mtr.31317.1.S1_at	1	7.32289e-178	89.7216	467	623.449	TC0300001072.mtr.1	http://www.uniprot.org/uniprot/Q41160	Q41160	RecName: Full=Putative bark agglutinin LECRPA3; Flags: Precursor	1	1.06235e-91	57.2	71.6	248	278.485
TC0300003659.mtr.1		Medtr3g019530.3	http://www.medicagogenome.org/feature/Medtr3g019530.3	S-locus lectin kinase family protein HC chr3:5504347-5500364	5.27	3.34	0.61	0.71	3.79	0.052	0.287462	Medtr3g019530	S-locus lectin kinase family protein	chr3	5500322 - 5504353	-	Medtr3g019530.1; Medtr3g019530.2; Medtr3g019530.3; Medtr3g019530.4; Medtr3g019530.5	TC0300003659.mtr.1	Medtr3g019530.3	http://www.medicagogenome.org/feature/Medtr3g019530.3	S-locus lectin kinase family protein HC chr3:5504347-5500364	1	0	100	1818	3279.81	Medtr3g019530.1	S-locus lectin kinase family protein	Mtr.3024.1.S1_at	1	0	98.9024	820	1434.96	TC0300003659.mtr.1	http://www.uniprot.org/uniprot/O81832	O81832	RecName: Full=G-type lectin S-receptor-like serine/threonine-protein kinase At4g27290; Flags: Precursor	2	0	60.2941	77.9412	551	490.345
TC0700003826.mtr.1		Medtr7g035290.1	http://www.medicagogenome.org/feature/Medtr7g035290.1	transmembrane protein, putative HC chr7:13412895-13412216	5.87	3.95	0.36	0.18	3.79	0.000996	0.17191	Medtr7g035290	transmembrane protein, putative	chr7	13412216 - 13412895	-	Medtr7g035290.1	TC0700003826.mtr.1	Medtr7g035290.1	http://www.medicagogenome.org/feature/Medtr7g035290.1	transmembrane protein, putative HC chr7:13412895-13412216	1	0	100	351	634.269	Medtr7g035290.1	transmembrane protein, putative	Mtr.32988.1.S1_at	1	0.00410494	87.8788	33	42.7638	TC0700003826.mtr.1	http://www.uniprot.org/uniprot/	not available	not available	0
TC0100002658.mtr.1		Medtr1g096240.1	http://www.medicagogenome.org/feature/Medtr1g096240.1	2-oxoacid dehydrogenase acyltransferase family protein HC chr1:43327224-43331625	9.52	7.6	0.18	0.42	3.78	0.003391	0.178123	Medtr1g096240	2-oxoacid dehydrogenase acyltransferase family protein	chr1	43327224 - 43331625	+	Medtr1g096240.1	TC0100002658.mtr.1	Medtr1g096240.1	http://www.medicagogenome.org/feature/Medtr1g096240.1	2-oxoacid dehydrogenase acyltransferase family protein HC chr1:43327224-43331625	1	0	100	1374	2479.12	Medtr1g096240.1	2-oxoacid dehydrogenase acyltransferase family protein	Mtr.41204.1.S1_at	1	0	99.8062	1032	1853.35	TC0100002658.mtr.1	http://www.uniprot.org/uniprot/Q9C8P0	Q9C8P0	RecName: Full=Dihydrolipoyllysine-residue acetyltransferase component 5 of pyruvate dehydrogenase complex, chloroplastic; AltName: Full=Dihydrolipoamide S-acetyltransferase component 5 of pyruvate dehydrogenase complex; AltName: Full=Protein EMBRYO DEFECTIVE 3003; AltName: Full=Pyruvate dehydrogenase complex component E2 5; Short=PDC-E2 5; Short=PDCE2 5; Flags: Precursor	1	0	75.4839	82.5806	465	646.736
TC0100005906.mtr.1		Medtr1g090707.1	http://www.medicagogenome.org/feature/Medtr1g090707.1	multi-copper oxidase-like protein HC chr1:40698515-40695752	9.66	7.74	0.11	0.84	3.78	0.032759	0.25243	Medtr1g090707	multi-copper oxidase-like protein	chr1	40695752 - 40698515	-	Medtr1g090707.1	TC0100005906.mtr.1	Medtr1g090707.1	http://www.medicagogenome.org/feature/Medtr1g090707.1	multi-copper oxidase-like protein HC chr1:40698515-40695752	1	0	100	1785	3220.3	Medtr1g090707.1	multi-copper oxidase-like protein	Mtr.43030.1.S1_at	1	2.12355e-24	75	179	114.899	TC0100005906.mtr.1	http://www.uniprot.org/uniprot/Q9SU40	Q9SU40	RecName: Full=Monocopper oxidase-like protein SKU5; AltName: Full=Skewed roots; Flags: Precursor	1	3.20454e-162	47.6534	63.5379	551	483.411
TC0600003495.mtr.1		Medtr6g078450.2	http://www.medicagogenome.org/feature/Medtr6g078450.2	glycoside hydrolase family 1 protein HC chr6:29462673-29456447	7.38	5.46	0.42	0.58	3.78	0.013424	0.210349	Medtr6g078450	glycoside hydrolase family 1 protein	chr6	29455806 - 29462673	-	Medtr6g078450.1; Medtr6g078450.2	TC0600003495.mtr.1	Medtr6g078450.2	http://www.medicagogenome.org/feature/Medtr6g078450.2	glycoside hydrolase family 1 protein HC chr6:29462673-29456447	1	0	100	1374	2479.12	Medtr6g078450.1	glycoside hydrolase family 1 protein	Mtr.50583.1.S1_at	2	0	81.8251	1312	1292.5	TC0600003495.mtr.1	http://www.uniprot.org/uniprot/B8AVF0	B8AVF0	RecName: Full=Beta-glucosidase 12; Flags: Precursor	2	0	75.8621	84.4828	422	599.742
TC0800001697.mtr.1	MtDxs2	Medtr8g068265.1	http://www.medicagogenome.org/feature/Medtr8g068265.1	1-deoxy-D-xylulose-5-phosphate synthase HC chr8:28466086-28471025	9.59	7.67	0.19	0.97	3.78	0.031421	0.250436	Medtr8g068265	1-deoxy-D-xylulose-5-phosphate synthase	chr8	28466086 - 28471025	+	Medtr8g068265.1	TC0800001697.mtr.1	Medtr8g068265.1	http://www.medicagogenome.org/feature/Medtr8g068265.1	1-deoxy-D-xylulose-5-phosphate synthase HC chr8:28466086-28471025	1	0	100	2136	3853.28	Medtr8g068265.1	1-deoxy-D-xylulose-5-phosphate synthase	Mtr.43585.1.S1_at	1	0	99.9258	2694	4850.55	TC0800001697.mtr.1	http://www.uniprot.org/uniprot/Q6YU51	Q6YU51	RecName: Full=Probable 1-deoxy-D-xylulose-5-phosphate synthase 2, chloroplastic; Short=1-deoxyxylulose-5-phosphate synthase; Short=DXP synthase; Short=DXPS; Flags: Precursor	1	0	82.1321	91.7417	666	1159.05
TC0800004757.mtr.1		Medtr8g074570.1	http://www.medicagogenome.org/feature/Medtr8g074570.1	GDSL-like lipase/acylhydrolase HC chr8:31533187-31530312	10.89	8.97	0.39	0.93	3.78	0.029497	0.246314	Medtr8g074570	GDSL-like lipase/acylhydrolase	chr8	31530312 - 31533187	-	Medtr8g074570.1	TC0800004757.mtr.1	Medtr8g074570.1	http://www.medicagogenome.org/feature/Medtr8g074570.1	GDSL-like lipase/acylhydrolase HC chr8:31533187-31530312	1	0	100	1116	2013.85	Medtr8g074570.1	GDSL-like lipase	Mtr.4828.1.S1_at	1	1.71515e-10	67.3469	289	68.0109	TC0800004757.mtr.1	http://www.uniprot.org/uniprot/Q9SVU5	Q9SVU5	RecName: Full=GDSL esterase/lipase At4g28780; AltName: Full=Extracellular lipase At4g28780; Flags: Precursor	1	6.6034e-67	35.0685	53.6986	352	222.246
TC0300005744.mtr.1		Medtr3g089125.1	http://www.medicagogenome.org/feature/Medtr3g089125.1	bidirectional sugar transporter HC chr3:40834426-40831984	7.14	5.23	0.37	0.34	3.77	0.002894	0.177858	Medtr3g089125	bidirectional sugar transporter	chr3	40831984 - 40834426	-	Medtr3g089125.1	TC0300005744.mtr.1	Medtr3g089125.1	http://www.medicagogenome.org/feature/Medtr3g089125.1	bidirectional sugar transporter HC chr3:40834426-40831984	1	0	100	744	1342.99	Medtr3g089125.1	bidirectional sugar transporter	Mtr.42041.1.S1_at	1	0	99.3532	773	1366.44	TC0300005744.mtr.1	http://www.uniprot.org/uniprot/Q8L9J7	Q8L9J7	RecName: Full=Bidirectional sugar transporter SWEET1; Short=AtSWEET1; AltName: Full=Protein SUGARS WILL EVENTUALLY BE EXPORTED TRANSPORTERS 1	1	5.58958e-117	67.2	80	247	345.895
TC0400006407.mtr.1		Medtr4g104730.1	http://www.medicagogenome.org/feature/Medtr4g104730.1	component of high affinity nitrate transporter HC chr4:43385189-43383529	8.64	6.72	0.54	0.3	3.77	0.009434	0.197879	Medtr4g104730	component of high affinity nitrate transporter	chr4	43383529 - 43385189	-	Medtr4g104730.1	TC0400006407.mtr.1	Medtr4g104730.1	http://www.medicagogenome.org/feature/Medtr4g104730.1	component of high affinity nitrate transporter HC chr4:43385189-43383529	1	0	100	621	1121.18	Medtr4g104730.1	component of high affinity nitrate transporter	Mtr.37222.1.S1_at	1	0	99.7347	1130	2022.86	TC0400006407.mtr.1	http://www.uniprot.org/uniprot/Q9FGS5	Q9FGS5	RecName: Full=High-affinity nitrate transporter 3.1; AltName: Full=Protein WOUND-RESPONSIVE 3; Flags: Precursor	1	7.22657e-63	52.1531	68.4211	205	207.223
TC0600001817.mtr.1		Medtr6g088140.2	http://www.medicagogenome.org/feature/Medtr6g088140.2	cycloartenol synthase HC chr6:33337004-33344123	8.05	6.14	0.29	1.02	3.77	0.061232	0.302541	Medtr6g088140	cycloartenol synthase	chr6	33337004 - 33344196	+	Medtr6g088140.1; Medtr6g088140.2	TC0600001817.mtr.1	Medtr6g088140.2	http://www.medicagogenome.org/feature/Medtr6g088140.2	cycloartenol synthase HC chr6:33337004-33344123	1	0	100	1962	3539.5	Medtr6g088140.1	cycloartenol synthase	Mtr.31626.1.S1_at	2	0	100	422	744.274	TC0600001817.mtr.1	http://www.uniprot.org/uniprot/P38605	P38605	RecName: Full=Cycloartenol synthase; Short=AtCYC; AltName: Full=2,3-epoxysqualene--cycloartenol cyclase	4	0	79.3103	93.1034	667	919.457
TC0400001558.mtr.1		Medtr4g068453.1	http://www.medicagogenome.org/feature/Medtr4g068453.1	hypothetical protein HC chr4:25697964-25698625	4.93	3.02	0.58	0.06	3.75	0.003936	0.179912	Medtr4g068453	hypothetical protein	chr4	25697964 - 25698625	+	Medtr4g068453.1	TC0400001558.mtr.1	Medtr4g068453.1	http://www.medicagogenome.org/feature/Medtr4g068453.1	hypothetical protein HC chr4:25697964-25698625	1	8.32e-108	100	216	390.814	Medtr4g068453.1	hypothetical protein	Mtr.10427.1.S1_at	1	1.13963e-79	76.4706	390	297.039	TC0400001558.mtr.1	http://www.uniprot.org/uniprot/Q6PFE3	Q6PFE3	RecName: Full=DNA repair and recombination protein RAD54B; AltName: Full=RAD54 homolog B	1	1.75351	40.8163	51.0204	49	33.4982
TC0600002644.mtr.1		Medtr6g033870.1	http://www.medicagogenome.org/feature/Medtr6g033870.1	heat shock cognate 70 kDa-like protein LC chr6:11211980-11208081	5.71	3.8	0.59	0.44	3.75	0.016448	0.214866	Medtr6g033870	heat shock cognate 70 kDa-like protein	chr6	11208081 - 11211980	-	Medtr6g033870.1	TC0600002644.mtr.1	Medtr6g033870.1	http://www.medicagogenome.org/feature/Medtr6g033870.1	heat shock cognate 70 kDa-like protein LC chr6:11211980-11208081	1	0	100	2046	3690.98	Medtr6g033870.1	heat shock cognate 70 kDa-like protein	Mtr.9262.1.S1_at	1	0	92.8678	667	996.746	TC0600002644.mtr.1	http://www.uniprot.org/uniprot/P09189	P09189	RecName: Full=Heat shock cognate 70 kDa protein	1	0	63.0673	74.8044	633	795.423
TC0600003809.mtr.1		Medtr6g090535.1	http://www.medicagogenome.org/feature/Medtr6g090535.1	arabinogalactan protein HC chr6:34411665-34410320	7.05	5.14	1.13	0.38	3.74	0.090103	0.341013	Medtr6g090535	arabinogalactan protein	chr6	34410320 - 34411665	-	Medtr6g090535.1	TC0600003809.mtr.1	Medtr6g090535.1	http://www.medicagogenome.org/feature/Medtr6g090535.1	arabinogalactan protein HC chr6:34411665-34410320	1	4.829e-95	100	192	347.533	Medtr6g090535.1	arabinogalactan protein	Mtr.11263.1.S1_at	1	1.36077e-151	100	296	535.083	TC0600003809.mtr.1	http://www.uniprot.org/uniprot/Q9M373	Q9M373	RecName: Full=Arabinogalactan peptide 20; Short=AG-peptide 20; Flags: Precursor	1	3.23795e-13	52.5424	72.8814	59	65.0846
TC0800000286.mtr.1		Medtr8g012865.1	http://www.medicagogenome.org/feature/Medtr8g012865.1	Defensin-like protein HC chr8:3882196-3883099	6.43	4.53	1.21	0.56	3.73	0.220322	0.484505	Medtr8g012865	Defensin related	chr8	3882196 - 3883099	+	Medtr8g012865.1	TC0800000286.mtr.1	Medtr8g012865.1	http://www.medicagogenome.org/feature/Medtr8g012865.1	Defensin-like protein HC chr8:3882196-3883099	1	6.28e-123	100	243	439.505	Medtr8g012865.1	Defensin related	Mtr.3215.1.S1_at	1	1.04825e-36	73.9837	243	152.769	TC0800000286.mtr.1	http://www.uniprot.org/uniprot/P82787	P82787	RecName: Full=Defensin-like protein 19; AltName: Full=Defensin AMP1 protein; AltName: Full=Low-molecular-weight cysteine-rich protein 78; Short=Protein LCR78; AltName: Full=Plant defensin 1.4; Flags: Precursor	1	4.8264e-09	36.4865	55.4054	73	52.373
TC0800002727.mtr.1		Medtr8g103227.1	http://www.medicagogenome.org/feature/Medtr8g103227.1	E3 ubiquitin-protein ligase LIN-like protein, putative HC chr8:43449553-43456981	7.81	5.92	0.1	0.99	3.73	0.08043	0.329129	Medtr8g103227	E3 ubiquitin-protein ligase LIN-like protein, putative	chr8	43449553 - 43456981	+	Medtr8g103227.1	TC0800002727.mtr.1	Medtr8g103227.1	http://www.medicagogenome.org/feature/Medtr8g103227.1	E3 ubiquitin-protein ligase LIN-like protein, putative HC chr8:43449553-43456981	1	0	100	4008	7229.19	Medtr8g103227.1	E3 ubiquitin-protein ligase LIN-like protein, putative	Mtr.25259.1.S1_at	1	0.00210635	90.9091	33	46.3705	TC0800002727.mtr.1	http://www.uniprot.org/uniprot/C6L7U1	C6L7U1	RecName: Full=Putative E3 ubiquitin-protein ligase LIN-1; AltName: Full=Protein cerberus; AltName: Full=RING-type E3 ubiquitin transferase LIN-1	2	0	42.5662	62.5255	975	746.117
TC0800005171.mtr.1		Medtr8g089342.1	http://www.medicagogenome.org/feature/Medtr8g089342.1	cationic amino acid transporter HC chr8:37126584-37126100	9.38	7.48	0.05	0.94	3.73	0.0265	0.240415	Medtr8g089342	cationic amino acid transporter	chr8	37126100 - 37126584	-	Medtr8g089342.1	TC0800005171.mtr.1	Medtr8g089342.1	http://www.medicagogenome.org/feature/Medtr8g089342.1	cationic amino acid transporter HC chr8:37126584-37126100	1	0	100	429	774.932	Medtr8g089342.1	cationic amino acid transporter	Mtr.13100.1.S1_at	1	0	100	418	755.094	TC0800005171.mtr.1	http://www.uniprot.org/uniprot/Q84MA5	Q84MA5	RecName: Full=Cationic amino acid transporter 1; AltName: Full=Amino acid transporter 1	1	1.67708e-61	70.5882	84.5588	136	204.527
TC0100001226.mtr.1		Medtr1g040430.1	http://www.medicagogenome.org/feature/Medtr1g040430.1	ethylene response factor HC chr1:18652395-18653640	8.5	6.6	0.91	0.6	3.72	0.06903	0.312842	Medtr1g040430	ethylene response factor	chr1	18652395 - 18653640	+	Medtr1g040430.1	TC0100001226.mtr.1	Medtr1g040430.1	http://www.medicagogenome.org/feature/Medtr1g040430.1	ethylene response factor HC chr1:18652395-18653640	1	0	100	606	1094.13	Medtr1g040430.1	ethylene response factor	Mtr.38122.1.S1_at	1	0	100	853	1539.56	TC0100001226.mtr.1	http://www.uniprot.org/uniprot/Q40478	Q40478	RecName: Full=Ethylene-responsive transcription factor 5; AltName: Full=Ethylene-responsive element-binding factor 4; Short=EREBP-4; AltName: Full=Ethylene-responsive element-binding factor 5 homolog; AltName: Full=NtERF4	1	5.46638e-35	40.8889	53.3333	224	135.961
TC0600003866.mtr.1		Medtr6g093100.1	http://www.medicagogenome.org/feature/Medtr6g093100.1	cycloartenol synthase HC chr6:35131441-35122773	8.37	6.48	0.3	1.11	3.71	0.075884	0.322807	Medtr6g093100	cycloartenol synthase	chr6	35122773 - 35131441	-	Medtr6g093100.1; Medtr6g093100.2	TC0600003866.mtr.1	Medtr6g093100.1	http://www.medicagogenome.org/feature/Medtr6g093100.1	cycloartenol synthase HC chr6:35131441-35122773	1	0	100	2328	4199.53	Medtr6g093100.1	cycloartenol synthase	Mtr.28196.1.S1_at	1	0	97.1591	855	1480.05	TC0600003866.mtr.1	http://www.uniprot.org/uniprot/P38605	P38605	RecName: Full=Cycloartenol synthase; Short=AtCYC; AltName: Full=2,3-epoxysqualene--cycloartenol cyclase	1	0	64.2581	78.8387	755	1049.65
TC0100002251.mtr.1		Medtr1g083620.2	http://www.medicagogenome.org/feature/Medtr1g083620.2	phospholipase D p2-like protein HC chr1:37205051-37212809	9.43	7.54	0.15	0.77	3.7	0.033206	0.252944	Medtr1g083620	phospholipase D p2-like protein	chr1	37202487 - 37213116	+	Medtr1g083620.1; Medtr1g083620.2	TC0100002251.mtr.1	Medtr1g083620.2	http://www.medicagogenome.org/feature/Medtr1g083620.2	phospholipase D p2-like protein HC chr1:37205051-37212809	1	0	100	2451	4421.34	Medtr1g083620.1	phospholipase D p2-like protein	Mtr.19598.1.S1_at	4	0	100	1064	1920.07	TC0100002251.mtr.1	http://www.uniprot.org/uniprot/Q9LRZ5	Q9LRZ5	RecName: Full=Phospholipase D zeta 1; Short=PLDzeta1; AltName: Full=Phospholipase D p1; Short=AtPLDp1; AltName: Full=Phospholipase D1 PHOX and PX-containing domain protein	2	0	67.4941	79.078	842	1134.01
TC0800002580.mtr.1		Medtr8g098945.1	http://www.medicagogenome.org/feature/Medtr8g098945.1	WRKY family transcription factor HC chr8:41452698-41454224	6.71	4.82	0.79	0.55	3.7	0.033881	0.254341	Medtr8g098945	WRKY family transcription factor	chr8	41452698 - 41454224	+	Medtr8g098945.1	TC0800002580.mtr.1	Medtr8g098945.1	http://www.medicagogenome.org/feature/Medtr8g098945.1	WRKY family transcription factor HC chr8:41452698-41454224	1	0	100	822	1483.66	Medtr8g098945.1	WRKY family transcription factor	Mtr.12139.1.S1_at	1	0	100	524	946.252	TC0800002580.mtr.1	http://www.uniprot.org/uniprot/Q9SUS1	Q9SUS1	RecName: Full=Probable WRKY transcription factor 29; AltName: Full=WRKY DNA-binding protein 29	1	4.19096e-42	47.3958	60.9375	191	155.606
TC0800002766.mtr.1		Medtr8g104100.1	http://www.medicagogenome.org/feature/Medtr8g104100.1	cytochrome P450 family 71 protein HC chr8:43812601-43813404	6.43	4.55	0.24	0.79	3.68	0.007939	0.194185	Medtr8g104100	cytochrome P450 family 71 protein	chr8	43812601 - 43813404	+	Medtr8g104100.1	TC0800002766.mtr.1	Medtr8g104100.1	http://www.medicagogenome.org/feature/Medtr8g104100.1	cytochrome P450 family 71 protein HC chr8:43812601-43813404	1	0	100	804	1451.19	Medtr8g104100.1	cytochrome P450 family 71 protein	Mtr.44207.1.S1_at	1	7.71946e-64	70.4587	543	244.741	TC0800002766.mtr.1	http://www.uniprot.org/uniprot/H2DH18	H2DH18	RecName: Full=Cytochrome P450 CYP736A12	1	5.92696e-105	57.4144	74.9049	260	320.857
TCscaffold045700000001.mtr.1		Medtr0457s0020.1	http://www.medicagogenome.org/feature/Medtr0457s0020.1	cytochrome P450 family protein HC scaffold0457:6168-4733	6.11	4.23	0.09	0.14	3.68	4.3e-05	0.117945	Medtr0457s0020	cytochrome P450 family protein	scaffold0457	4733 - 6168	-	Medtr0457s0020.1	TCscaffold045700000001.mtr.1	Medtr0457s0020.1	http://www.medicagogenome.org/feature/Medtr0457s0020.1	cytochrome P450 family protein HC scaffold0457:6168-4733	1	0	100	669	1207.74	Medtr0457s0020.1	cytochrome P450 family protein	Mtr.1873.1.S1_at	1	1.81774e-178	97.319	372	625.252	TCscaffold045700000001.mtr.1	http://www.uniprot.org/uniprot/Q9C5Y2	Q9C5Y2	RecName: Full=Ent-kaurenoic acid oxidase 2; Short=AtKAO2; AltName: Full=Cytochrome P450 88A4	1	6.35405e-36	33.1776	59.3458	214	136.732
TC0300004519.mtr.1		Medtr3g057910.1	http://www.medicagogenome.org/feature/Medtr3g057910.1	cytochrome P450 family 71 protein HC chr3:22920775-22918706	7.71	5.83	0.85	0.83	3.67	0.128826	0.389522	Medtr3g057910	cytochrome P450 family 71 protein	chr3	22918706 - 22920775	-	Medtr3g057910.1	TC0300004519.mtr.1	Medtr3g057910.1	http://www.medicagogenome.org/feature/Medtr3g057910.1	cytochrome P450 family 71 protein HC chr3:22920775-22918706	1	0	100	1530	2760.44	Medtr3g057910.1	cytochrome P450 family 71 protein	Mtr.47491.1.S1_s_at	1	0	100	1530	2760.44	TC0300004519.mtr.1	http://www.uniprot.org/uniprot/O48923	O48923	RecName: Full=Cytochrome P450 71D10	1	0	54.5098	72.3529	504	565.459
TC0300004820.mtr.1		Medtr3g467150.1	http://www.medicagogenome.org/feature/Medtr3g467150.1	hypothetical protein HC chr3:27680826-27678809	8.65	6.78	0.63	0.79	3.67	0.052914	0.288938	Medtr3g467150	hypothetical protein	chr3	27678809 - 27680826	-	Medtr3g467150.1	TC0300004820.mtr.1	Medtr3g467150.1	http://www.medicagogenome.org/feature/Medtr3g467150.1	hypothetical protein HC chr3:27680826-27678809	1	0	100	819	1478.25	Medtr3g467150.1	hypothetical protein	Mtr.45869.1.S1_at	2	2.69734e-77	90	443	289.825	TC0300004820.mtr.1	http://www.uniprot.org/uniprot/Q9C516	Q9C516	RecName: Full=Extra-large guanine nucleotide-binding protein 3; AltName: Full=Extra-large GTP-binding protein 3; Short=Extra-large G-protein 3	1	0.000437058	31.25	46.25	80	45.8246
TC0400007279.mtr.1		Medtr4g133750.1	http://www.medicagogenome.org/feature/Medtr4g133750.1	cytochrome P450 family 71 protein HC chr4:55956711-55954391	4.59	2.72	0.48	0.27	3.67	0.003058	0.178123	Medtr4g133750	cytochrome P450 family 71 protein	chr4	55954391 - 55956711	-	Medtr4g133750.1	TC0400007279.mtr.1	Medtr4g133750.1	http://www.medicagogenome.org/feature/Medtr4g133750.1	cytochrome P450 family 71 protein HC chr4:55956711-55954391	1	0	100	1512	2727.98	Medtr4g133750.1	cytochrome P450 family 71 protein	Mtr.9683.1.S1_at	1	0	99.271	821	1451.19	TC0400007279.mtr.1	http://www.uniprot.org/uniprot/O81974	O81974	RecName: Full=Cytochrome P450 71D8; AltName: Full=Cytochrome P450 CP7	1	0	59.725	77.6031	499	641.343
TC0500000966.mtr.1	MtStr2	Medtr5g030910.1	http://www.medicagogenome.org/feature/Medtr5g030910.1	white-brown-complex ABC transporter family protein HC chr5:13231057-13235148	9.55	7.68	0.1	0.92	3.66	0.058693	0.29901	Medtr5g030910	white-brown-complex ABC transporter family protein	chr5	13231057 - 13235148	+	Medtr5g030910.1	TC0500000966.mtr.1	Medtr5g030910.1	http://www.medicagogenome.org/feature/Medtr5g030910.1	white-brown-complex ABC transporter family protein HC chr5:13231057-13235148	1	0	100	2184	3939.84	Medtr5g030910.1	white-brown-complex ABC transporter family protein	Mtr.51195.1.S1_at	1	0	100	2184	3939.84	TC0500000966.mtr.1	http://www.uniprot.org/uniprot/Q9M3D6	Q9M3D6	RecName: Full=ABC transporter G family member 19; Short=ABC transporter ABCG.19; Short=AtABCG19; AltName: Full=White-brown complex homolog protein 19; Short=AtWBC19	1	3.15463e-123	36.5435	52.6385	668	396.356
TC0500001757.mtr.1		Medtr5g064340.1	http://www.medicagogenome.org/feature/Medtr5g064340.1	phosphate-responsive 1 family protein HC chr5:26991118-26992199	6.33	4.46	0.67	0.55	3.66	0.05702	0.296334	Medtr5g464340	phosphate-responsive 1 family protein	chr5	26721301 - 26722493	+	Medtr5g464340.1	TC0500001757.mtr.1	Medtr5g064340.1	http://www.medicagogenome.org/feature/Medtr5g064340.1	phosphate-responsive 1 family protein HC chr5:26991118-26992199	1	0	100	948	1710.88	Medtr5g464340.1	phosphate-responsive 1 family protein	Mtr.12220.1.S1_at	1	0	93.6057	1126	1705.47	TC0500001757.mtr.1	http://www.uniprot.org/uniprot/Q9ZPE7	Q9ZPE7	RecName: Full=Protein EXORDIUM; Flags: Precursor	1	6.24835e-147	73.2441	81.6054	295	426.787
TC0700005187.mtr.1		Medtr7g089730.1	http://www.medicagogenome.org/feature/Medtr7g089730.1	F-box plant-like protein LC chr7:35146477-35144993	7.86	5.99	0.93	0.8	3.66	0.096595	0.349257	Medtr7g089730	F-box plant-like protein	chr7	35144993 - 35146477	-	Medtr7g089730.1	TC0700005187.mtr.1	Medtr7g089730.1	http://www.medicagogenome.org/feature/Medtr7g089730.1	F-box plant-like protein LC chr7:35146477-35144993	1	0	100	945	1705.47	Medtr7g089730.1	F-box plant-like protein	Mtr.49016.1.S1_at	1	0	100	945	1705.47	TC0700005187.mtr.1	http://www.uniprot.org/uniprot/Q6NLB1	Q6NLB1	RecName: Full=F-box protein At2g26850	1	9.86561e-74	41.6667	59.2949	305	238.039
TSUnmappedRC00001838.mtr.1		Medtr6g043240.1	http://www.medicagogenome.org/feature/Medtr6g043240.1	peroxidase family protein HC chr6:14950373-14945703	8.61	6.73	0.64	0.55	3.66	0.040311	0.267497					---		TSUnmappedRC00001838.mtr.1	Medtr6g043240.1	http://www.medicagogenome.org/feature/Medtr6g043240.1	peroxidase family protein HC chr6:14950373-14945703	1	9.564e-95	94.907	215	345.73	Mt4-unmapped-1838-rc	Unmapped Bottom-Strand Novel Transcript PUT-169a-Medicago_truncatula-19285	Mtr.12311.1.S1_at	1	1.81362e-96	94.5701	220	351.14	TSUnmappedRC00001838.mtr.1	http://www.uniprot.org/uniprot/Q96520	Q96520	RecName: Full=Peroxidase 12; Short=Atperox P12; AltName: Full=ATP4a; AltName: Full=PRXR6; Flags: Precursor	1	3.12824e-05	44.186	62.7907	43	43.8986
TSUnmappedRC00006738.mtr.1		Medtr8g012885.1	http://www.medicagogenome.org/feature/Medtr8g012885.1	Defensin-like protein HC chr8:3900586-3901381	6.42	4.55	0.71	0.18	3.66	0.032005	0.250843					---		TSUnmappedRC00006738.mtr.1	Medtr8g012885.1	http://www.medicagogenome.org/feature/Medtr8g012885.1	Defensin-like protein HC chr8:3900586-3901381	1	1.199e-78	100	162	293.432	Mt4-unmapped-6738-rc	Unmapped Bottom-Strand Novel Transcript PUT-169a-Medicago_truncatula-21672	Mtr.3391.1.S1_at	1	0	100	446	805.589	TSUnmappedRC00006738.mtr.1	http://www.uniprot.org/uniprot/P82787	P82787	RecName: Full=Defensin-like protein 19; AltName: Full=Defensin AMP1 protein; AltName: Full=Low-molecular-weight cysteine-rich protein 78; Short=Protein LCR78; AltName: Full=Plant defensin 1.4; Flags: Precursor	1	2.10671e-07	41.791	56.7164	66	49.2914
TC0800004520.mtr.1		Medtr8g065720.3	http://www.medicagogenome.org/feature/Medtr8g065720.3	hypothetical protein HC chr8:27338265-27336755	6.54	4.67	0.33	0.59	3.65	0.014264	0.2125	Medtr8g065720	hypothetical protein	chr8	27336280 - 27338265	-	Medtr8g065720.1; Medtr8g065720.2; Medtr8g065720.3; Medtr8g065720.4	TC0800004520.mtr.1	Medtr8g065720.3	http://www.medicagogenome.org/feature/Medtr8g065720.3	hypothetical protein HC chr8:27338265-27336755	1	0	100	993	1792.03	Medtr8g065720.1	hypothetical protein	Mtr.28922.1.S1_at	1	0.346236	84.6154	38	37.3537	TC0800004520.mtr.1	http://www.uniprot.org/uniprot/Q9BRX8	Q9BRX8	RecName: Full=Redox-regulatory protein FAM213A; AltName: Full=Peroxiredoxin-like 2 activated in M-CSF stimulated monocytes; Short=Protein PAMM	2	7.04944e-20	41.9355	56.4516	100	71.2478
TC0100003871.mtr.1		Medtr1g025250.1	http://www.medicagogenome.org/feature/Medtr1g025250.1	GASA/GAST/Snakin HC chr1:8043284-8042165	5.58	3.71	0.77	0.29	3.64	0.019474	0.22258	Medtr1g025250	GASA/GAST/Snakin	chr1	8042165 - 8043284	-	Medtr1g025250.1	TC0100003871.mtr.1	Medtr1g025250.1	http://www.medicagogenome.org/feature/Medtr1g025250.1	GASA/GAST/Snakin HC chr1:8043284-8042165	1	2.147e-155	100	303	547.707	Medtr1g025250.1	GASA	Mtr.35796.1.S1_at	1	1.73129e-155	100	303	547.707	TC0100003871.mtr.1	http://www.uniprot.org/uniprot/Q93X17	Q93X17	RecName: Full=Snakin-2; Flags: Precursor	1	2.27415e-31	67.3077	75.9615	104	112.079
TC0100006274.mtr.1		Medtr1g103020.1	http://www.medicagogenome.org/feature/Medtr1g103020.1	3-oxoacyl-(acyl carrier) synthase II HC chr1:46612336-46606993	8.75	6.89	0.15	0.57	3.64	0.010445	0.202082	Medtr1g103020	3-oxoacyl-(acyl carrier) synthase II	chr1	46606993 - 46612336	-	Medtr1g103020.1	TC0100006274.mtr.1	Medtr1g103020.1	http://www.medicagogenome.org/feature/Medtr1g103020.1	3-oxoacyl-(acyl carrier) synthase II HC chr1:46612336-46606993	1	0	100	1419	2560.27	Medtr1g103020.1	3-oxoacyl-(acyl carrier) synthase II	Mtr.12585.1.S1_at	1	0	99.6016	1757	3135.54	TC0100006274.mtr.1	http://www.uniprot.org/uniprot/P52410	P52410	RecName: Full=3-oxoacyl-[acyl-carrier-protein] synthase I, chloroplastic; AltName: Full=Beta-ketoacyl-ACP synthase I; Short=KAS I; Flags: Precursor	1	0	82.636	89.749	473	814.298
TC0300006035.mtr.1		Medtr3g098650.2	http://www.medicagogenome.org/feature/Medtr3g098650.2	glycoside hydrolase family 38 amino-terminal domain protein chr3:45068920-45061132	7.83	5.97	0.08	0.79	3.64	0.036257	0.259706	Medtr3g098650	glycoside hydrolase family 38 amine-terminal domain protein	chr3	45061132 - 45068920	-	Medtr3g098650.1	TC0300006035.mtr.1	Medtr3g098650.2	http://www.medicagogenome.org/feature/Medtr3g098650.2	glycoside hydrolase family 38 amino-terminal domain protein chr3:45068920-45061132	1	0	100	3051	5503.36	Medtr3g098650.1	glycoside hydrolase family 38 amine-terminal domain protein	Mtr.40569.1.S1_at	1	0	99.9587	2422	4360.03	TC0300006035.mtr.1	http://www.uniprot.org/uniprot/Q8LPJ3	Q8LPJ3	RecName: Full=Probable alpha-mannosidase At5g13980; Flags: Precursor	1	0	67.6817	80.1572	1009	1429.08
TC0400002397.mtr.1		Medtr4g094285.1	http://www.medicagogenome.org/feature/Medtr4g094285.1	beta-xylosidase/alpha-L-arabinofuranosidase-like protein HC chr4:37609316-37613573	7.76	5.89	0.77	0.29	3.63	0.023792	0.233512	Medtr4g094285	beta-xylosidase/alpha-L-arabinofuranosidase-like protein	chr4	37609316 - 37613573	+	Medtr4g094285.1	TC0400002397.mtr.1	Medtr4g094285.1	http://www.medicagogenome.org/feature/Medtr4g094285.1	beta-xylosidase/alpha-L-arabinofuranosidase-like protein HC chr4:37609316-37613573	1	0	100	2325	4194.12	Medtr4g094285.1	beta-xylosidase	Mtr.42283.1.S1_at	1	0	99.6067	1017	1817.28	TC0400002397.mtr.1	http://www.uniprot.org/uniprot/A5JTQ3	A5JTQ3	RecName: Full=Beta-xylosidase/alpha-L-arabinofuranosidase 2; AltName: Full=Xylan 1,4-beta-xylosidase/Alpha-L-arabinofuranosidase 2; Short=MsXyl2; Includes: RecName: Full=Beta-xylosidase; AltName: Full=1,4-beta-D-xylan xylohydrolase; AltName: Full=Xylan 1,4-beta-xylosidase; Includes: RecName: Full=Alpha-L-arabinofuranosidase; Short=Arabinosidase; Flags: Precursor	1	0	98.4496	99.0956	774	1582.77
TC0500005500.mtr.1		Medtr5g089820.1	http://www.medicagogenome.org/feature/Medtr5g089820.1	DUF4228 domain protein HC chr5:39064993-39064158	5.6	3.74	0.84	0.51	3.63	0.126628	0.387037	Medtr5g089820	DUF4228 domain protein	chr5	39064158 - 39064993	-	Medtr5g089820.1	TC0500005500.mtr.1	Medtr5g089820.1	http://www.medicagogenome.org/feature/Medtr5g089820.1	DUF4228 domain protein HC chr5:39064993-39064158	1	0	100	630	1137.41	Medtr5g089820.1	DUF4228 domain protein	Mtr.20588.1.S1_at	1	0	100	630	1137.41	TC0500005500.mtr.1	http://www.uniprot.org/uniprot/A8G6Y2	A8G6Y2	RecName: Full=Probable dual-specificity RNA methyltransferase RlmN; AltName: Full=23S rRNA (adenine(2503)-C(2))-methyltransferase; AltName: Full=23S rRNA m2A2503 methyltransferase; AltName: Full=Ribosomal RNA large subunit methyltransferase N; AltName: Full=tRNA (adenine(37)-C(2))-methyltransferase; AltName: Full=tRNA m2A37 methyltransferase	1	0.247001	27.9279	45.045	109	36.1946
TC0600002144.mtr.1		Medtr6g013050.2	http://www.medicagogenome.org/feature/Medtr6g013050.2	purple acid phosphatase HC chr6:4083067-4078936	4.96	3.1	0.18	0.24	3.63	0.000479	0.162662	Medtr6g013130	hypothetical protein	chr6	4120282 - 4127950	-	Medtr6g013130.1	TC0600002144.mtr.1	Medtr6g013050.2	http://www.medicagogenome.org/feature/Medtr6g013050.2	purple acid phosphatase HC chr6:4083067-4078936	1	6.023e-31	89.899	99	134.736	Medtr6g013130.1	hypothetical protein	Mtr.48681.1.S1_at	1	5.89323e-106	100	212	383.6	TC0600002144.mtr.1	http://www.uniprot.org/uniprot/Q6TPH1	Q6TPH1	RecName: Full=Purple acid phosphatase 23; Flags: Precursor	1	3.09547e-12	60.4167	75	41	66.6254
TC0700001231.mtr.1		Medtr7g063800.1	http://www.medicagogenome.org/feature/Medtr7g063800.1	carotenoid cleavage dioxygenase HC chr7:23306587-23309717	8.54	6.68	0.45	0.6	3.63	0.020909	0.226181	Medtr7g063800	carotenoid cleavage dioxygenase	chr7	23306587 - 23309717	+	Medtr7g063800.1	TC0700001231.mtr.1	Medtr7g063800.1	http://www.medicagogenome.org/feature/Medtr7g063800.1	carotenoid cleavage dioxygenase HC chr7:23306587-23309717	1	0	100	1698	3063.41	Medtr7g063800.1	carotenoid cleavage dioxygenase	Mtr.1606.1.S1_at	1	0	99.7942	486	872.313	TC0700001231.mtr.1	http://www.uniprot.org/uniprot/Q8LIY8	Q8LIY8	RecName: Full=Carotenoid cleavage dioxygenase 8 homolog B, chloroplastic; Short=OsCCD8b; AltName: Full=Protein DWARF-10; AltName: Full=Protein MAX4 homolog; Flags: Precursor	1	0	77.2257	88.6128	483	822.002
TSUnmapped00005124.mtr.1		Medtr5g078800.1	http://www.medicagogenome.org/feature/Medtr5g078800.1	R2R3-myb transcription factor LC chr5:33680505-33679342	8.55	6.69	0.1	0.44	3.63	0.002374	0.173714					---		TSUnmapped00005124.mtr.1	Medtr5g078800.1	http://www.medicagogenome.org/feature/Medtr5g078800.1	R2R3-myb transcription factor LC chr5:33680505-33679342	1	0.035	83.333	42	39.157	Mt4-unmapped-5124	Unmapped Top-Strand Novel Transcript PUT-169a-Medicago_truncatula-27237	Mtr.26814.1.S1_at	1	0	100	374	672.139	TSUnmapped00005124.mtr.1	http://www.uniprot.org/uniprot/Q9D6T1	Q9D6T1	RecName: Full=Tubulin epsilon chain; AltName: Full=Epsilon-tubulin	1	4.81011	34.2105	63.1579	37	30.4166
TC0500002470.mtr.1		Medtr5g086080.1	http://www.medicagogenome.org/feature/Medtr5g086080.1	LysM receptor kinase K1B HC chr5:37215665-37218881	5.73	3.88	0.31	0.59	3.62	0.011999	0.205241	Medtr5g086080	LysM receptor kinase K1B	chr5	37215665 - 37218881	+	Medtr5g086080.1	TC0500002470.mtr.1	Medtr5g086080.1	http://www.medicagogenome.org/feature/Medtr5g086080.1	LysM receptor kinase K1B HC chr5:37215665-37218881	1	0	100	1344	2425.01	Medtr5g086080.1	LysM receptor kinase K1B	Mtr.51442.1.S1_at	2	0	100	1111	1909.25	TC0500002470.mtr.1	http://www.uniprot.org/uniprot/Q6UD73	Q6UD73	RecName: Full=LysM domain receptor-like kinase 3; Short=LysM-containing receptor-like kinase 3; Short=MtLYK3; AltName: Full=LysM receptor kinase K1B; AltName: Full=Protein HAIR CURLING; Flags: Precursor	1	4.81532e-139	52	66	412	419.468
TC0600000183.mtr.1		Medtr6g008560.1	http://www.medicagogenome.org/feature/Medtr6g008560.1	sesquiterpene synthase LC chr6:2325561-2329180	4.47	2.62	1.06	0.12	3.62	0.036687	0.260286	Medtr6g008560	sesquiterpene synthase	chr6	2325561 - 2329180	+	Medtr6g008560.1; Medtr6g008560.2	TC0600000183.mtr.1	Medtr6g008560.1	http://www.medicagogenome.org/feature/Medtr6g008560.1	sesquiterpene synthase LC chr6:2325561-2329180	2	0	100	1274	2298.78	Medtr6g008560.1	sesquiterpene synthase	Mtr.12433.1.S1_at	2	0	99.5444	1529	2672.08	TC0600000183.mtr.1	http://www.uniprot.org/uniprot/B9SCB6	B9SCB6	RecName: Full=Probable terpene synthase 2; Short=RcSeTPS2	2	1.03042e-169	55.4502	73.6967	422	507.294
TSUnmapped00002125.mtr.1		Medtr0710s0020.1	http://www.medicagogenome.org/feature/Medtr0710s0020.1	aluminum activated malate transporter family protein HC scaffold0710:4462-5233	8.93	7.07	0.39	0.94	3.62	0.042847	0.27192					---		TSUnmapped00002125.mtr.1	Medtr0710s0020.1	http://www.medicagogenome.org/feature/Medtr0710s0020.1	aluminum activated malate transporter family protein HC scaffold0710:4462-5233	1	0.149	85.714	34	37.354	Mt4-unmapped-2125	Unmapped Top-Strand Novel Transcript PUT-169a-Medicago_truncatula-66540	Mtr.35414.1.S1_at	1	0	99.3182	440	780.342	TSUnmapped00002125.mtr.1	http://www.uniprot.org/uniprot/Q9FK10	Q9FK10	RecName: Full=Probable inactive receptor kinase At5g53320; Flags: Precursor	1	3.57409e-11	32.8671	49.6503	132	64.3142
TC0300002198.mtr.1		Medtr3g086890.1	http://www.medicagogenome.org/feature/Medtr3g086890.1	hypothetical protein HC chr3:39393525-39396093	5.9	4.05	0.78	0.35	3.61	0.035289	0.257725	Medtr3g086890	hypothetical protein	chr3	39393525 - 39396093	+	Medtr3g086890.1	TC0300002198.mtr.1	Medtr3g086890.1	http://www.medicagogenome.org/feature/Medtr3g086890.1	hypothetical protein HC chr3:39393525-39396093	1	0	100	1710	3085.05	Medtr3g086890.1	hypothetical protein	Mtr.44903.1.S1_at	1	0	99.7487	796	1427.75	TC0300002198.mtr.1	http://www.uniprot.org/uniprot/F4I8B9	F4I8B9	RecName: Full=Putative WEB family protein At1g65010, chloroplastic; Flags: Precursor	1	2.08403e-16	32.5397	53.9683	247	87.4261
TCscaffold018800000001.mtr.1		Medtr0188s0020.1	http://www.medicagogenome.org/feature/Medtr0188s0020.1	purple acid phosphatase superfamily protein HC scaffold0188:8174-11837	7.33	5.48	0.42	0.68	3.6	0.027559	0.2429	Medtr0188s0020	purple acid phosphatase superfamily protein	scaffold0188	8174 - 11837	+	Medtr0188s0020.1	TCscaffold018800000001.mtr.1	Medtr0188s0020.1	http://www.medicagogenome.org/feature/Medtr0188s0020.1	purple acid phosphatase superfamily protein HC scaffold0188:8174-11837	1	0	100	1416	2554.86	Medtr0188s0020.1	purple acid phosphatase superfamily protein	Mtr.10868.1.S1_at	1	0	89.5558	833	1110.36	TCscaffold018800000001.mtr.1	http://www.uniprot.org/uniprot/Q09131	Q09131	RecName: Full=Purple acid phosphatase; AltName: Full=Zinc(II) purple acid phosphatase; Flags: Precursor	1	0	82.8125	90.1786	448	791.186
TC0200003153.mtr.1		Medtr2g008650.1	http://www.medicagogenome.org/feature/Medtr2g008650.1	replication factor-A carboxy-terminal domain protein LC chr2:1569207-1566568	5.18	3.34	0.5	0.14	3.59	0.007688	0.193944	Medtr2g008650	replication factor-A carboxy-terminal domain protein	chr2	1566568 - 1569207	-	Medtr2g008650.1	TC0200003153.mtr.1	Medtr2g008650.1	http://www.medicagogenome.org/feature/Medtr2g008650.1	replication factor-A carboxy-terminal domain protein LC chr2:1569207-1566568	2	0	100	1668	3009.31	Medtr2g008650.1	replication factor-A carboxy-terminal domain protein	Mtr.7015.1.S1_at	1	0	100	357	645.089	TC0200003153.mtr.1	http://www.uniprot.org/uniprot/Q65XV7	Q65XV7	RecName: Full=Replication protein A 70 kDa DNA-binding subunit C; Short=OsRPA70c; AltName: Full=Replication factor A protein 1C; AltName: Full=Replication protein A 1C	1	1.3221e-13	23.5577	38.9423	396	77.411
TC0500001770.mtr.1		Medtr5g064340.1	http://www.medicagogenome.org/feature/Medtr5g064340.1	phosphate-responsive 1 family protein HC chr5:26991118-26992199	6.46	4.62	0.71	0.55	3.59	0.071288	0.316828	Medtr5g064340	phosphate-responsive 1 family protein	chr5	26991118 - 26992199	+	Medtr5g064340.1	TC0500001770.mtr.1	Medtr5g064340.1	http://www.medicagogenome.org/feature/Medtr5g064340.1	phosphate-responsive 1 family protein HC chr5:26991118-26992199	1	0	100	948	1710.88	Medtr5g064340.1	phosphate-responsive 1 family protein	Mtr.12220.1.S1_at	1	0	94.1935	1085	1671.21	TC0500001770.mtr.1	http://www.uniprot.org/uniprot/Q9ZPE7	Q9ZPE7	RecName: Full=Protein EXORDIUM; Flags: Precursor	1	4.9497e-147	73.2441	81.6054	295	425.246
TC0800002064.mtr.1		Medtr8g479260.1	http://www.medicagogenome.org/feature/Medtr8g479260.1	replication factor-A carboxy-terminal domain protein LC chr8:33777150-33779789	5.18	3.34	0.5	0.14	3.59	0.007688	0.193944	Medtr8g479260	replication factor-A carboxy-terminal domain protein	chr8	33777150 - 33779789	+	Medtr8g479260.1	TC0800002064.mtr.1	Medtr8g479260.1	http://www.medicagogenome.org/feature/Medtr8g479260.1	replication factor-A carboxy-terminal domain protein LC chr8:33777150-33779789	2	0	100	1668	3009.31	Medtr8g479260.1	replication factor-A carboxy-terminal domain protein	Mtr.7015.1.S1_at	1	0	100	357	645.089	TC0800002064.mtr.1	http://www.uniprot.org/uniprot/Q65XV7	Q65XV7	RecName: Full=Replication protein A 70 kDa DNA-binding subunit C; Short=OsRPA70c; AltName: Full=Replication factor A protein 1C; AltName: Full=Replication protein A 1C	1	6.60854e-14	24.0385	39.6635	396	78.5666
TC0100005929.mtr.1		Medtr1g090920.1	http://www.medicagogenome.org/feature/Medtr1g090920.1	glycosyltransferase family protein HC chr1:41024460-41020023	9.42	7.59	0.08	0.89	3.58	0.060372	0.301064	Medtr1g090920	glycosyltransferase family protein	chr1	41020023 - 41024460	-	Medtr1g090920.1	TC0100005929.mtr.1	Medtr1g090920.1	http://www.medicagogenome.org/feature/Medtr1g090920.1	glycosyltransferase family protein HC chr1:41024460-41020023	1	0	100	2316	4177.89	Medtr1g090920.1	glycosyltransferase family protein	Mtr.41494.1.S1_at	1	0	99.8039	1529	2742.41	TC0100005929.mtr.1	http://www.uniprot.org/uniprot/Q84WB7	Q84WB7	RecName: Full=Glycosyltransferase family protein 64 protein C5; Short=GT64 C5	1	0	61.5591	77.6882	743	975.311
TC0200000582.mtr.1		Medtr2g022190.1	http://www.medicagogenome.org/feature/Medtr2g022190.1	RING zinc finger protein, putative HC chr2:7624515-7625283	5.16	3.32	0.82	0.62	3.58	0.060063	0.300641	Medtr2g022190	RING zinc finger protein, putative	chr2	7624515 - 7625283	+	Medtr2g022190.1	TC0200000582.mtr.1	Medtr2g022190.1	http://www.medicagogenome.org/feature/Medtr2g022190.1	RING zinc finger protein, putative HC chr2:7624515-7625283	1	0	100	483	872.313	Medtr2g022190.1	RING zinc finger protein, putative	Mtr.13901.1.S1_at	1	0	99.8252	572	1027.4	TC0200000582.mtr.1	http://www.uniprot.org/uniprot/Q3IFD4	Q3IFD4	RecName: Full=LPS-assembly protein LptD; Flags: Precursor	1	0.485316	23.4286	38.2857	163	35.4242
TC0200002990.mtr.1		Medtr2g104130.1	http://www.medicagogenome.org/feature/Medtr2g104130.1	calcium-binding EF-hand protein HC chr2:44868826-44871074	6.01	4.17	0.63	0.21	3.58	0.018082	0.219255	Medtr2g104130	calcium-binding EF-hand protein	chr2	44868826 - 44871074	+	Medtr2g104130.1	TC0200002990.mtr.1	Medtr2g104130.1	http://www.medicagogenome.org/feature/Medtr2g104130.1	calcium-binding EF-hand protein HC chr2:44868826-44871074	1	0	100	528	953.465	Medtr2g104130.1	calcium-binding EF-hand protein	Mtr.33167.1.S1_at	1	0	99.5569	677	1211.35	TC0200002990.mtr.1	http://www.uniprot.org/uniprot/P42322	P42322	RecName: Full=Calcineurin subunit B; AltName: Full=Calcineurin regulatory subunit; AltName: Full=Protein phosphatase 2B regulatory subunit	1	2.63678e-32	38.6905	63.0952	166	124.02
TC0400002468.mtr.1		Medtr4g096690.1	http://www.medicagogenome.org/feature/Medtr4g096690.1	3-oxoacyl-(acyl carrier) synthase II HC chr4:38471181-38475507	9.89	8.05	0.12	0.61	3.58	0.012948	0.20861	Medtr4g096690	3-oxoacyl-(acyl carrier) synthase II	chr4	38471181 - 38475507	+	Medtr4g096690.1	TC0400002468.mtr.1	Medtr4g096690.1	http://www.medicagogenome.org/feature/Medtr4g096690.1	3-oxoacyl-(acyl carrier) synthase II HC chr4:38471181-38475507	1	0	100	1413	2549.45	Medtr4g096690.1	3-oxoacyl-(acyl carrier) synthase II	Mtr.20497.1.S1_s_at	1	0	100	1413	2549.45	TC0400002468.mtr.1	http://www.uniprot.org/uniprot/P52410	P52410	RecName: Full=3-oxoacyl-[acyl-carrier-protein] synthase I, chloroplastic; AltName: Full=Beta-ketoacyl-ACP synthase I; Short=KAS I; Flags: Precursor	1	0	80.6723	88.2353	473	786.178
TC0700005481.mtr.1		Medtr7g098090.1	http://www.medicagogenome.org/feature/Medtr7g098090.1	peptide transporter HC chr7:39196787-39193089	8	6.16	0.05	0.88	3.58	0.057311	0.296766	Medtr7g098090	peptide transporter	chr7	39193089 - 39196787	-	Medtr7g098090.1	TC0700005481.mtr.1	Medtr7g098090.1	http://www.medicagogenome.org/feature/Medtr7g098090.1	peptide transporter HC chr7:39196787-39193089	1	0	100	1833	3306.86	Medtr7g098090.1	peptide transporter	Mtr.47098.1.S1_at	1	0	77.2779	1735	1348.4	TC0700005481.mtr.1	http://www.uniprot.org/uniprot/Q9FNL8	Q9FNL8	RecName: Full=Protein NRT1/ PTR FAMILY 5.3; Short=AtNPF5.3; AltName: Full=Peptide transporter PTR3-B	1	0	58.8235	74.958	581	689.878
TSUnmappedRC00003463.mtr.1		Medtr3g073370.2	http://www.medicagogenome.org/feature/Medtr3g073370.2	beta-1,3-galactosyltransferase-like protein HC chr3:33086595-33082849	3.81	1.97	1.62	0.61	3.58	0.56758	0.757141					---		TSUnmappedRC00003463.mtr.1	Medtr3g073370.2	http://www.medicagogenome.org/feature/Medtr3g073370.2	beta-1,3-galactosyltransferase-like protein HC chr3:33086595-33082849	1	2.311e-64	70.084	463	246.544	Mt4-unmapped-3463-rc	Unmapped Bottom-Strand Novel Transcript PUT-169a-Medicago_truncatula-32443	Mtr.43239.1.S1_at	1	6.95858e-70	69.7183	546	264.578	TSUnmappedRC00003463.mtr.1	http://www.uniprot.org/uniprot/	not available	not available	0
TC0300005386.mtr.1		Medtr3g079600.1	http://www.medicagogenome.org/feature/Medtr3g079600.1	serine carboxypeptidase-like protein HC chr3:35929278-35926473	10.04	8.2	0.12	0.82	3.57	0.022015	0.228829	Medtr3g079600	serine carboxypeptidase-like protein	chr3	35926473 - 35929278	-	Medtr3g079600.1	TC0300005386.mtr.1	Medtr3g079600.1	http://www.medicagogenome.org/feature/Medtr3g079600.1	serine carboxypeptidase-like protein HC chr3:35929278-35926473	1	0	100	1494	2695.52	Medtr3g079600.1	serine carboxypeptidase-like protein	Mtr.40285.1.S1_at	1	0	87.7158	1491	1880.4	TC0300005386.mtr.1	http://www.uniprot.org/uniprot/Q0WRX3	Q0WRX3	RecName: Full=Serine carboxypeptidase-like 40; Flags: Precursor	1	9.6121e-176	55.2239	68.4435	463	511.146
TC0500005697.mtr.1		Medtr5g095220.1	http://www.medicagogenome.org/feature/Medtr5g095220.1	cytochrome P450 family 71 protein LC chr5:41625157-41620567	4.56	2.73	0.45	0.36	3.57	0.008916	0.195849	Medtr5g095220	cytochrome P450 family 71 protein	chr5	41620567 - 41625157	-	Medtr5g095220.1	TC0500005697.mtr.1	Medtr5g095220.1	http://www.medicagogenome.org/feature/Medtr5g095220.1	cytochrome P450 family 71 protein LC chr5:41625157-41620567	1	0	100	1419	2560.27	Medtr5g095220.1	cytochrome P450 family 71 protein	Mtr.1858.1.S1_at	1	0	100	599	1081.5	TC0500005697.mtr.1	http://www.uniprot.org/uniprot/O22307	O22307	RecName: Full=Cytochrome P450 71D11	1	5.68708e-161	50.2155	66.5948	464	472.241
TC0200004763.mtr.1		Medtr2g069010.1	http://www.medicagogenome.org/feature/Medtr2g069010.1	2OG-Fe(II) oxygenase family oxidoreductase HC chr2:28671263-28669485	4.43	2.6	0.4	0.21	3.56	0.002716	0.176709	Medtr2g069010	2OG-Fe(II) oxygenase family oxidoreductase	chr2	28669485 - 28671263	-	Medtr2g069010.1	TC0200004763.mtr.1	Medtr2g069010.1	http://www.medicagogenome.org/feature/Medtr2g069010.1	2OG-Fe(II) oxygenase family oxidoreductase HC chr2:28671263-28669485	1	0	100	1146	2067.95	Medtr2g069010.1	2OG-Fe(II) oxygenase family oxidoreductase	Mtr.9584.1.S1_at	1	0	79.2435	1055	940.841	TC0200004763.mtr.1	http://www.uniprot.org/uniprot/Q84MB3	Q84MB3	RecName: Full=1-aminocyclopropane-1-carboxylate oxidase homolog 1	1	8.89065e-138	54.5961	72.1448	354	410.223
TSUnmapped00007672.mtr.1		Medtr6g018310.1	http://www.medicagogenome.org/feature/Medtr6g018310.1	ribulose bisphosphate carboxylase small chain HC chr6:7009014-7010704	3.44	1.61	1.1	0.64	3.56	0.253734	0.515622					---		TSUnmapped00007672.mtr.1	Medtr6g018310.1	http://www.medicagogenome.org/feature/Medtr6g018310.1	ribulose bisphosphate carboxylase small chain HC chr6:7009014-7010704	1	1.746e-97	72.939	543	356.55	Mt4-unmapped-7672	Unmapped Top-Strand Novel Transcript PUT-169a-Medicago_truncatula-30496	Mtr.19517.1.S1_at	1	1.41116e-97	72.9391	543	356.55	TSUnmapped00007672.mtr.1	http://www.uniprot.org/uniprot/O65194	O65194	RecName: Full=Ribulose bisphosphate carboxylase small chain, chloroplastic; Short=RuBisCO small subunit; Flags: Precursor	2	1.15011e-12	53.4884	58.1395	54	47.7506
TC0100001432.mtr.1		Medtr1g054055.1	http://www.medicagogenome.org/feature/Medtr1g054055.1	VQ motif protein HC chr1:23040618-23041237	5.04	3.22	1.05	0.33	3.55	0.072745	0.318663	Medtr1g054055	VQ motif protein	chr1	23040618 - 23041237	+	Medtr1g054055.1	TC0100001432.mtr.1	Medtr1g054055.1	http://www.medicagogenome.org/feature/Medtr1g054055.1	VQ motif protein HC chr1:23040618-23041237	1	0	100	456	823.622	Medtr1g054055.1	VQ motif protein	Mtr.7594.1.S1_at	1	7.15191e-139	98.2699	286	493.606	TC0100001432.mtr.1	http://www.uniprot.org/uniprot/Q9M2P8	Q9M2P8	RecName: Full=VQ motif-containing protein 25; Short=AtVQ25	1	1.40778e-17	38.3459	51.1278	118	80.8777
TC0100005810.mtr.1		Medtr1g088230.1	http://www.medicagogenome.org/feature/Medtr1g088230.1	late embryogenesis abundant protein HC chr1:39491348-39490105	6.02	4.19	0.6	0.34	3.55	0.018826	0.221017	Medtr1g088230	late embryogenesis abundant protein	chr1	39490105 - 39491348	-	Medtr1g088230.1	TC0100005810.mtr.1	Medtr1g088230.1	http://www.medicagogenome.org/feature/Medtr1g088230.1	late embryogenesis abundant protein HC chr1:39491348-39490105	1	4.312e-145	100	285	515.246	Medtr1g088230.1	late embryogenesis abundant protein	Mtr.10707.1.S1_at	1	0	100	725	1308.73	TC0100005810.mtr.1	http://www.uniprot.org/uniprot/P32292	P32292	RecName: Full=Indole-3-acetic acid-induced protein ARG2	1	1.25887e-28	63.9175	76.2887	97	111.309
TC0500003255.mtr.1		Medtr5g011350.1	http://www.medicagogenome.org/feature/Medtr5g011350.1	F-box protein interaction domain protein LC chr5:3234803-3233980	5.09	3.26	0.07	0.52	3.54	0.003372	0.178123	Medtr5g011350	F-box protein interaction domain protein	chr5	3233980 - 3234803	-	Medtr5g011350.1	TC0500003255.mtr.1	Medtr5g011350.1	http://www.medicagogenome.org/feature/Medtr5g011350.1	F-box protein interaction domain protein LC chr5:3234803-3233980	1	0	100	756	1364.63	Medtr5g011350.1	F-box protein interaction domain protein	Mtr.21651.1.S1_x_at	1	1.02278e-163	74.9409	830	576.561	TC0500003255.mtr.1	http://www.uniprot.org/uniprot/Q9LIR8	Q9LIR8	RecName: Full=F-box/kelch-repeat protein At3g23880	1	1.7346e-05	28.9062	49.2188	121	48.9062
TSUnmapped00004863.mtr.1		Medtr7g114410.1	http://www.medicagogenome.org/feature/Medtr7g114410.1	acetyltransferase (GNAT) domain protein HC chr7:47234493-47235146	6.24	4.42	0.25	0.28	3.54	0.001407	0.17191					---		TSUnmapped00004863.mtr.1	Medtr7g114410.1	http://www.medicagogenome.org/feature/Medtr7g114410.1	acetyltransferase (GNAT) domain protein HC chr7:47234493-47235146	1	1.349	91.304	23	33.747	Mt4-unmapped-4863	Unmapped Top-Strand Novel Transcript PUT-169a-Medicago_truncatula-38	Mtr.31217.1.S1_x_at	1	9.49742e-179	100	346	625.252	TSUnmapped00004863.mtr.1	http://www.uniprot.org/uniprot/	not available	not available	0
TC0100005924.mtr.1		Medtr1g090873.2	http://www.medicagogenome.org/feature/Medtr1g090873.2	SEC12p-like protein HC chr1:40944143-40938677	9.58	7.76	0.35	0.39	3.53	0.005882	0.188908	Medtr1g090873	SEC12p-like protein	chr1	40938677 - 40944143	-	Medtr1g090873.1; Medtr1g090873.2	TC0100005924.mtr.1	Medtr1g090873.2	http://www.medicagogenome.org/feature/Medtr1g090873.2	SEC12p-like protein HC chr1:40944143-40938677	1	0	100	1059	1911.05	Medtr1g090873.1	SEC12p-like protein	Mtr.12756.1.S1_at	2	0	100	1157	2087.78	TC0100005924.mtr.1	http://www.uniprot.org/uniprot/Q8GYE0	Q8GYE0	RecName: Full=SEC12-like protein 1; AltName: Full=Protein PHOSPHATE TRANSPORTER TRAFFIC FACILITATOR 1; Short=PHF-1	2	1.81072e-148	63.964	78.0781	333	447.203
TC0200005069.mtr.1		Medtr2g081130.1	http://www.medicagogenome.org/feature/Medtr2g081130.1	hypothetical protein LC chr2:34017726-34017119	5.75	3.93	0.49	0.59	3.53	0.052224	0.287564	Medtr2g081130	hypothetical protein	chr2	34017119 - 34017726	-	Medtr2g081130.1	TC0200005069.mtr.1	Medtr2g081130.1	http://www.medicagogenome.org/feature/Medtr2g081130.1	hypothetical protein LC chr2:34017726-34017119	1	1.597e-150	100	294	531.477	Medtr2g081130.1	hypothetical protein	Mtr.23903.1.S1_at	2	4.23584e-11	83.871	107	68.0109	TC0200005069.mtr.1	http://www.uniprot.org/uniprot/Q92KX2	Q92KX2	RecName: Full=Acetyl-coenzyme A synthetase; Short=AcCoA synthetase; Short=Acs; AltName: Full=Acetate--CoA ligase; AltName: Full=Acyl-activating enzyme	1	1.05536	34.8485	45.4545	54	31.187
TC0400003673.mtr.1		Medtr4g005260.1	http://www.medicagogenome.org/feature/Medtr4g005260.1	beta-amyrin 11-oxidase-like protein LC chr4:150885-149984	6.64	4.82	0.22	0.35	3.53	0.00155	0.17191	Medtr4g005260	beta-amyrin 11-oxidase-like protein	chr4	149984 - 150885	-	Medtr4g005260.1	TC0400003673.mtr.1	Medtr4g005260.1	http://www.medicagogenome.org/feature/Medtr4g005260.1	beta-amyrin 11-oxidase-like protein LC chr4:150885-149984	1	0	100	714	1288.89	Medtr4g005260.1	beta-amyrin 11-oxidase-like protein	Mtr.18631.1.S1_at	1	0	90.3683	706	967.892	TC0400003673.mtr.1	http://www.uniprot.org/uniprot/B5BSX1	B5BSX1	RecName: Full=Beta-amyrin 11-oxidase; AltName: Full=Cytochrome P450 88D6	1	3.33475e-99	58.0913	77.1784	240	304.679
TC0800003959.mtr.1	MtTF124	Medtr8g442410.1	http://www.medicagogenome.org/feature/Medtr8g442410.1	GRAS family transcription factor HC chr8:16023753-16022101	7.18	5.36	0.17	0.79	3.53	0.026803	0.241233	Medtr8g442410	GRAS family transcription factor	chr8	16022101 - 16023753	-	Medtr8g442410.1	TC0800003959.mtr.1	Medtr8g442410.1	http://www.medicagogenome.org/feature/Medtr8g442410.1	GRAS family transcription factor HC chr8:16023753-16022101	1	0	100	1611	2906.51	Medtr8g442410.1	GRAS family transcription factor	Mtr.10469.1.S1_at	1	1.32699e-07	72.549	102	58.9941	TC0800003959.mtr.1	http://www.uniprot.org/uniprot/Q8S4W7	Q8S4W7	RecName: Full=DELLA protein GAI1; AltName: Full=Gibberellic acid-insensitive mutant protein 1; AltName: Full=VvGAI1	1	3.86762e-79	37.9845	58.9147	368	266.159
TSUnmappedRC00005472.mtr.1		Medtr3g076630.1	http://www.medicagogenome.org/feature/Medtr3g076630.1	pyruvate dehydrogenase E1 beta subunit HC chr3:34442945-34446106	7.85	6.04	0.6	0.18	3.53	0.007293	0.192479					---		TSUnmappedRC00005472.mtr.1	Medtr3g076630.1	http://www.medicagogenome.org/feature/Medtr3g076630.1	pyruvate dehydrogenase E1 beta subunit HC chr3:34442945-34446106	1	0	91.301	1212	1721.7	Mt4-unmapped-5472-rc	Unmapped Bottom-Strand Novel Transcript PUT-169a-Medicago_truncatula-65860	Mtr.37723.1.S1_at	1	0	99.7657	1707	3061.6	TSUnmappedRC00005472.mtr.1	http://www.uniprot.org/uniprot/O64688	O64688	RecName: Full=Pyruvate dehydrogenase E1 component subunit beta-3, chloroplastic; Flags: Precursor	1	0	83.3333	89.7059	406	705.671
TC0200002368.mtr.1		Medtr2g086530.1	http://www.medicagogenome.org/feature/Medtr2g086530.1	glycoside hydrolase family 17 protein HC chr2:36380593-36385598	6.71	4.89	0.19	0.07	3.52	0.000104	0.137313	Medtr2g086530	glycoside hydrolase family 17 protein	chr2	36380593 - 36386258	+	Medtr2g086530.1; Medtr2g086530.2; Medtr2g086530.3	TC0200002368.mtr.1	Medtr2g086530.1	http://www.medicagogenome.org/feature/Medtr2g086530.1	glycoside hydrolase family 17 protein HC chr2:36380593-36385598	2	0	100	1118	2017.45	Medtr2g086530.1	glycoside hydrolase family 17 protein	Mtr.8969.1.S1_at	2	0	99.5227	837	1490.87	TC0200002368.mtr.1	http://www.uniprot.org/uniprot/Q9ZQG9	Q9ZQG9	RecName: Full=Glucan endo-1,3-beta-glucosidase 14; AltName: Full=(1->3)-beta-glucan endohydrolase 14; Short=(1->3)-beta-glucanase 14; AltName: Full=Beta-1,3-endoglucanase 14; Short=Beta-1,3-glucanase 14; Flags: Precursor	1	2.91621e-148	62.3269	78.9474	355	467.233
TCscaffold151400000001.mtr.1		Medtr1514s0010.1	http://www.medicagogenome.org/feature/Medtr1514s0010.1	disease resistance protein (CC-NBS-LRR class) family protein HC scaffold1514:18-1637	8.64	6.82	0.1	0.8	3.52	0.032418	0.251454	Medtr1514s0010	disease resistance protein (CC-NBS-LRR class) family protein	scaffold1514	18 - 1637	+	Medtr1514s0010.1	TCscaffold151400000001.mtr.1	Medtr1514s0010.1	http://www.medicagogenome.org/feature/Medtr1514s0010.1	disease resistance protein (CC-NBS-LRR class) family protein HC scaffold1514:18-1637	1	0	100	1620	2922.74	Medtr1514s0010.1	disease resistance protein (CC-NBS-LRR class) family protein	Mtr.23903.1.S1_at	1	0	88.9438	1574	2145.49	TCscaffold151400000001.mtr.1	http://www.uniprot.org/uniprot/O81825	O81825	RecName: Full=Probable disease resistance protein At4g27220	1	5.37578e-47	26.9581	50.4554	531	180.259
TC0300003619.mtr.1		Medtr3g016350.1	http://www.medicagogenome.org/feature/Medtr3g016350.1	transmembrane protein, putative HC chr3:4878270-4877472	4.83	3.02	0.46	0.18	3.51	0.004574	0.183384	Medtr3g016275	transmembrane protein, putative	chr3	4856020 - 4856512	-	Medtr3g016275.1	TC0300003619.mtr.1	Medtr3g016350.1	http://www.medicagogenome.org/feature/Medtr3g016350.1	transmembrane protein, putative HC chr3:4878270-4877472	1	7.451e-126	100	249	450.325	Medtr3g016275.1	transmembrane protein, putative	Mtr.43046.1.S1_at	1	0	100	493	890.347	TC0300003619.mtr.1	http://www.uniprot.org/uniprot/P20799	P20799	RecName: Full=Early nodulin-12A; Short=N-12A; Flags: Precursor [Pisum sativum]	1	0.0628494	36.7816	49.4253	79	35.4242
TC0700004284.mtr.1		Medtr7g062150.2	http://www.medicagogenome.org/feature/Medtr7g062150.2	haloacid dehalogenase-like hydrolase HC chr7:22561532-22558812	7.36	5.55	0.77	0.43	3.51	0.044706	0.274432	Medtr7g062150	haloacid dehalogenase-like hydrolase	chr7	22557844 - 22561544	-	Medtr7g062150.1; Medtr7g062150.2; Medtr7g062150.3	TC0700004284.mtr.1	Medtr7g062150.2	http://www.medicagogenome.org/feature/Medtr7g062150.2	haloacid dehalogenase-like hydrolase HC chr7:22561532-22558812	1	0	100	732	1321.35	Medtr7g062150.1	haloacid dehalogenase-like hydrolase	Mtr.8552.1.S1_at	3	0	100	718	1274.46	TC0700004284.mtr.1	http://www.uniprot.org/uniprot/Q09893	Q09893	RecName: Full=Uncharacterized protein C24B11.05	1	1.41817e-15	38.7597	54.2636	128	80.4925
TC0400001877.mtr.1		Medtr4g478140.1	http://www.medicagogenome.org/feature/Medtr4g478140.1	S-norcoclaurine synthase-like protein HC chr4:29990964-29992340	8.05	6.24	1.07	1.04	3.5	0.112403	0.368993	Medtr4g478140	S-norcoclaurine synthase-like protein	chr4	29990964 - 29992340	+	Medtr4g478140.1	TC0400001877.mtr.1	Medtr4g478140.1	http://www.medicagogenome.org/feature/Medtr4g478140.1	S-norcoclaurine synthase-like protein HC chr4:29990964-29992340	1	0	100	489	883.134	Medtr4g478140.1	S-norcoclaurine synthase-like protein	Mtr.35647.1.S1_at	1	0	99.3216	735	1296.11	TC0400001877.mtr.1	http://www.uniprot.org/uniprot/Q4QTJ1	Q4QTJ1	RecName: Full=S-norcoclaurine synthase 2; Short=PsNCS2; Flags: Precursor	1	3.83363e-31	37.2222	59.4444	178	121.324
TC0500005467.mtr.1		Medtr5g088770.1	http://www.medicagogenome.org/feature/Medtr5g088770.1	cysteine protease inhibitor cystatin HC chr5:38553862-38552423	8.01	6.2	1.18	0.79	3.5	0.44924	0.674112	Medtr5g088770	cysteine protease inhibitor cystatin	chr5	38552423 - 38553862	-	Medtr5g088770.1	TC0500005467.mtr.1	Medtr5g088770.1	http://www.medicagogenome.org/feature/Medtr5g088770.1	cysteine protease inhibitor cystatin HC chr5:38553862-38552423	1	1.877e-161	100	315	569.347	Medtr5g088770.1	cysteine protease inhibitor cystatin	Mtr.40377.1.S1_at	1	0	99.8519	674	1209.54	TC0500005467.mtr.1	http://www.uniprot.org/uniprot/Q06445	Q06445	RecName: Full=Cysteine proteinase inhibitor; AltName: Full=Cystatin	1	1.59273e-39	68	85	97	139.043
TC0600001280.mtr.1		Medtr6g089580.1	http://www.medicagogenome.org/feature/Medtr6g089580.1	molybdenum cofactor sulfurase HC chr6:22686628-22688514	5.87	4.07	0.41	0.61	3.5	0.019965	0.223622	Medtr6g089580	molybdenum cofactor sulfurase	chr6	22686628 - 22688514	+	Medtr6g089580.1	TC0600001280.mtr.1	Medtr6g089580.1	http://www.medicagogenome.org/feature/Medtr6g089580.1	molybdenum cofactor sulfurase HC chr6:22686628-22688514	1	0	100	1887	3404.24	Medtr6g089580.1	molybdenum cofactor sulfurase	Mtr.44330.1.S1_at	1	0	99.2488	1065	1882.2	TC0600001280.mtr.1	http://www.uniprot.org/uniprot/Q9C5X8	Q9C5X8	RecName: Full=Molybdenum cofactor sulfurase; Short=MCS; Short=MOS; Short=MoCo sulfurase; AltName: Full=Abscisic acid protein 3; AltName: Full=Low expression of osmotically expressive genes protein 5; AltName: Full=Molybdenum cofactor sulfurtransferase	1	3.10858e-14	25.3918	41.3793	289	79.7221
TSUnmapped00000744.mtr.1		Medtr4g101280.1	http://www.medicagogenome.org/feature/Medtr4g101280.1	Lipid transfer protein HC chr4:41833903-41833046	11.28	9.47	0.17	0.71	3.5	0.011011	0.202732					---		TSUnmapped00000744.mtr.1	Medtr4g101280.1	http://www.medicagogenome.org/feature/Medtr4g101280.1	Lipid transfer protein HC chr4:41833903-41833046	1	9.891e-83	90.438	230	307.859	Mt4-unmapped-744	Unmapped Top-Strand Novel Transcript CL760Contig1	Mtr.10379.1.S1_at	1	0	94.2222	428	654.106	TSUnmapped00000744.mtr.1	http://www.uniprot.org/uniprot/Q39176	Q39176	RecName: Full=Lipid transfer protein EARLI 1; AltName: Full=Protein EARLY ARABIDOPSIS ALUMINUM INDUCED 1; Short=pEARLI1; Flags: Precursor	1	1.06661e-10	68.8889	88.8889	45	62.3882
TC0500003452.mtr.1		Medtr5g017290.1	http://www.medicagogenome.org/feature/Medtr5g017290.1	carboxy-terminal region remorin HC chr5:6300645-6298442	5.32	3.51	0.58	0.43	3.49	0.032926	0.252487	Medtr5g017290	carboxy-terminal region remorin	chr5	6298442 - 6300645	-	Medtr5g017290.1	TC0500003452.mtr.1	Medtr5g017290.1	http://www.medicagogenome.org/feature/Medtr5g017290.1	carboxy-terminal region remorin HC chr5:6300645-6298442	1	0	100	1215	2192.38	Medtr5g017290.1	carboxy-terminal region remorin	Mtr.5291.1.S1_at	1	0	99.8355	608	1088.72	TC0500003452.mtr.1	http://www.uniprot.org/uniprot/Q7XII4	Q7XII4	RecName: Full=Remorin 4.1; Short=OsREM4.1; AltName: Full=Remorin group 4 member 1	1	0.000177072	32.6087	59.7826	91	47.3654
TC0100005010.mtr.1		Medtr1g062860.1	http://www.medicagogenome.org/feature/Medtr1g062860.1	eukaryotic-type carbonic anhydrase HC chr1:27543659-27539220	5.53	3.74	0.77	0.1	3.48	0.024527	0.23541	Medtr1g062860	eukaryotic-type carbonic anhydrase	chr1	27539220 - 27543659	-	Medtr1g062860.1	TC0100005010.mtr.1	Medtr1g062860.1	http://www.medicagogenome.org/feature/Medtr1g062860.1	eukaryotic-type carbonic anhydrase HC chr1:27543659-27539220	1	0	100	861	1553.99	Medtr1g062860.1	eukaryotic-type carbonic anhydrase	Mtr.44405.1.S1_at	1	0	99.8092	1048	1874.99	TC0100005010.mtr.1	http://www.uniprot.org/uniprot/Q8L817	Q8L817	RecName: Full=Alpha carbonic anhydrase 7; Short=AtaCA7; Short=AtalphaCA7; AltName: Full=Alpha carbonate dehydratase 7; Flags: Precursor	1	4.86954e-86	52.459	70.9016	240	268.855
TC0300002261.mtr.1		Medtr3g088565.1	http://www.medicagogenome.org/feature/Medtr3g088565.1	1-aminocyclopropane-1-carboxylate oxidase HC chr3:40295219-40297253	7.49	5.7	0.64	0.28	3.48	0.0172	0.217243	Medtr3g088565	1-aminocyclopropane-1-carboxylate oxidase	chr3	40295219 - 40297253	+	Medtr3g088565.1	TC0300002261.mtr.1	Medtr3g088565.1	http://www.medicagogenome.org/feature/Medtr3g088565.1	1-aminocyclopropane-1-carboxylate oxidase HC chr3:40295219-40297253	1	0	100	927	1673.01	Medtr3g088565.1	1-aminocyclopropane-1-carboxylate oxidase	Mtr.9002.1.S1_at	1	0	99.7649	1276	2287.96	TC0300002261.mtr.1	http://www.uniprot.org/uniprot/Q0WPW4	Q0WPW4	RecName: Full=1-aminocyclopropane-1-carboxylate oxidase 5; Short=ACC oxidase 5; Short=AtACO5	1	3.51627e-160	72.8435	81.1502	307	463.766
TC0400006296.mtr.1		Medtr4g101280.1	http://www.medicagogenome.org/feature/Medtr4g101280.1	Lipid transfer protein HC chr4:41833903-41833046	11.54	9.75	0.12	0.66	3.48	0.00786	0.194185	Medtr4g101280	Lipid transfer protein	chr4	41833046 - 41833903	-	Medtr4g101280.1	TC0400006296.mtr.1	Medtr4g101280.1	http://www.medicagogenome.org/feature/Medtr4g101280.1	Lipid transfer protein HC chr4:41833903-41833046	1	0	100	432	780.342	Medtr4g101280.1	Lipid transfer protein	Mtr.10379.1.S1_at	1	0	99.8703	771	1386.27	TC0400006296.mtr.1	http://www.uniprot.org/uniprot/Q9SU34	Q9SU34	RecName: Full=pEARLI1-like lipid transfer protein 2; Flags: Precursor	1	1.20348e-43	51.3661	65.0273	182	152.91
TC0100005221.mtr.1		Medtr1g070135.2	http://www.medicagogenome.org/feature/Medtr1g070135.2	hyoscyamine 6-dioxygenase-like protein HC chr1:30809581-30807644	9.32	7.52	0.49	0.79	3.47	0.048846	0.283246	Medtr1g070135	hyoscyamine 6-dioxygenase-like protein	chr1	30807644 - 30809581	-	Medtr1g070135.1; Medtr1g070135.2	TC0100005221.mtr.1	Medtr1g070135.2	http://www.medicagogenome.org/feature/Medtr1g070135.2	hyoscyamine 6-dioxygenase-like protein HC chr1:30809581-30807644	1	0	100	867	1564.81	Medtr1g070135.1	hyoscyamine 6-dioxygenase-like protein	Mtr.42668.1.S1_at	1	0	100	638	1151.84	TC0100005221.mtr.1	http://www.uniprot.org/uniprot/Q9ZSA8	Q9ZSA8	RecName: Full=Protein DMR6-LIKE OXYGENASE 1; AltName: Full=2-oxoglutarate (2OG)-Fe(II) oxygenase-like protein DLO1; AltName: Full=Protein SENESCENCE-ASSOCIATED GENE 108; AltName: Full=Salicylate 3-hydroxylase DLO1; Short=S3H DLO1; Short=SA 3-hydroxylase DLO1; Short=Salicylic acid 3-hydroxylase DLO1	2	1.04519e-62	40.3042	61.2167	262	216.083
TC0400003116.mtr.1		Medtr4g118480.1	http://www.medicagogenome.org/feature/Medtr4g118480.1	transmembrane protein, putative HC chr4:49075128-49076155	6.15	4.36	0.58	0.29	3.47	0.009206	0.196056	Medtr4g118480	transmembrane protein, putative	chr4	49075128 - 49076155	+	Medtr4g118480.1	TC0400003116.mtr.1	Medtr4g118480.1	http://www.medicagogenome.org/feature/Medtr4g118480.1	transmembrane protein, putative HC chr4:49075128-49076155	1	0	100	654	1180.69	Medtr4g118480.1	transmembrane protein, putative	Mtr.12749.1.S1_at	2	0	100	952	1718.09	TC0400003116.mtr.1	http://www.uniprot.org/uniprot/Q1MKT2	Q1MKT2	RecName: Full=ATP synthase subunit a; AltName: Full=ATP synthase F0 sector subunit a; AltName: Full=F-ATPase subunit 6	1	8.79691	51.4286	62.8571	35	31.5722
TC0700002264.mtr.1		Medtr7g095690.1	http://www.medicagogenome.org/feature/Medtr7g095690.1	emp24/gp25L/p24 family/GOLD protein HC chr7:38339432-38341695	5.03	3.23	0.38	0.22	3.47	0.002484	0.174044	Medtr7g095690	emp24/gp25L/p24 family/GOLD protein	chr7	38339432 - 38341695	+	Medtr7g095690.1	TC0700002264.mtr.1	Medtr7g095690.1	http://www.medicagogenome.org/feature/Medtr7g095690.1	emp24/gp25L/p24 family/GOLD protein HC chr7:38339432-38341695	1	0	100	636	1148.23	Medtr7g095690.1	emp24	Mtr.37699.1.S1_at	1	6.8913e-95	74.3636	545	347.533	TC0700002264.mtr.1	http://www.uniprot.org/uniprot/Q9LIL4	Q9LIL4	RecName: Full=Transmembrane emp24 domain-containing protein p24beta3; AltName: Full=p24 family protein beta2; Short=p24beta2; AltName: Full=p24 family protein beta3; Short=p24beta3; Flags: Precursor	1	7.23119e-109	72.2488	83.7321	209	318.546
TC0700004025.mtr.1		Medtr7g052020.1	http://www.medicagogenome.org/feature/Medtr7g052020.1	cysteine-rich RLK (receptor-like kinase) protein HC chr7:18267916-18266772	6.9	5.1	1.23	0.51	3.47	0.143926	0.407019	Medtr7g052020	cysteine-rich RLK (receptor-like kinase) protein	chr7	18266772 - 18267916	-	Medtr7g052020.1	TC0700004025.mtr.1	Medtr7g052020.1	http://www.medicagogenome.org/feature/Medtr7g052020.1	cysteine-rich RLK (receptor-like kinase) protein HC chr7:18267916-18266772	1	0	100	774	1397.09	Medtr7g052020.1	cysteine-rich RLK (receptor-like kinase) protein	Mtr.13988.1.S1_at	1	0	99.4424	538	957.072	TC0700004025.mtr.1	http://www.uniprot.org/uniprot/Q9LV60	Q9LV60	RecName: Full=Cysteine-rich repeat secretory protein 55; Flags: Precursor	1	6.92329e-102	58.9354	72.2433	263	309.301
TC0700005058.mtr.1		Medtr7g086160.1	http://www.medicagogenome.org/feature/Medtr7g086160.1	plastocyanin-like domain protein HC chr7:33416902-33415916	8.19	6.39	0.61	0.46	3.47	0.027917	0.243313	Medtr7g086160	plastocyanin-like domain protein	chr7	33415916 - 33416902	-	Medtr7g086160.1	TC0700005058.mtr.1	Medtr7g086160.1	http://www.medicagogenome.org/feature/Medtr7g086160.1	plastocyanin-like domain protein HC chr7:33416902-33415916	1	0	100	489	883.134	Medtr7g086160.1	plastocyanin-like domain protein	Mtr.15627.1.S1_s_at	1	0	100	489	883.134	TC0700005058.mtr.1	http://www.uniprot.org/uniprot/O82081	O82081	RecName: Full=Uclacyanin 1; Flags: Precursor	1	2.86429e-21	35.7616	54.3046	149	94.3597
TC0800002765.mtr.1		Medtr8g104080.1	http://www.medicagogenome.org/feature/Medtr8g104080.1	cytochrome P450 family 71 protein HC chr8:43805389-43807381	7.9	6.1	0.34	0.23	3.47	0.001235	0.17191	Medtr8g104080	cytochrome P450 family 71 protein	chr8	43805389 - 43807381	+	Medtr8g104080.1	TC0800002765.mtr.1	Medtr8g104080.1	http://www.medicagogenome.org/feature/Medtr8g104080.1	cytochrome P450 family 71 protein HC chr8:43805389-43807381	1	0	100	852	1537.76	Medtr8g104080.1	cytochrome P450 family 71 protein	Mtr.33205.1.S1_at	1	0	99.8182	550	989.532	TC0800002765.mtr.1	http://www.uniprot.org/uniprot/H2DH18	H2DH18	RecName: Full=Cytochrome P450 CYP736A12	1	6.19529e-73	47.6596	69.3617	234	238.81
TC0100002488.mtr.1		Medtr1g090703.1	http://www.medicagogenome.org/feature/Medtr1g090703.1	C2H2-type zinc finger protein HC chr1:40689061-40690814	5.62	3.83	0.22	0.08	3.46	0.000145	0.154829	Medtr1g090703	C2H2-type zinc finger protein	chr1	40689061 - 40690814	+	Medtr1g090703.1	TC0100002488.mtr.1	Medtr1g090703.1	http://www.medicagogenome.org/feature/Medtr1g090703.1	C2H2-type zinc finger protein HC chr1:40689061-40690814	1	0	100	1068	1927.28	Medtr1g090703.1	C2H2-type zinc finger protein	Mtr.42702.1.S1_at	2	3.09598e-22	85.1064	94	107.685	TC0100002488.mtr.1	http://www.uniprot.org/uniprot/Q681X4	Q681X4	RecName: Full=Zinc finger protein ZAT5	1	3.29641e-49	39.9425	48.8506	274	177.948
TC0200004422.mtr.1		Medtr2g450250.1	http://www.medicagogenome.org/feature/Medtr2g450250.1	transmembrane protein, putative HC chr2:22169134-22168833	6.73	4.94	0.79	0.62	3.46	0.076093	0.323285	Medtr2g450250	transmembrane protein, putative	chr2	22168833 - 22169134	-	Medtr2g450250.1	TC0200004422.mtr.1	Medtr2g450250.1	http://www.medicagogenome.org/feature/Medtr2g450250.1	transmembrane protein, putative HC chr2:22169134-22168833	1	1.824e-123	100	246	441.308	Medtr2g450250.1	transmembrane protein, putative	Mtr.21776.1.S1_at	1	9.93593e-69	93.6416	172	259.168	TC0200004422.mtr.1	http://www.uniprot.org/uniprot/Q92GL0	Q92GL0	RecName: Full=SURF1-like protein	1	0.386821	35.7143	48.2143	53	31.9574
TC0400005485.mtr.1		Medtr4g077000.1	http://www.medicagogenome.org/feature/Medtr4g077000.1	DUF3411 domain protein HC chr4:29504926-29500379	8.36	6.57	0.23	0.37	3.46	0.001936	0.17191	Medtr4g077000	DUF3411 domain protein	chr4	29500379 - 29504926	-	Medtr4g077000.1	TC0400005485.mtr.1	Medtr4g077000.1	http://www.medicagogenome.org/feature/Medtr4g077000.1	DUF3411 domain protein HC chr4:29504926-29500379	1	0	100	1167	2105.82	Medtr4g077000.1	DUF3411 domain protein	Mtr.40407.1.S1_at	1	0	99.9353	1545	2782.08	TC0400005485.mtr.1	http://www.uniprot.org/uniprot/Q94CJ5	Q94CJ5	RecName: Full=Protein RETICULATA-RELATED 4, chloroplastic; Flags: Precursor	1	8.23354e-159	76.5125	90.0356	281	466.077
TC0100006621.mtr.1		Medtr1g115230.1	http://www.medicagogenome.org/feature/Medtr1g115230.1	prolyl oligopeptidase family protein HC chr1:51929794-51923027	8.09	6.3	0.33	0.33	3.45	0.006669	0.189273	Medtr1g115230	prolyl oligopeptidase family protein	chr1	51923027 - 51929794	-	Medtr1g115230.1	TC0100006621.mtr.1	Medtr1g115230.1	http://www.medicagogenome.org/feature/Medtr1g115230.1	prolyl oligopeptidase family protein HC chr1:51929794-51923027	1	0	100	2109	3804.59	Medtr1g115230.1	prolyl oligopeptidase family protein	Mtr.2881.1.S1_at	1	0	99.2974	854	1510.71	TC0100006621.mtr.1	http://www.uniprot.org/uniprot/Q59536	Q59536	RecName: Full=Protease 2; AltName: Full=Oligopeptidase B; AltName: Full=Protease II	1	7.45856e-156	39.3189	59.7523	623	479.945
TC0600001169.mtr.1		Medtr6g056070.1	http://www.medicagogenome.org/feature/Medtr6g056070.1	salicylic acid carboxyl methyltransferase LC chr6:20114959-20118282	7.53	5.75	0.73	1.24	3.45	0.068156	0.312198	Medtr6g056070	salicylic acid carboxyl methyltransferase	chr6	20114959 - 20118282	+	Medtr6g056070.1	TC0600001169.mtr.1	Medtr6g056070.1	http://www.medicagogenome.org/feature/Medtr6g056070.1	salicylic acid carboxyl methyltransferase LC chr6:20114959-20118282	1	0	100	1074	1938.1	Medtr6g056070.1	salicylic acid carboxyl methyltransferase	Mtr.49074.1.S1_at	1	0	77.8793	1089	868.707	TC0600001169.mtr.1	http://www.uniprot.org/uniprot/Q9SPV4	Q9SPV4	RecName: Full=Salicylate carboxymethyltransferase; AltName: Full=S-adenosyl-L-methionine:salicylate acid carboxylmethyltransferase; Short=CbSAMT; AltName: Full=Salicylate O-methyltransferase	1	1.08594e-122	50.5435	69.2935	357	367.081
TC0400001285.mtr.1		Medtr4g058730.1	http://www.medicagogenome.org/feature/Medtr4g058730.1	cyclic nucleotide-gated ion channel protein, putative HC chr4:21611170-21613905	6.5	4.71	0.18	0.87	3.44	0.031525	0.250436	Medtr4g058730	cyclic nucleotide-gated ion channel protein, putative	chr4	21611170 - 21613905	+	Medtr4g058730.1	TC0400001285.mtr.1	Medtr4g058730.1	http://www.medicagogenome.org/feature/Medtr4g058730.1	cyclic nucleotide-gated ion channel protein, putative HC chr4:21611170-21613905	1	0	100	1863	3360.96	Medtr4g058730.1	cyclic nucleotide-gated ion channel protein, putative	Mtr.50460.1.S1_at	1	0	70.698	1652	765.915	TC0400001285.mtr.1	http://www.uniprot.org/uniprot/G7JND3	G7JND3	RecName: Full=Protein CNGC15b; AltName: Full=Cyclic nucleotide-gated ion channel protein 15 b	1	0	100	100	620	1283.09
TC0600002647.mtr.1		Medtr6g033955.1	http://www.medicagogenome.org/feature/Medtr6g033955.1	heat shock cognate 70 kDa protein LC chr6:11278846-11274804	5.89	4.11	0.7	0.2	3.44	0.023264	0.232224	Medtr6g033955	heat shock cognate 70 kDa protein	chr6	11274804 - 11278846	-	Medtr6g033955.1	TC0600002647.mtr.1	Medtr6g033955.1	http://www.medicagogenome.org/feature/Medtr6g033955.1	heat shock cognate 70 kDa protein LC chr6:11278846-11274804	1	0	100	1956	3528.68	Medtr6g033955.1	heat shock cognate 70 kDa protein	Mtr.9262.1.S1_at	1	0	95.5316	648	1038.22	TC0600002647.mtr.1	http://www.uniprot.org/uniprot/P09189	P09189	RecName: Full=Heat shock cognate 70 kDa protein	1	0	63.1161	74.4038	624	791.186
TC0300002019.mtr.1		Medtr3g082100.1	http://www.medicagogenome.org/feature/Medtr3g082100.1	Lipid transfer protein HC chr3:37046744-37048858	9.51	7.73	0.52	0.35	3.43	0.00882	0.195849	Medtr3g082100	Lipid transfer protein	chr3	37046744 - 37048858	+	Medtr3g082100.1	TC0300002019.mtr.1	Medtr3g082100.1	http://www.medicagogenome.org/feature/Medtr3g082100.1	Lipid transfer protein HC chr3:37046744-37048858	7	0	100	1017	1835.31	Medtr3g082100.1	Lipid transfer protein	Mtr.8548.1.S1_at	7	0	100	1458	2630.6	TC0300002019.mtr.1	http://www.uniprot.org/uniprot/Q00451	Q00451	RecName: Full=36.4 kDa proline-rich protein	1	1.05685e-31	85.5556	93.3333	90	129.028
TC0400002674.mtr.1		Medtr4g102400.1	http://www.medicagogenome.org/feature/Medtr4g102400.1	subtilisin-like serine protease HC chr4:42444311-42446870	9.44	7.66	0.09	1.14	3.43	0.147071	0.40976	Medtr4g102400	subtilisin-like serine protease	chr4	42444311 - 42446870	+	Medtr4g102400.1	TC0400002674.mtr.1	Medtr4g102400.1	http://www.medicagogenome.org/feature/Medtr4g102400.1	subtilisin-like serine protease HC chr4:42444311-42446870	1	0	100	2268	4091.33	Medtr4g102400.1	subtilisin-like serine protease	Mtr.13963.1.S1_at	1	0	99.8374	615	1104.95	TC0400002674.mtr.1	http://www.uniprot.org/uniprot/O64495	O64495	RecName: Full=Subtilisin-like protease SBT1.2; AltName: Full=Cucumisin-like serine protease SDD1; AltName: Full=Protein STOMATAL DENSITY AND DISTRIBUTION 1; AltName: Full=Subtilase subfamily 1 member 2; Short=AtSBT1.2; AltName: Full=Subtilisin-like protease SDD1; Flags: Precursor	1	0	44.7059	59.8693	754	598.201
TC0500004621.mtr.1		Medtr5g062190.1	http://www.medicagogenome.org/feature/Medtr5g062190.1	glycoside hydrolase family 5 protein HC chr5:25818269-25812708	5.58	3.8	0.55	0.11	3.43	0.002999	0.178123	Medtr5g062190	glycoside hydrolase family 5 protein	chr5	25812708 - 25818269	-	Medtr5g062190.1	TC0500004621.mtr.1	Medtr5g062190.1	http://www.medicagogenome.org/feature/Medtr5g062190.1	glycoside hydrolase family 5 protein HC chr5:25818269-25812708	1	0	100	1524	2749.62	Medtr5g062190.1	glycoside hydrolase family 5 protein	Mtr.43944.1.S1_at	1	0	97.8298	1748	2978.65	TC0500004621.mtr.1	http://www.uniprot.org/uniprot/Q7Z9L3	Q7Z9L3	RecName: Full=Glucan 1,3-beta-glucosidase A; AltName: Full=Exo-1,3-beta-glucanase 1; AltName: Full=Exo-1,3-beta-glucanase A; Flags: Precursor >gi|294956575|sp|B8N151.1|EXGA_ASPFN RecName: Full=Probable glucan 1,3-beta-glucosidase A; AltName: Full=Exo-1,3-beta-glucanase 1; AltName: Full=Exo-1,3-beta-glucanase A; Flags: Precursor	2	9.87556e-42	42.3077	55.7692	327	159.844
TC0500004795.mtr.1	MtPt8	Medtr5g068140.1	http://www.medicagogenome.org/feature/Medtr5g068140.1	phosphate transporter HC chr5:28818056-28816383	5	3.22	0.3	0.88	3.43	0.028419	0.244639	Medtr5g068140	phosphate transporter	chr5	28816383 - 28818056	-	Medtr5g068140.1	TC0500004795.mtr.1	Medtr5g068140.1	http://www.medicagogenome.org/feature/Medtr5g068140.1	phosphate transporter HC chr5:28818056-28816383	1	0	100	1674	3020.13	Medtr5g068140.1	phosphate transporter	Mtr.43062.1.S1_at	1	3.58776e-116	66.4938	1466	419.668	TC0500004795.mtr.1	http://www.uniprot.org/uniprot/O48639	O48639	RecName: Full=Probable inorganic phosphate transporter 1-3; Short=AtPht1;3; AltName: Full=H(+)/Pi cotransporter	1	0	61.8147	74.4802	512	647.892
TC0700004052.mtr.1		Medtr7g053290.1	http://www.medicagogenome.org/feature/Medtr7g053290.1	enoyl-acyl-carrier reductase HC chr7:18751674-18744136	9.61	7.83	0.34	0.3	3.43	0.003121	0.178123	Medtr7g053290	enoyl-acyl-carrier reductase	chr7	18744136 - 18751674	-	Medtr7g053290.1	TC0700004052.mtr.1	Medtr7g053290.1	http://www.medicagogenome.org/feature/Medtr7g053290.1	enoyl-acyl-carrier reductase HC chr7:18751674-18744136	1	0	100	1179	2127.46	Medtr7g053290.1	enoyl-acyl-carrier reductase	Mtr.43890.1.S1_at	1	0	99.6451	1126	2012.04	TC0700004052.mtr.1	http://www.uniprot.org/uniprot/Q9SLA8	Q9SLA8	RecName: Full=Enoyl-[acyl-carrier-protein] reductase [NADH], chloroplastic; Short=ENR; AltName: Full=NADH-dependent enoyl-ACP reductase 1; AltName: Full=Protein MOSAIC DEATH 1; Flags: Precursor	1	0	74.1602	81.9121	387	568.155
TC0700002921.mtr.1		Medtr7g115740.1	http://www.medicagogenome.org/feature/Medtr7g115740.1	lectin receptor kinase HC chr7:47870184-47872190	7.09	5.32	0.33	1.19	3.42	0.075995	0.32304	Medtr7g115740	lectin receptor kinase	chr7	47870184 - 47872190	+	Medtr7g115740.1; Medtr7g115740.2	TC0700002921.mtr.1	Medtr7g115740.1	http://www.medicagogenome.org/feature/Medtr7g115740.1	lectin receptor kinase HC chr7:47870184-47872190	1	0	100	2007	3620.65	Medtr7g115740.1	lectin receptor kinase	Mtr.50698.1.S1_at	1	0	72.268	1909	1038.22	TC0700002921.mtr.1	http://www.uniprot.org/uniprot/Q9LXA5	Q9LXA5	RecName: Full=L-type lectin-domain containing receptor kinase IX.1; Short=LecRK-IX.1; Flags: Precursor	1	1.35329e-172	45.1613	62.212	621	514.998
TC0700004302.mtr.1		Medtr7g062580.1	http://www.medicagogenome.org/feature/Medtr7g062580.1	2OG-Fe(II) oxygenase family oxidoreductase HC chr7:22780881-22778100	10.98	9.2	0.64	1.21	3.42	0.05949	0.30002	Medtr7g062580	2OG-Fe(II) oxygenase family oxidoreductase	chr7	22778100 - 22780881	-	Medtr7g062580.1	TC0700004302.mtr.1	Medtr7g062580.1	http://www.medicagogenome.org/feature/Medtr7g062580.1	2OG-Fe(II) oxygenase family oxidoreductase HC chr7:22780881-22778100	1	0	100	1092	1970.57	Medtr7g062580.1	2OG-Fe(II) oxygenase family oxidoreductase	Mtr.40380.1.S1_at	1	0	100	1332	2403.37	TC0700004302.mtr.1	http://www.uniprot.org/uniprot/Q39224	Q39224	RecName: Full=Protein SRG1; Short=AtSRG1; AltName: Full=Protein SENESCENCE-RELATED GENE 1	1	5.72974e-89	39.3678	64.9425	348	282.722
TC0100002998.mtr.1		Medtr1g105965.3	http://www.medicagogenome.org/feature/Medtr1g105965.3	pyruvate kinase family protein HC chr1:47884162-47888251	8.65	6.88	0.32	0.63	3.41	0.017528	0.217926	Medtr1g105965	pyruvate kinase family protein	chr1	47884162 - 47888251	+	Medtr1g105965.1; Medtr1g105965.2; Medtr1g105965.3	TC0100002998.mtr.1	Medtr1g105965.3	http://www.medicagogenome.org/feature/Medtr1g105965.3	pyruvate kinase family protein HC chr1:47884162-47888251	1	0	100	924	1667.6	Medtr1g105965.1	pyruvate kinase family protein	Mtr.13705.1.S1_at	1	0	99.8821	848	1525.13	TC0100002998.mtr.1	http://www.uniprot.org/uniprot/Q43117	Q43117	RecName: Full=Pyruvate kinase isozyme A, chloroplastic; Flags: Precursor	1	0	49.183	63.2353	504	583.563
TC0300003722.mtr.1	MtGras1	Medtr3g022830.1	http://www.medicagogenome.org/feature/Medtr3g022830.1	GRAS family transcription factor HC chr3:6862026-6858778	6.5	4.73	0.35	0.39	3.41	0.00378	0.179912	Medtr3g022830	GRAS family transcription factor	chr3	6858778 - 6862026	-	Medtr3g022830.1	TC0300003722.mtr.1	Medtr3g022830.1	http://www.medicagogenome.org/feature/Medtr3g022830.1	GRAS family transcription factor HC chr3:6862026-6858778	1	0	100	1317	2376.32	Medtr3g022830.1	GRAS family transcription factor	Mtr.7264.1.S1_at	1	0	99.8261	575	1032.81	TC0300003722.mtr.1	http://www.uniprot.org/uniprot/Q9LPR8	Q9LPR8	RecName: Full=Scarecrow-like protein 3; Short=AtSCL3; AltName: Full=GRAS family protein 5; Short=AtGRAS-5	1	3.58446e-143	48.3296	69.265	449	426.402
TC0500001993.mtr.1		Medtr5g071310.1	http://www.medicagogenome.org/feature/Medtr5g071310.1	disease resistance protein RGA4 HC chr5:30240888-30246532	6.43	4.67	0.05	0.48	3.41	0.00352	0.178467	Medtr5g071310	disease resistance protein RGA4	chr5	30240888 - 30246532	+	Medtr5g071310.1	TC0500001993.mtr.1	Medtr5g071310.1	http://www.medicagogenome.org/feature/Medtr5g071310.1	disease resistance protein RGA4 HC chr5:30240888-30246532	3	0	100	3705	6682.77	Medtr5g071310.1	disease resistance protein RGA4	Mtr.18342.1.S1_at	3	0	90.9831	1588	2230.25	TC0500001993.mtr.1	http://www.uniprot.org/uniprot/Q7XA40	Q7XA40	RecName: Full=Putative disease resistance protein RGA3; AltName: Full=Blight resistance protein B149; AltName: Full=RGA1-blb	2	0	51.3514	62.1622	989	677.937
TC0200003474.mtr.1		Medtr2g019250.1	http://www.medicagogenome.org/feature/Medtr2g019250.1	germin family protein HC chr2:6236207-6235284	5.98	4.21	0.08	0.21	3.4	0.000193	0.156492	Medtr2g019250	germin family protein	chr2	6235284 - 6236207	-	Medtr2g019250.1	TC0200003474.mtr.1	Medtr2g019250.1	http://www.medicagogenome.org/feature/Medtr2g019250.1	germin family protein HC chr2:6236207-6235284	1	0	100	666	1202.33	Medtr2g019250.1	germin family protein	Mtr.50074.1.S1_at	1	0	96.5465	666	1097.73	TC0200003474.mtr.1	http://www.uniprot.org/uniprot/Q9SFF9	Q9SFF9	RecName: Full=Germin-like protein subfamily 1 member 7; Flags: Precursor	1	5.85698e-94	65.7778	76	224	281.567
TC0600000293.mtr.1		Medtr6g012970.1	http://www.medicagogenome.org/feature/Medtr6g012970.1	AP2/ERF domain transcription factor HC chr6:4038451-4039828	9.19	7.42	0.71	1.08	3.4	0.124705	0.385093	Medtr6g012970	AP2/ERF domain transcription factor	chr6	4038451 - 4039828	+	Medtr6g012970.1	TC0600000293.mtr.1	Medtr6g012970.1	http://www.medicagogenome.org/feature/Medtr6g012970.1	AP2/ERF domain transcription factor HC chr6:4038451-4039828	1	0	100	1236	2230.25	Medtr6g012970.1	AP2	Mtr.21492.1.S1_at	1	0	100	1236	2230.25	TC0600000293.mtr.1	http://www.uniprot.org/uniprot/Q6J9S1	Q6J9S1	RecName: Full=Ethylene-responsive transcription factor RAP2-11; AltName: Full=Protein RELATED TO APETALA2 11	1	2.1882e-30	73.4177	83.5443	77	122.479
TC0300002796.mtr.1		Medtr3g104900.1	http://www.medicagogenome.org/feature/Medtr3g104900.1	Serine/Threonine kinase family protein HC chr3:48354290-48358260	8.29	6.53	0.35	0.9	3.39	0.046933	0.278885	Medtr3g104900	Serine/Threonine kinase family protein	chr3	48354290 - 48358260	+	Medtr3g104900.1	TC0300002796.mtr.1	Medtr3g104900.1	http://www.medicagogenome.org/feature/Medtr3g104900.1	Serine/Threonine kinase family protein HC chr3:48354290-48358260	1	0	100	1344	2425.01	Medtr3g104900.1	Serine	Mtr.11156.1.S1_at	1	3.85639e-07	80.303	65	57.1907	TC0300002796.mtr.1	http://www.uniprot.org/uniprot/F4JTP5	F4JTP5	RecName: Full=Serine/threonine-protein kinase STY46; AltName: Full=Serine/threonine/tyrosine-protein kinase 46	1	1.23443e-45	37.9928	59.1398	258	172.17
TC0600000623.mtr.1		Medtr6g027480.1	http://www.medicagogenome.org/feature/Medtr6g027480.1	transmembrane protein, putative HC chr6:9461945-9463358	6.77	5	0.77	0.63	3.39	0.117881	0.37647	Medtr6g027480	transmembrane protein, putative	chr6	9461945 - 9463358	+	Medtr6g027480.1	TC0600000623.mtr.1	Medtr6g027480.1	http://www.medicagogenome.org/feature/Medtr6g027480.1	transmembrane protein, putative HC chr6:9461945-9463358	1	1.523e-135	100	267	482.786	Medtr6g027480.1	transmembrane protein, putative	Mtr.40673.1.S1_at	1	0	100	493	890.347	TC0600000623.mtr.1	http://www.uniprot.org/uniprot/	not available	not available	0
TC0700005057.mtr.1		Medtr7g086140.1	http://www.medicagogenome.org/feature/Medtr7g086140.1	plastocyanin-like domain protein HC chr7:33411040-33410034	9.25	7.49	0.55	0.68	3.39	0.03817	0.263028	Medtr7g086140	plastocyanin-like domain protein	chr7	33410034 - 33411040	-	Medtr7g086140.1	TC0700005057.mtr.1	Medtr7g086140.1	http://www.medicagogenome.org/feature/Medtr7g086140.1	plastocyanin-like domain protein HC chr7:33411040-33410034	2	0	100	486	877.724	Medtr7g086140.1	plastocyanin-like domain protein	Mtr.15627.1.S1_s_at	1	0	96.319	489	800.179	TC0700005057.mtr.1	http://www.uniprot.org/uniprot/O82081	O82081	RecName: Full=Uclacyanin 1; Flags: Precursor	1	4.72961e-24	37.3333	54.6667	149	102.449
TC0800005515.mtr.1		Medtr8g099000.1	http://www.medicagogenome.org/feature/Medtr8g099000.1	tubby C 2 protein HC chr8:41518271-41516992	5.9	4.14	0.53	0.25	3.39	0.01085	0.202732	Medtr8g099000	tubby C 2 protein	chr8	41516992 - 41518271	-	Medtr8g099000.1	TC0800005515.mtr.1	Medtr8g099000.1	http://www.medicagogenome.org/feature/Medtr8g099000.1	tubby C 2 protein HC chr8:41518271-41516992	1	0	100	702	1267.25	Medtr8g099000.1	tubby C 2 protein	Mtr.11026.1.S1_at	1	0	99.5074	1015	1804.66	TC0800005515.mtr.1	http://www.uniprot.org/uniprot/A0MFL4	A0MFL4	RecName: Full=Protein LURP-one-related 17	1	2.59498e-51	44.6809	63.8298	221	176.022
TSUnmappedRC00006970.mtr.1		Medtr0216s0030.1	http://www.medicagogenome.org/feature/Medtr0216s0030.1	albumin-2 protein LC scaffold0216:13875-13282	5.99	4.23	1.06	0.2	3.38	0.060776	0.301717					---		TSUnmappedRC00006970.mtr.1	Medtr0216s0030.1	http://www.medicagogenome.org/feature/Medtr0216s0030.1	albumin-2 protein LC scaffold0216:13875-13282	1	1.787e-16	100	46	84.241	Mt4-unmapped-6970-rc	Unmapped Bottom-Strand Novel Transcript PUT-169a-Medicago_truncatula-50473	Mtr.35947.1.S1_at	1	3.92351e-30	98.6842	75	129.325	TSUnmappedRC00006970.mtr.1	http://www.uniprot.org/uniprot/	not available	not available	0
TC0100001067.mtr.1		Medtr1g043220.1	http://www.medicagogenome.org/feature/Medtr1g043220.1	high affinity inorganic phosphate transporter HC chr1:16183227-16185953	4.79	3.04	0.17	0.2	3.37	0.000201	0.158384	Medtr1g043220	high affinity inorganic phosphate transporter	chr1	16183227 - 16185953	+	Medtr1g043220.1; Medtr1g043220.2	TC0100001067.mtr.1	Medtr1g043220.1	http://www.medicagogenome.org/feature/Medtr1g043220.1	high affinity inorganic phosphate transporter HC chr1:16183227-16185953	1	0	100	1614	2911.92	Medtr1g043220.1	high affinity inorganic phosphate transporter	Mtr.15322.1.S1_at	1	0	100	1614	2911.92	TC0100001067.mtr.1	http://www.uniprot.org/uniprot/O48639	O48639	RecName: Full=Probable inorganic phosphate transporter 1-3; Short=AtPht1;3; AltName: Full=H(+)/Pi cotransporter	1	0	81.0078	87.7907	514	856.284
TC0300003393.mtr.1		Medtr3g408340.1	http://www.medicagogenome.org/feature/Medtr3g408340.1	derlin-2 protein HC chr3:1436337-1432598	7.96	6.21	0.69	0.55	3.37	0.030859	0.249711	Medtr3g408340	derlin-2 protein	chr3	1432598 - 1436337	-	Medtr3g408340.1	TC0300003393.mtr.1	Medtr3g408340.1	http://www.medicagogenome.org/feature/Medtr3g408340.1	derlin-2 protein HC chr3:1436337-1432598	1	0	100	843	1521.53	Medtr3g408340.1	derlin-2 protein	Mtr.43715.1.S1_at	1	0	100	1339	2416	TC0300003393.mtr.1	http://www.uniprot.org/uniprot/Q8VZU9	Q8VZU9	RecName: Full=Derlin-1; AltName: Full=AtDerlin1-1	1	1.34205e-94	53.5714	68.9286	266	294.278
TC0400003878.mtr.1		Medtr4g011800.1	http://www.medicagogenome.org/feature/Medtr4g011800.1	MtN26 HC chr4:2985715-2984165	8.08	6.33	0.67	0.3	3.37	0.02244	0.230166	Medtr4g011800	MtN26	chr4	2984165 - 2985715	-	Medtr4g011800.1	TC0400003878.mtr.1	Medtr4g011800.1	http://www.medicagogenome.org/feature/Medtr4g011800.1	MtN26 HC chr4:2985715-2984165	1	0	100	375	677.55	Medtr4g011800.1	MtN26	Mtr.47464.1.S1_at	5	2.04159e-05	93.75	34	49.9773	TC0400003878.mtr.1	http://www.uniprot.org/uniprot/	not available	not available	0
TC0500003680.mtr.1		Medtr5g024660.1	http://www.medicagogenome.org/feature/Medtr5g024660.1	auxin efflux carrier family protein HC chr5:9912996-9906365	5.84	4.09	0.57	0.48	3.37	0.030304	0.248165	Medtr5g024660	auxin efflux carrier family protein	chr5	9906365 - 9912996	-	Medtr5g024660.1; Medtr5g024660.2	TC0500003680.mtr.1	Medtr5g024660.1	http://www.medicagogenome.org/feature/Medtr5g024660.1	auxin efflux carrier family protein HC chr5:9912996-9906365	1	0	100	1263	2278.94	Medtr5g024660.1	auxin efflux carrier family protein	Mtr.25476.1.S1_at	1	0	100	1263	2278.94	TC0500003680.mtr.1	http://www.uniprot.org/uniprot/Q9FKY4	Q9FKY4	RecName: Full=Protein PIN-LIKES 7; AltName: Full=Auxin efflux carrier-like protein 7	1	8.55843e-164	56.1905	75	395	482.641
TC0700000132.mtr.1		Medtr7g009820.1	http://www.medicagogenome.org/feature/Medtr7g009820.1	polyvinylalcohol dehydrogenase-like protein HC chr7:2258124-2262916	8.24	6.49	0.52	0.74	3.37	0.036477	0.260066	Medtr7g009820	polyvinylalcohol dehydrogenase-like protein	chr7	2258124 - 2262916	+	Medtr7g009820.1	TC0700000132.mtr.1	Medtr7g009820.1	http://www.medicagogenome.org/feature/Medtr7g009820.1	polyvinylalcohol dehydrogenase-like protein HC chr7:2258124-2262916	1	0	100	1710	3085.05	Medtr7g009820.1	polyvinylalcohol dehydrogenase-like protein	Mtr.29585.1.S1_at	1	6.23414e-69	73.6364	438	262.775	TC0700000132.mtr.1	http://www.uniprot.org/uniprot/P77931	P77931	RecName: Full=Polyvinylalcohol dehydrogenase; Short=PVA dehydrogenase; Short=PVADH; AltName: Full=Polyvinyl alcohol dehydrogenase (cytochrome); Flags: Precursor	1	5.41796e-38	26.276	41.966	473	151.754
TSUnmapped00007321.mtr.1		Medtr5g081820.1	http://www.medicagogenome.org/feature/Medtr5g081820.1	transmembrane protein, putative LC chr5:35074890-35073090	6.38	4.63	0.05	0.35	3.37	0.001122	0.17191					---		TSUnmapped00007321.mtr.1	Medtr5g081820.1	http://www.medicagogenome.org/feature/Medtr5g081820.1	transmembrane protein, putative LC chr5:35074890-35073090	1	0.021	95.833	24	39.157	Mt4-unmapped-7321	Unmapped Top-Strand Novel Transcript PUT-169a-Medicago_truncatula-21495	Mtr.8334.1.S1_at	1	2.15444e-07	88.3721	43	55.3874	TSUnmapped00007321.mtr.1	http://www.uniprot.org/uniprot/P56353	P56353	RecName: Full=30S ribosomal protein S18, chloroplastic	1	4.07305	46.875	62.5	32	28.4906
TC0400001787.mtr.1		Medtr4g075570.1	http://www.medicagogenome.org/feature/Medtr4g075570.1	major intrinsic protein (MIP) family transporter HC chr4:28881013-28882292	6.96	5.21	0.4	1.08	3.36	0.082424	0.331725	Medtr4g075570	major intrinsic protein (MIP) family transporter	chr4	28881013 - 28882292	+	Medtr4g075570.1	TC0400001787.mtr.1	Medtr4g075570.1	http://www.medicagogenome.org/feature/Medtr4g075570.1	major intrinsic protein (MIP) family transporter HC chr4:28881013-28882292	1	0	100	990	1786.62	Medtr4g075570.1	major intrinsic protein (MIP) family transporter	Mtr.27208.1.S1_at	1	0	88.7395	595	771.325	TC0400001787.mtr.1	http://www.uniprot.org/uniprot/P55088	P55088	RecName: Full=Aquaporin-4; Short=AQP-4; AltName: Full=Mercurial-insensitive water channel; Short=MIWC; AltName: Full=WCH4	1	4.27101e-20	28.5714	48.3193	215	92.0485
TC0800002383.mtr.1		Medtr8g091690.1	http://www.medicagogenome.org/feature/Medtr8g091690.1	cytochrome P450 family 71 protein HC chr8:38261626-38263335	8.53	6.78	0.5	0.8	3.35	0.055349	0.293305	Medtr8g091690	cytochrome P450 family 71 protein	chr8	38261626 - 38263335	+	Medtr8g091690.1	TC0800002383.mtr.1	Medtr8g091690.1	http://www.medicagogenome.org/feature/Medtr8g091690.1	cytochrome P450 family 71 protein HC chr8:38261626-38263335	1	0	100	1434	2587.32	Medtr8g091690.1	cytochrome P450 family 71 protein	Mtr.42234.1.S1_at	1	0	81.5451	699	677.55	TC0800002383.mtr.1	http://www.uniprot.org/uniprot/H2DH18	H2DH18	RecName: Full=Cytochrome P450 CYP736A12	1	1.98732e-172	53.3613	68.9076	472	501.901
TC0600002040.mtr.1		Medtr6g008430.1	http://www.medicagogenome.org/feature/Medtr6g008430.1	cytochrome P450 family protein HC chr6:2264314-2261074	7.46	5.72	0.69	1.43	3.34	0.125392	0.385758	Medtr6g008430	cytochrome P450 family protein	chr6	2261074 - 2264314	-	Medtr6g008430.1	TC0600002040.mtr.1	Medtr6g008430.1	http://www.medicagogenome.org/feature/Medtr6g008430.1	cytochrome P450 family protein HC chr6:2264314-2261074	1	0	100	1575	2841.59	Medtr6g008430.1	cytochrome P450 family protein	Mtr.51596.1.S1_at	1	0	72.3537	1596	883.134	TC0600002040.mtr.1	http://www.uniprot.org/uniprot/O49858	O49858	RecName: Full=Cytochrome P450 82A3; AltName: Full=Cytochrome P450 CP6	1	0	65.5106	79.5761	515	701.819
TC0600002388.mtr.1		Medtr6g021615.1	http://www.medicagogenome.org/feature/Medtr6g021615.1	Nodule Cysteine-Rich (NCR) secreted peptide HC chr6:7421518-7420536	10.39	8.65	1.11	1.38	3.34	0.137315	0.399794	Medtr6g021615	Nodule Cysteine-Rich (NCR) secreted peptide	chr6	7420536 - 7421518	-	Medtr6g021615.1	TC0600002388.mtr.1	Medtr6g021615.1	http://www.medicagogenome.org/feature/Medtr6g021615.1	Nodule Cysteine-Rich (NCR) secreted peptide HC chr6:7421518-7420536	1	1.082e-164	100	321	580.168	Medtr6g021615.1	Nodule Cysteine-Rich (NCR) secreted peptide	Mtr.37401.1.S1_at	1	0	99.5185	622	1103.14	TC0600002388.mtr.1	http://www.uniprot.org/uniprot/A0A059U906	A0A059U906	RecName: Full=Potassium channel toxin alpha-KTx 14.5; AltName: Full=Toxin Mgib29; Flags: Precursor	1	3.4447	30.9091	45.4545	53	30.4166
TCscaffold056200000002.mtr.1		Medtr0562s0020.1	http://www.medicagogenome.org/feature/Medtr0562s0020.1	macrophage migration inhibition factor-like protein HC scaffold0562:6932-8955	5.75	4.01	1.18	1.07	3.34	0.643879	0.807451	Medtr0562s0020	macrophage migration inhibition factor-like protein	scaffold0562	6932 - 8955	+	Medtr0562s0020.1	TCscaffold056200000002.mtr.1	Medtr0562s0020.1	http://www.medicagogenome.org/feature/Medtr0562s0020.1	macrophage migration inhibition factor-like protein HC scaffold0562:6932-8955	1	3.899e-178	100	345	623.449	Medtr0562s0020.1	macrophage migration inhibition factor-like protein	Mtr.4663.1.S1_at	1	2.13254e-123	100	244	441.308	TCscaffold056200000002.mtr.1	http://www.uniprot.org/uniprot/P81748	P81748	RecName: Full=Macrophage migration inhibitory factor homolog; Short=MIF; AltName: Full=L-dopachrome isomerase; AltName: Full=L-dopachrome tautomerase; AltName: Full=Phenylpyruvate tautomerase	1	5.22994e-10	28.4314	49.0196	101	56.6102
[truncated: 65,246 more rows]
