# Supplementary material for: Insights into the complex role of GRAS transcription factors in the arbuscular mycorrhiza symbiosis
Source: Sci Rep. 2019 Mar 4;9:3360. doi: 10.1038/s41598-019-40214-4 (PMC6399340; doi:10.1038/s41598-019-40214-4)
Supplement: Supplementary file 3 — Supplementary Dataset S3 [file 41598_2019_40214_MOESM3_ESM.xlsx]

## Sheet: WT-control_vs_ram1-1_Myc
Gene expression in mycorrhizal M. truncatula ram1-1 roots in comparison to M. truncatula A17 control roots.
Transcript Cluster ID	Mt gene name	Mt genome 4.0 ID	Link Mt genome 4.0 ID	Mt Genome 4.0 annotation	WT Bi-weight Avg Signal (log2)	Ram1 Bi-weight Avg Signal (log2)	WT Standard Deviation	Ram1 Standard Deviation	Fold Change (linear) (WT vs. Ram1)	ANOVA p-value (WT vs. Ram1)	FDR p-value (WT vs. Ram1)	Gene Symbol	Description	Chromosome	Genomic Position	Strand	Public Gene IDs	MtGeneChip_v2 ID (MedTA-1_0.Mt4)	Mt genome 4.0 ID	Link Mt genome 4.0 ID	Mt Genome 4.0 annotation	Number of hits MtGeneChipv2_probes_vs_Mt4.0	Lowest E-value MtGeneChipv2_probes_vs_Mt4.0	Greatest identity % MtGeneChipv2_probes_vs_Mt4.0	Greatest hit length nt MtGeneChipv2_probes_vs_Mt4.0	Greatest bit score MtGeneChipv2_probes_vs_Mt4.0	Mt genome 4.0 gene ID (Affymetrix mapping)	Annotation (Affymetrix mapping)	MtGeneChip_v1 ID	Number of hits MtGeneChip_v2 vs MtGeneChip_v1	Lowest E-value MtGeneChip_v2 vs MtGeneChip_v1	Greatest identity % MtGeneChip_v2 vs MtGeneChip_v1	Greatest hit length nt MtGeneChip_v2 vs MtGeneChip_v1	Greatest bit score MtGeneChip_v2 vs MtGeneChip_v1	MtGeneChip_v2 ID (MedTA-1_0.Mt4)	Link Accession UniProt	Accession UniProt	Description UniProt	Number of hits UniProt	Lowest E-value UniProt	Greatest identity % UniProt	Greatest positive % UniProt	Greatest hit length nt UniProt	Greatest bit score UniProt
TC0100003992.mtr.1	MtPt4	Medtr1g028600.1	http://www.medicagogenome.org/feature/Medtr1g028600.1	high affinity inorganic phosphate transporter HC chr1:9700150-9698155	12.07	2.64	0.15	0.33	688.81	1e-06	0.005361	Medtr1g028600	high affinity inorganic phosphate transporter	chr1	9698155 - 9700150	-	Medtr1g028600.1	TC0100003992.mtr.1	Medtr1g028600.1	http://www.medicagogenome.org/feature/Medtr1g028600.1	high affinity inorganic phosphate transporter HC chr1:9700150-9698155	1	0	100	1587	2863.23	Medtr1g028600.1	high affinity inorganic phosphate transporter	Mtr.43062.1.S1_at	1	0	100	1801	3249.15	TC0100003992.mtr.1	http://www.uniprot.org/uniprot/Q94DB8	Q94DB8	RecName: Full=Inorganic phosphate transporter 1-11; Short=OsPT11; Short=OsPht1;11; AltName: Full=H(+)/Pi cotransporter	1	0	72.9622	83.3002	502	738.413
TC0400001120.mtr.1		Medtr4g052780.1	http://www.medicagogenome.org/feature/Medtr4g052780.1	germin-like protein 09. Feb HC chr4:19148105-19148728	10.87	2.36	0.28	0.09	362.52	9.16e-07	0.005361	Medtr4g052780	germin-like protein 9-2	chr4	19148105 - 19148728	+	Medtr4g052780.1	TC0400001120.mtr.1	Medtr4g052780.1	http://www.medicagogenome.org/feature/Medtr4g052780.1	germin-like protein 09. Feb HC chr4:19148105-19148728	1	0	100	624	1126.59	Medtr4g052780.1	germin-like protein 9-2	Mtr.12500.1.S1_at	1	0	98.5577	624	1085.11	TC0400001120.mtr.1	http://www.uniprot.org/uniprot/Q652P9	Q652P9	RecName: Full=Germin-like protein 9-3; Flags: Precursor	1	1.09228e-70	59.0909	73.7374	192	221.09
TCscaffold010000000004.mtr.1		Medtr0100s0150.1	http://www.medicagogenome.org/feature/Medtr0100s0150.1	Kunitz type trypsin inhibitor HC scaffold0100:33656-34541	11.1	2.81	0.08	0.37	313.1	3e-06	0.006558	Medtr0100s0150	Kunitz type trypsin inhibitor	scaffold0100	33656 - 34541	+	Medtr0100s0150.1	TCscaffold010000000004.mtr.1	Medtr0100s0150.1	http://www.medicagogenome.org/feature/Medtr0100s0150.1	Kunitz type trypsin inhibitor HC scaffold0100:33656-34541	1	0	100	606	1094.13	Medtr0100s0150.1	Kunitz type trypsin inhibitor	Mtr.35424.1.S1_at	1	0	100	878	1584.64	TCscaffold010000000004.mtr.1	http://www.uniprot.org/uniprot/P29421	P29421	RecName: Full=Alpha-amylase/subtilisin inhibitor; AltName: Full=RASI; Flags: Precursor	1	1.81658e-21	34.8315	50.5618	167	93.9745
TC0500000680.mtr.1		Medtr5g022560.1	http://www.medicagogenome.org/feature/Medtr5g022560.1	papain family cysteine protease HC chr5:8898326-8899733	10.56	2.28	0.35	0.35	310.31	9e-06	0.009448	Medtr5g022560	papain family cysteine protease	chr5	8898326 - 8899733	+	Medtr5g022560.1	TC0500000680.mtr.1	Medtr5g022560.1	http://www.medicagogenome.org/feature/Medtr5g022560.1	papain family cysteine protease HC chr5:8898326-8899733	1	0	100	1035	1867.77	Medtr5g022560.1	papain family cysteine protease	Mtr.8512.1.S1_at	1	0	100	1307	2358.29	TC0500000680.mtr.1	http://www.uniprot.org/uniprot/A2XQE8	A2XQE8	RecName: Full=Senescence-specific cysteine protease SAG39; AltName: Full=Cysteine proteinase SAG39; AltName: Full=Protein SENESCENCE-ASSOCIATED GENE 39; Flags: Precursor	1	8.15073e-147	60.0592	75.7396	333	429.098
TC0200002373.mtr.1		Medtr2g086630.1	http://www.medicagogenome.org/feature/Medtr2g086630.1	germin-like protein 09. Feb HC chr2:36424379-36425295	10.39	2.18	0.21	0.33	295.99	3e-06	0.007327	Medtr2g086630	germin-like protein 9-2	chr2	36424379 - 36425295	+	Medtr2g086630.1	TC0200002373.mtr.1	Medtr2g086630.1	http://www.medicagogenome.org/feature/Medtr2g086630.1	germin-like protein 09. Feb HC chr2:36424379-36425295	1	0	100	621	1121.18	Medtr2g086630.1	germin-like protein 9-2	Mtr.40544.1.S1_at	1	0	99.3056	864	1532.35	TC0200002373.mtr.1	http://www.uniprot.org/uniprot/Q652P9	Q652P9	RecName: Full=Germin-like protein 9-3; Flags: Precursor	1	1.79222e-74	60.6061	73.7374	194	234.187
TC0800001922.mtr.1		Medtr8g074560.1	http://www.medicagogenome.org/feature/Medtr8g074560.1	GDSL-like lipase/acylhydrolase HC chr8:31526639-31528424	10.55	2.34	0.31	0.15	294.91	2e-06	0.006158	Medtr8g074560	GDSL-like lipase/acylhydrolase	chr8	31526639 - 31528424	+	Medtr8g074560.1	TC0800001922.mtr.1	Medtr8g074560.1	http://www.medicagogenome.org/feature/Medtr8g074560.1	GDSL-like lipase/acylhydrolase HC chr8:31526639-31528424	1	0	100	1110	2003.03	Medtr8g074560.1	GDSL-like lipase	Mtr.29623.1.S1_at	1	0	100	519	937.235	TC0800001922.mtr.1	http://www.uniprot.org/uniprot/Q9FIA1	Q9FIA1	RecName: Full=GDSL esterase/lipase At5g55050; AltName: Full=Extracellular lipase At5g55050; Flags: Precursor	1	6.13017e-63	34.2697	54.2135	347	213.001
TC0200002372.mtr.1		Medtr2g086620.1	http://www.medicagogenome.org/feature/Medtr2g086620.1	germin-like protein 09. Feb HC chr2:36420900-36421618	10.57	2.38	0.16	0.11	291.15	2.2e-07	0.00437	Medtr2g086620	germin-like protein 9-2	chr2	36420900 - 36421618	+	Medtr2g086620.1	TC0200002372.mtr.1	Medtr2g086620.1	http://www.medicagogenome.org/feature/Medtr2g086620.1	germin-like protein 09. Feb HC chr2:36420900-36421618	1	0	100	621	1121.18	Medtr2g086620.1	germin-like protein 9-2	Mtr.40544.1.S1_at	1	0	97.971	690	1182.49	TC0200002372.mtr.1	http://www.uniprot.org/uniprot/Q652P9	Q652P9	RecName: Full=Germin-like protein 9-3; Flags: Precursor	1	6.03597e-75	60.101	73.7374	194	233.032
TC0400004806.mtr.1	MtGlp1	Medtr4g052770.1	http://www.medicagogenome.org/feature/Medtr4g052770.1	germin-like protein 09. Feb HC chr4:19144939-19144060	10.87	2.7	0.35	0.2	288.57	4e-06	0.007327	Medtr4g052770	germin-like protein 9-2	chr4	19144060 - 19144939	-	Medtr4g052770.1	TC0400004806.mtr.1	Medtr4g052770.1	http://www.medicagogenome.org/feature/Medtr4g052770.1	germin-like protein 09. Feb HC chr4:19144939-19144060	1	0	100	624	1126.59	Medtr4g052770.1	germin-like protein 9-2	Mtr.12500.1.S1_at	1	0	100	865	1561.2	TC0400004806.mtr.1	http://www.uniprot.org/uniprot/Q652P9	Q652P9	RecName: Full=Germin-like protein 9-3; Flags: Precursor	1	9.13336e-69	58.5859	73.7374	192	219.164
TC0500002122.mtr.1		Medtr5g075520.1	http://www.medicagogenome.org/feature/Medtr5g075520.1	Novel family HC chr5:32112561-32114173	10.21	2.14	0.33	0.07	269.24	2e-06	0.006158	Medtr5g075520	Novel family	chr5	32112561 - 32114173	+	Medtr5g075520.1	TC0500002122.mtr.1	Medtr5g075520.1	http://www.medicagogenome.org/feature/Medtr5g075520.1	Novel family HC chr5:32112561-32114173	1	0	100	522	942.645	Medtr5g075520.1	Novel family	Mtr.45893.1.S1_at	1	0	100	522	942.645	TC0500002122.mtr.1	http://www.uniprot.org/uniprot/Q5UQQ1	Q5UQQ1	RecName: Full=Uncharacterized protein L451	1	2.53163	29.2308	43.0769	65	33.113
TC0400001936.mtr.1		Medtr4g079770.1	http://www.medicagogenome.org/feature/Medtr4g079770.1	papain family cysteine protease HC chr4:30880789-30882078	10.78	2.82	0.3	0.07	249.49	1e-06	0.005361	Medtr4g079770	papain family cysteine protease	chr4	30880789 - 30882078	+	Medtr4g079770.1	TC0400001936.mtr.1	Medtr4g079770.1	http://www.medicagogenome.org/feature/Medtr4g079770.1	papain family cysteine protease HC chr4:30880789-30882078	1	0	100	1038	1873.18	Medtr4g079770.1	papain family cysteine protease	Mtr.19069.1.S1_s_at	1	0	99.422	1038	1846.13	TC0400001936.mtr.1	http://www.uniprot.org/uniprot/A2XQE8	A2XQE8	RecName: Full=Senescence-specific cysteine protease SAG39; AltName: Full=Cysteine proteinase SAG39; AltName: Full=Protein SENESCENCE-ASSOCIATED GENE 39; Flags: Precursor	1	4.21372e-146	58.7719	74.269	337	425.631
TC0300000262.mtr.1		Medtr3g014820.1	http://www.medicagogenome.org/feature/Medtr3g014820.1	Kunitz type trypsin inhibitor HC chr3:4286399-4287257	11.13	3.33	0.03	0.17	222.66	1.5e-07	0.00437	Medtr3g014820	Kunitz type trypsin inhibitor	chr3	4286399 - 4287257	+	Medtr3g014820.1	TC0300000262.mtr.1	Medtr3g014820.1	http://www.medicagogenome.org/feature/Medtr3g014820.1	Kunitz type trypsin inhibitor HC chr3:4286399-4287257	1	0	100	612	1104.95	Medtr3g014820.1	Kunitz type trypsin inhibitor	Mtr.23647.1.S1_s_at	1	0	100	612	1104.95	TC0300000262.mtr.1	http://www.uniprot.org/uniprot/P29421	P29421	RecName: Full=Alpha-amylase/subtilisin inhibitor; AltName: Full=RASI; Flags: Precursor	1	1.81043e-21	34.2697	48.8764	167	93.9745
TCscaffold030200000002.mtr.1		Medtr0302s0030.1	http://www.medicagogenome.org/feature/Medtr0302s0030.1	Kunitz type trypsin inhibitor HC scaffold0302:15385-14777	10.34	2.66	0.13	0.14	205.07	2.66e-07	0.00437	Medtr0302s0030	Kunitz type trypsin inhibitor	scaffold0302	14777 - 15385	-	Medtr0302s0030.1	TCscaffold030200000002.mtr.1	Medtr0302s0030.1	http://www.medicagogenome.org/feature/Medtr0302s0030.1	Kunitz type trypsin inhibitor HC scaffold0302:15385-14777	1	0	100	609	1099.54	Medtr0302s0030.1	Kunitz type trypsin inhibitor	Mtr.35424.1.S1_at	1	0	91.133	606	854.28	TCscaffold030200000002.mtr.1	http://www.uniprot.org/uniprot/P29421	P29421	RecName: Full=Alpha-amylase/subtilisin inhibitor; AltName: Full=RASI; Flags: Precursor	1	1.42302e-21	31.0734	50.2825	167	92.4337
TCscaffold021100000002.mtr.1		Medtr0211s0080.1	http://www.medicagogenome.org/feature/Medtr0211s0080.1	Kunitz type trypsin inhibitor HC scaffold0211:26510-25794	10.45	2.89	0.2	0.15	189.46	7.92e-07	0.005361	Medtr0211s0080	Kunitz type trypsin inhibitor	scaffold0211	25794 - 26510	-	Medtr0211s0080.1	TCscaffold021100000002.mtr.1	Medtr0211s0080.1	http://www.medicagogenome.org/feature/Medtr0211s0080.1	Kunitz type trypsin inhibitor HC scaffold0211:26510-25794	1	0	100	597	1077.9	Medtr0211s0080.1	Kunitz type trypsin inhibitor	Mtr.35424.1.S1_at	1	0	89.577	659	881.33	TCscaffold021100000002.mtr.1	http://www.uniprot.org/uniprot/P29421	P29421	RecName: Full=Alpha-amylase/subtilisin inhibitor; AltName: Full=RASI; Flags: Precursor	1	1.06849e-20	32.5967	49.1713	167	90.8929
TC0500003249.mtr.1		Medtr5g011270.1	http://www.medicagogenome.org/feature/Medtr5g011270.1	subtilisin-like serine protease HC chr5:3209558-3207276	10.01	2.58	0.28	0.09	172.67	2e-06	0.005361	Medtr5g011270	subtilisin-like serine protease	chr5	3207276 - 3209558	-	Medtr5g011270.1	TC0500003249.mtr.1	Medtr5g011270.1	http://www.medicagogenome.org/feature/Medtr5g011270.1	subtilisin-like serine protease HC chr5:3209558-3207276	1	0	100	2283	4118.38	Medtr5g011270.1	subtilisin-like serine protease	Mtr.38828.1.S1_at	1	0	96.0684	1169	1898.43	TC0500003249.mtr.1	http://www.uniprot.org/uniprot/O65351	O65351	RecName: Full=Subtilisin-like protease SBT1.7; AltName: Full=Cucumisin-like serine protease; AltName: Full=Subtilase subfamily 1 member 7; Short=AtSBT1.7; AltName: Full=Subtilisin-like serine protease 1; Short=At-SLP1; Flags: Precursor	1	0	44.2779	61.0354	724	583.948
TC0300000263.mtr.1		Medtr3g014870.1	http://www.medicagogenome.org/feature/Medtr3g014870.1	Kunitz type trypsin inhibitor HC chr3:4294893-4295552	11.27	3.89	0.09	0.27	166.63	2e-06	0.005361	Medtr3g014870	Kunitz type trypsin inhibitor	chr3	4294893 - 4295552	+	Medtr3g014870.1	TC0300000263.mtr.1	Medtr3g014870.1	http://www.medicagogenome.org/feature/Medtr3g014870.1	Kunitz type trypsin inhibitor HC chr3:4294893-4295552	1	0	100	612	1104.95	Medtr3g014870.1	Kunitz type trypsin inhibitor	Mtr.23647.1.S1_s_at	1	0	97.7124	612	1041.83	TC0300000263.mtr.1	http://www.uniprot.org/uniprot/P29421	P29421	RecName: Full=Alpha-amylase/subtilisin inhibitor; AltName: Full=RASI; Flags: Precursor	1	4.41459e-22	33.1522	48.3696	173	94.3597
TC0700001334.mtr.1	MtMyb1	Medtr7g068600.1	http://www.medicagogenome.org/feature/Medtr7g068600.1	myb-like transcription factor family protein HC chr7:25143946-25146531	10.24	2.89	0.39	0.18	163.39	7e-06	0.00918	Medtr7g068600	myb-like transcription factor family protein	chr7	25143946 - 25146531	+	Medtr7g068600.1	TC0700001334.mtr.1	Medtr7g068600.1	http://www.medicagogenome.org/feature/Medtr7g068600.1	myb-like transcription factor family protein HC chr7:25143946-25146531	1	0	100	717	1294.3	Medtr7g068600.1	myb-like transcription factor family protein	Mtr.8863.1.S1_at	1	0	99.8999	999	1797.44	TC0700001334.mtr.1	http://www.uniprot.org/uniprot/Q9SJW0	Q9SJW0	RecName: Full=Myb family transcription factor PHL7; AltName: Full=Protein PHR1-LIKE 7	1	1.20302e-39	46.3415	66.4634	161	146.747
TC0600002738.mtr.1		Medtr6g043700.1	http://www.medicagogenome.org/feature/Medtr6g043700.1	alginate lyase HC chr6:13230010-13228759	9.77	2.59	0.47	0.14	144.55	1.2e-05	0.010447	Medtr6g043700	alginate lyase	chr6	13228759 - 13230010	-	Medtr6g043700.1	TC0600002738.mtr.1	Medtr6g043700.1	http://www.medicagogenome.org/feature/Medtr6g043700.1	alginate lyase HC chr6:13230010-13228759	1	0	100	654	1180.69	Medtr6g043700.1	alginate lyase	Mtr.36021.1.S1_at	1	4.10988e-149	99.661	295	527.87	TC0600002738.mtr.1	http://www.uniprot.org/uniprot/Q39962	Q39962	RecName: Full=Citrate-binding protein; Flags: Precursor	1	1.48255e-83	55.814	71.1628	215	256.144
TC0400004664.mtr.1		Medtr4g047610.1	http://www.medicagogenome.org/feature/Medtr4g047610.1	papain family cysteine protease HC chr4:16868445-16867071	9.7	2.54	0.32	0.15	143.38	4e-06	0.007327	Medtr4g047610	papain family cysteine protease	chr4	16867071 - 16868445	-	Medtr4g047610.1	TC0400004664.mtr.1	Medtr4g047610.1	http://www.medicagogenome.org/feature/Medtr4g047610.1	papain family cysteine protease HC chr4:16868445-16867071	1	0	100	1032	1862.36	Medtr4g047610.1	papain family cysteine protease	Mtr.8512.1.S1_at	1	0	86.59	1301	1568.41	TC0400004664.mtr.1	http://www.uniprot.org/uniprot/A2XQE8	A2XQE8	RecName: Full=Senescence-specific cysteine protease SAG39; AltName: Full=Cysteine proteinase SAG39; AltName: Full=Protein SENESCENCE-ASSOCIATED GENE 39; Flags: Precursor	1	1.53681e-148	60.6509	75.7396	333	432.95
TC0400000754.mtr.1		Medtr4g036300.1	http://www.medicagogenome.org/feature/Medtr4g036300.1	Ripening related protein family HC chr4:11851296-11851862	9.8	2.7	0.37	0.14	136.94	5e-06	0.008156	Medtr4g036300	Ripening related protein family	chr4	11851296 - 11851862	+	Medtr4g036300.1	TC0400000754.mtr.1	Medtr4g036300.1	http://www.medicagogenome.org/feature/Medtr4g036300.1	Ripening related protein family HC chr4:11851296-11851862	1	0	100	567	1023.8	Medtr4g036300.1	Ripening related protein family	Mtr.48962.1.S1_at	1	0	99.8236	567	1018.39	TC0400000754.mtr.1	http://www.uniprot.org/uniprot/Q6H5X0	Q6H5X0	RecName: Full=Putative ripening-related protein 2; Flags: Precursor	1	3.13404e-54	53.9877	66.8712	156	177.178
TC0200005605.mtr.1		Medtr2g098490.1	http://www.medicagogenome.org/feature/Medtr2g098490.1	AMP-binding enzyme HC chr2:42131459-42123120	10.75	3.67	0.18	0.3	134.73	4e-06	0.007327	Medtr2g098490	AMP-binding enzyme	chr2	42123120 - 42131459	-	Medtr2g098490.1	TC0200005605.mtr.1	Medtr2g098490.1	http://www.medicagogenome.org/feature/Medtr2g098490.1	AMP-binding enzyme HC chr2:42131459-42123120	1	0	100	6906	12455.4	Medtr2g098490.1	AMP-binding enzyme	Mtr.35719.1.S1_at	1	0	100	365	659.516	TC0200005605.mtr.1	http://www.uniprot.org/uniprot/B2HIN2	B2HIN2	RecName: Full=Long-chain-fatty-acid--AMP ligase FadD26; Short=FAAL; AltName: Full=Acyl-AMP synthetase	1	3.59748e-76	34.0792	50.9466	537	272.322
TC0400001837.mtr.1		Medtr4g077180.1	http://www.medicagogenome.org/feature/Medtr4g077180.1	Lipid transfer protein HC chr4:29568981-29569791	9.53	2.53	0.56	0.13	127.93	2.7e-05	0.014974	Medtr4g077180	Lipid transfer protein	chr4	29568981 - 29569791	+	Medtr4g077180.1	TC0400001837.mtr.1	Medtr4g077180.1	http://www.medicagogenome.org/feature/Medtr4g077180.1	Lipid transfer protein HC chr4:29568981-29569791	1	8.316e-178	100	345	623.449	Medtr4g077180.1	Lipid transfer protein	Mtr.35447.1.S1_at	1	0	100	707	1276.27	TC0400001837.mtr.1	http://www.uniprot.org/uniprot/Q43194	Q43194	RecName: Full=Non-specific lipid-transfer protein 2; Short=LTP 2; Flags: Precursor	1	1.2658	29.4872	44.8718	76	32.3426
TC0700004728.mtr.1		Medtr7g076990.1	http://www.medicagogenome.org/feature/Medtr7g076990.1	Ripening related protein family HC chr7:29071876-29071310	9.69	2.79	0.4	0.09	119.16	8e-06	0.00918	Medtr7g076990	Ripening related protein family	chr7	29071310 - 29071876	-	Medtr7g076990.1	TC0700004728.mtr.1	Medtr7g076990.1	http://www.medicagogenome.org/feature/Medtr7g076990.1	Ripening related protein family HC chr7:29071876-29071310	1	0	100	567	1023.8	Medtr7g076990.1	Ripening related protein family	Mtr.48962.1.S1_at	1	0	100	567	1023.8	TC0700004728.mtr.1	http://www.uniprot.org/uniprot/Q6H5X0	Q6H5X0	RecName: Full=Putative ripening-related protein 2; Flags: Precursor	1	3.13404e-54	53.9877	66.8712	156	177.178
TC0500001121.mtr.1		Medtr5g035640.1	http://www.medicagogenome.org/feature/Medtr5g035640.1	transmembrane protein, putative HC chr5:15508476-15508987	9.82	2.98	0.47	0.33	114.66	3.4e-05	0.016684	Medtr5g035640	transmembrane protein, putative	chr5	15508476 - 15508987	+	Medtr5g035640.1	TC0500001121.mtr.1	Medtr5g035640.1	http://www.medicagogenome.org/feature/Medtr5g035640.1	transmembrane protein, putative HC chr5:15508476-15508987	1	4.584e-116	100	231	417.864	Medtr5g035640.1	transmembrane protein, putative	Mtr.7475.1.S1_at	1	0	100	508	917.398	TC0500001121.mtr.1	http://www.uniprot.org/uniprot/P28613	P28613	RecName: Full=Ribosome hibernation promoting factor; Short=HPF; AltName: Full=Hibernation factor HPF	1	7.39951	37.1429	48.5714	35	29.6462
TC0400006506.mtr.1		Medtr4g107930.1	http://www.medicagogenome.org/feature/Medtr4g107930.1	papain family cysteine protease HC chr4:44732137-44730694	9.62	2.79	0.34	0.1	113.81	5e-06	0.007327	Medtr4g107930	papain family cysteine protease	chr4	44730694 - 44732137	-	Medtr4g107930.1	TC0400006506.mtr.1	Medtr4g107930.1	http://www.medicagogenome.org/feature/Medtr4g107930.1	papain family cysteine protease HC chr4:44732137-44730694	1	0	100	1038	1873.18	Medtr4g107930.1	papain family cysteine protease	Mtr.8512.1.S1_at	1	0	87.3749	1292	1597.27	TC0400006506.mtr.1	http://www.uniprot.org/uniprot/A2XQE8	A2XQE8	RecName: Full=Senescence-specific cysteine protease SAG39; AltName: Full=Cysteine proteinase SAG39; AltName: Full=Protein SENESCENCE-ASSOCIATED GENE 39; Flags: Precursor	1	4.66672e-147	59.7701	74.4253	339	429.869
TC0700001766.mtr.1		Medtr7g081050.1	http://www.medicagogenome.org/feature/Medtr7g081050.1	triacylglycerol lipase-like protein HC chr7:30902997-30905931	9.46	2.64	0.31	0.11	113.13	4e-06	0.007327	Medtr7g081050	triacylglycerol lipase-like protein	chr7	30902997 - 30905931	+	Medtr7g081050.1	TC0700001766.mtr.1	Medtr7g081050.1	http://www.medicagogenome.org/feature/Medtr7g081050.1	triacylglycerol lipase-like protein HC chr7:30902997-30905931	1	0	100	1218	2197.79	Medtr7g081050.1	triacylglycerol lipase-like protein	Mtr.42086.1.S1_at	1	0	99.7602	834	1496.28	TC0700001766.mtr.1	http://www.uniprot.org/uniprot/Q67ZU1	Q67ZU1	RecName: Full=Triacylglycerol lipase 2; Flags: Precursor	1	6.31506e-128	44.3373	63.3735	415	383.645
TC0600001567.mtr.1		Medtr6g079630.1	http://www.medicagogenome.org/feature/Medtr6g079630.1	chitinase HC chr6:29058520-29059610	10.06	3.24	0.3	0.44	112.48	2.7e-05	0.014974	Medtr6g079630	chitinase	chr6	29058520 - 29059610	+	Medtr6g079630.1	TC0600001567.mtr.1	Medtr6g079630.1	http://www.medicagogenome.org/feature/Medtr6g079630.1	chitinase HC chr6:29058520-29059610	1	0	100	921	1662.19	Medtr6g079630.1	chitinase	Mtr.12881.1.S1_at	1	0	99.7207	1074	1912.86	TC0600001567.mtr.1	http://www.uniprot.org/uniprot/Q7M443	Q7M443	RecName: Full=Chitinase 2; AltName: Full=Tulip bulb chitinase-2; Short=TBC-2	1	2.89464e-135	69.2308	81.685	273	394.045
TCscaffold008400000001.mtr.1		Medtr0084s0030.1	http://www.medicagogenome.org/feature/Medtr0084s0030.1	Kunitz type trypsin inhibitor HC scaffold0084:16850-17730	9.7	2.9	0.25	0.17	111.42	2e-06	0.006338	Medtr0084s0030	Kunitz type trypsin inhibitor	scaffold0084	16850 - 17730	+	Medtr0084s0030.1	TCscaffold008400000001.mtr.1	Medtr0084s0030.1	http://www.medicagogenome.org/feature/Medtr0084s0030.1	Kunitz type trypsin inhibitor HC scaffold0084:16850-17730	1	0	100	609	1099.54	Medtr0084s0030.1	Kunitz type trypsin inhibitor	Mtr.35424.1.S1_at	1	0	83.9308	776	875.92	TCscaffold008400000001.mtr.1	http://www.uniprot.org/uniprot/P29421	P29421	RecName: Full=Alpha-amylase/subtilisin inhibitor; AltName: Full=RASI; Flags: Precursor	1	1.91561e-18	30.5556	47.2222	170	85.1149
TC0200002374.mtr.1		Medtr2g086640.1	http://www.medicagogenome.org/feature/Medtr2g086640.1	germin-like protein 09. Feb HC chr2:36427352-36428046	9.2	2.45	0.15	0.2	107.05	1e-06	0.005361	Medtr2g086640	germin-like protein 9-2	chr2	36427352 - 36428046	+	Medtr2g086640.1	TC0200002374.mtr.1	Medtr2g086640.1	http://www.medicagogenome.org/feature/Medtr2g086640.1	germin-like protein 09. Feb HC chr2:36427352-36428046	1	0	100	618	1115.77	Medtr2g086640.1	germin-like protein 9-2	Mtr.40544.1.S1_at	1	0	91.8699	615	884.937	TC0200002374.mtr.1	http://www.uniprot.org/uniprot/Q652P9	Q652P9	RecName: Full=Germin-like protein 9-3; Flags: Precursor	1	8.11538e-74	60	74.8718	194	229.95
TC0400005470.mtr.1		Medtr4g076150.1	http://www.medicagogenome.org/feature/Medtr4g076150.1	Lipid transfer protein HC chr4:29143053-29142393	8.98	2.28	0.45	0.2	103.63	1.8e-05	0.012409	Medtr4g076150	Lipid transfer protein	chr4	29142393 - 29143053	-	Medtr4g076150.1	TC0400005470.mtr.1	Medtr4g076150.1	http://www.medicagogenome.org/feature/Medtr4g076150.1	Lipid transfer protein HC chr4:29143053-29142393	1	1.352e-179	100	348	628.859	Medtr4g076150.1	Lipid transfer protein	Mtr.11720.1.S1_at	1	0	99.5968	496	886.74	TC0400005470.mtr.1	http://www.uniprot.org/uniprot/B0S1E5	B0S1E5	RecName: Full=Translation initiation factor IF-2	1	2.29525	39.5349	58.1395	43	32.3426
TC0400005577.mtr.1		Medtr4g079470.1	http://www.medicagogenome.org/feature/Medtr4g079470.1	papain family cysteine protease HC chr4:30720667-30719276	9.45	2.79	0.37	0.19	101.03	9e-06	0.009314	Medtr4g079470	papain family cysteine protease	chr4	30719276 - 30720667	-	Medtr4g079470.1	TC0400005577.mtr.1	Medtr4g079470.1	http://www.medicagogenome.org/feature/Medtr4g079470.1	papain family cysteine protease HC chr4:30720667-30719276	1	0	100	1038	1873.18	Medtr4g079470.1	papain family cysteine protease	Mtr.19069.1.S1_s_at	1	0	100	1038	1873.18	TC0400005577.mtr.1	http://www.uniprot.org/uniprot/A2XQE8	A2XQE8	RecName: Full=Senescence-specific cysteine protease SAG39; AltName: Full=Cysteine proteinase SAG39; AltName: Full=Protein SENESCENCE-ASSOCIATED GENE 39; Flags: Precursor	1	1.36499e-145	58.7719	74.5614	337	425.631
TC0400001937.mtr.1		Medtr4g079800.1	http://www.medicagogenome.org/feature/Medtr4g079800.1	papain family cysteine protease HC chr4:30891837-30893129	9.44	2.88	0.28	0.12	94.1	3e-06	0.006558	Medtr4g079800	papain family cysteine protease	chr4	30891837 - 30893129	+	Medtr4g079800.1	TC0400001937.mtr.1	Medtr4g079800.1	http://www.medicagogenome.org/feature/Medtr4g079800.1	papain family cysteine protease HC chr4:30891837-30893129	1	0	100	1038	1873.18	Medtr4g079800.1	papain family cysteine protease	Mtr.45750.1.S1_at	1	0	100	1038	1873.18	TC0400001937.mtr.1	http://www.uniprot.org/uniprot/A2XQE8	A2XQE8	RecName: Full=Senescence-specific cysteine protease SAG39; AltName: Full=Cysteine proteinase SAG39; AltName: Full=Protein SENESCENCE-ASSOCIATED GENE 39; Flags: Precursor	1	5.31818e-145	58.4795	74.269	337	422.55
TC0700000212.mtr.1		Medtr7g012340.1	http://www.medicagogenome.org/feature/Medtr7g012340.1	Lipid transfer protein HC chr7:3618696-3619262	9.46	2.92	0.37	0.17	93.43	9e-06	0.009315	Medtr7g012340	Lipid transfer protein	chr7	3618696 - 3619262	+	Medtr7g012340.1	TC0700000212.mtr.1	Medtr7g012340.1	http://www.medicagogenome.org/feature/Medtr7g012340.1	Lipid transfer protein HC chr7:3618696-3619262	1	0	100	567	1023.8	Medtr7g012340.1	Lipid transfer protein	Mtr.48947.1.S1_at	1	0	90.2998	561	776.735	TC0700000212.mtr.1	http://www.uniprot.org/uniprot/Q6H5X0	Q6H5X0	RecName: Full=Putative ripening-related protein 2; Flags: Precursor	1	4.85377e-56	55.2147	66.8712	156	181.8
TCscaffold020500000002.mtr.1		Medtr0205s0040.1	http://www.medicagogenome.org/feature/Medtr0205s0040.1	dual-specificity kinase domain protein LC scaffold0205:21736-12718	9.21	2.67	0.22	0.06	93.28	9.29e-07	0.005361	Medtr0205s0040	dual-specificity kinase domain protein	scaffold0205	12718 - 21736	-	Medtr0205s0040.1	TCscaffold020500000002.mtr.1	Medtr0205s0040.1	http://www.medicagogenome.org/feature/Medtr0205s0040.1	dual-specificity kinase domain protein LC scaffold0205:21736-12718	11	0	100	4872	8787.3	Medtr0205s0040.1	dual-specificity kinase domain protein	Mtr.47605.1.S1_at	2	3.93328e-64	76.1905	433	248.348	TCscaffold020500000002.mtr.1	http://www.uniprot.org/uniprot/Q9FFW5	Q9FFW5	RecName: Full=Proline-rich receptor-like protein kinase PERK8; AltName: Full=Proline-rich extensin-like receptor kinase 8; Short=AtPERK8	3	3.3916e-56	38.1757	61.8243	312	214.157
TC0500000972.mtr.1	MtLec5	Medtr5g031030.1	http://www.medicagogenome.org/feature/Medtr5g031030.1	legume lectin family protein HC chr5:13308133-13309153	9.03	2.51	0.3	0.31	91.67	1.1e-05	0.010447	Medtr5g031030	legume lectin family protein	chr5	13308133 - 13309153	+	Medtr5g031030.1	TC0500000972.mtr.1	Medtr5g031030.1	http://www.medicagogenome.org/feature/Medtr5g031030.1	legume lectin family protein HC chr5:13308133-13309153	1	0	100	825	1489.07	Medtr5g031030.1	legume lectin family protein	Mtr.15653.1.S1_at	1	0	100	825	1489.07	TC0500000972.mtr.1	http://www.uniprot.org/uniprot/Q39529	Q39529	RecName: Full=Agglutinin-2; AltName: Full=Agglutinin II; AltName: Full=ClAII; AltName: Full=LecClAII; Flags: Precursor	1	3.66357e-68	46.9534	62.3656	274	221.861
TC0500003248.mtr.1		Medtr5g011260.1	http://www.medicagogenome.org/feature/Medtr5g011260.1	subtilisin-like serine protease HC chr5:3203584-3201249	9.17	2.75	0.25	0.07	85.2	2e-06	0.005361	Medtr5g011260	subtilisin-like serine protease	chr5	3201249 - 3203584	-	Medtr5g011260.1	TC0500003248.mtr.1	Medtr5g011260.1	http://www.medicagogenome.org/feature/Medtr5g011260.1	subtilisin-like serine protease HC chr5:3203584-3201249	1	0	100	2265	4085.92	Medtr5g011260.1	subtilisin-like serine protease	Mtr.38828.1.S1_at	1	0	96.9647	1219	2031.88	TC0500003248.mtr.1	http://www.uniprot.org/uniprot/O64495	O64495	RecName: Full=Subtilisin-like protease SBT1.2; AltName: Full=Cucumisin-like serine protease SDD1; AltName: Full=Protein STOMATAL DENSITY AND DISTRIBUTION 1; AltName: Full=Subtilase subfamily 1 member 2; Short=AtSBT1.2; AltName: Full=Subtilisin-like protease SDD1; Flags: Precursor	1	0	42.8951	61.089	746	573.933
TC0500001122.mtr.1		Medtr5g035650.1	http://www.medicagogenome.org/feature/Medtr5g035650.1	transmembrane protein, putative HC chr5:15513610-15514041	9	2.6	0.37	0.19	84.68	1.2e-05	0.010447	Medtr5g035650	transmembrane protein, putative	chr5	15513610 - 15514041	+	Medtr5g035650.1	TC0500001122.mtr.1	Medtr5g035650.1	http://www.medicagogenome.org/feature/Medtr5g035650.1	transmembrane protein, putative HC chr5:15513610-15514041	1	1.739e-101	100	204	369.174	Medtr5g035650.1	transmembrane protein, putative	Mtr.7229.1.S1_at	1	0	99.7685	432	774.932	TC0500001122.mtr.1	http://www.uniprot.org/uniprot/P0C6B8	P0C6B8	RecName: Full=Sushi, von Willebrand factor type A, EGF and pentraxin domain-containing protein 1; Flags: Precursor	1	1.39885	35.8209	52.2388	60	32.3426
TSUnmapped00004016.mtr.1	GiTefalpha	Medtr1g013680.1	http://www.medicagogenome.org/feature/Medtr1g013680.1	GTP-binding elongation factor Tu family protein HC chr1:3302326-3299843	9.97	3.57	0.45	0.67	84.68	0.000206	0.036277					---		TSUnmapped00004016.mtr.1	Medtr1g013680.1	http://www.medicagogenome.org/feature/Medtr1g013680.1	GTP-binding elongation factor Tu family protein HC chr1:3302326-3299843	1	4.228e-31	75.127	197	134.736	Mt4-unmapped-4016	Unmapped Top-Strand Novel Transcript PUT-169a-Medicago_truncatula-38809	Mtr.4378.1.S1_at	1	2.60707e-140	100	275	497.213	TSUnmapped00004016.mtr.1	http://www.uniprot.org/uniprot/P28295	P28295	RecName: Full=Elongation factor 1-alpha; Short=EF-1-alpha	1	6.00518e-48	89.7727	95.4545	88	164.081
TC0400006795.mtr.1		Medtr4g118000.1	http://www.medicagogenome.org/feature/Medtr4g118000.1	UDP-glucosyltransferase family protein HC chr4:48975250-48973662	9.8	3.4	0.32	0.17	84.59	6e-06	0.008199	Medtr4g118000	UDP-glucosyltransferase family protein	chr4	48973662 - 48975250	-	Medtr4g118000.1	TC0400006795.mtr.1	Medtr4g118000.1	http://www.medicagogenome.org/feature/Medtr4g118000.1	UDP-glucosyltransferase family protein HC chr4:48975250-48973662	1	0	100	1434	2587.32	Medtr4g118000.1	UDP-glucosyltransferase family protein	Mtr.9007.1.S1_at	1	0	99.6171	1564	2782.08	TC0400006795.mtr.1	http://www.uniprot.org/uniprot/Q9AT54	Q9AT54	RecName: Full=Scopoletin glucosyltransferase; AltName: Full=Phenylpropanoid:glucosyltransferase 1	1	6.19717e-130	42.1712	61.5866	465	394.045
TC0100001222.mtr.1	MtRam2	Medtr1g040500.1	http://www.medicagogenome.org/feature/Medtr1g040500.1	glycerol-3-phosphate acyltransferase HC chr1:18617585-18620810	10.29	4	0.21	0.1	78.62	1e-06	0.005361	Medtr1g040500	glycerol-3-phosphate acyltransferase	chr1	18617585 - 18620810	+	Medtr1g040500.1	TC0100001222.mtr.1	Medtr1g040500.1	http://www.medicagogenome.org/feature/Medtr1g040500.1	glycerol-3-phosphate acyltransferase HC chr1:18617585-18620810	1	0	100	1707	3079.64	Medtr1g040500.1	glycerol-3-phosphate acyltransferase	Mtr.11226.1.S1_at	1	0	99.8557	693	1245.61	TC0100001222.mtr.1	http://www.uniprot.org/uniprot/O80437	O80437	RecName: Full=Glycerol-3-phosphate 2-O-acyltransferase 6; Short=AtGPAT6; AltName: Full=Glycerol-3-phosphate acyltransferase 6	1	0	55.4435	71.7742	491	551.592
TC0100004228.mtr.1		Medtr1g036410.1	http://www.medicagogenome.org/feature/Medtr1g036410.1	ammonium transporter 1 protein HC chr1:13350444-13347344	9.09	2.97	0.31	0.33	69.51	1.9e-05	0.012805	Medtr1g036410	ammonium transporter 1 protein	chr1	13347344 - 13350444	-	Medtr1g036410.1	TC0100004228.mtr.1	Medtr1g036410.1	http://www.medicagogenome.org/feature/Medtr1g036410.1	ammonium transporter 1 protein HC chr1:13350444-13347344	1	0	100	1446	2608.96	Medtr1g036410.1	ammonium transporter 1 protein	Mtr.25576.1.S1_at	3	1.31308e-133	74.5989	738	477.376	TC0100004228.mtr.1	http://www.uniprot.org/uniprot/Q84KJ6	Q84KJ6	RecName: Full=Ammonium transporter 3 member 1; Short=OsAMT3;1	1	0	64.9378	75.1037	475	609.372
TC0300005363.mtr.1		Medtr3g079190.1	http://www.medicagogenome.org/feature/Medtr3g079190.1	neutral/alkaline non-lysosomal ceramidase HC chr3:35620265-35616738	8.56	2.49	0.44	0.15	66.87	2.2e-05	0.013576	Medtr3g079190	neutral/alkaline non-lysosomal ceramidase	chr3	35616738 - 35620265	-	Medtr3g079190.1	TC0300005363.mtr.1	Medtr3g079190.1	http://www.medicagogenome.org/feature/Medtr3g079190.1	neutral/alkaline non-lysosomal ceramidase HC chr3:35620265-35616738	1	0	100	2244	4048.05	Medtr3g079190.1	neutral	Mtr.45759.1.S1_at	1	0	100	2244	4048.05	TC0300005363.mtr.1	http://www.uniprot.org/uniprot/Q304B9	Q304B9	RecName: Full=Neutral ceramidase; Short=N-CDase; Short=NCDase; AltName: Full=Acylsphingosine deacylase; AltName: Full=N-acylsphingosine amidohydrolase; Flags: Precursor	1	0	61.2813	74.3733	713	882.863
TC0800000282.mtr.1	MtDef2	Medtr8g012835.1	http://www.medicagogenome.org/feature/Medtr8g012835.1	Defensin-like protein HC chr8:3859859-3860744	8.36	2.32	0.66	0.2	65.85	0.000102	0.026358	Medtr8g012835	Defensin related	chr8	3859859 - 3860744	+	Medtr8g012835.1	TC0800000282.mtr.1	Medtr8g012835.1	http://www.medicagogenome.org/feature/Medtr8g012835.1	Defensin-like protein HC chr8:3859859-3860744	1	6.331e-121	100	240	434.095	Medtr8g012835.1	Defensin related	Mtr.7210.1.S1_at	1	0	100	542	978.712	TC0800000282.mtr.1	http://www.uniprot.org/uniprot/P82787	P82787	RecName: Full=Defensin-like protein 19; AltName: Full=Defensin AMP1 protein; AltName: Full=Low-molecular-weight cysteine-rich protein 78; Short=Protein LCR78; AltName: Full=Plant defensin 1.4; Flags: Precursor	1	1.30163e-16	51.2195	63.4146	78	75.485
TC0800004220.mtr.1	MtTi1	Medtr8g059790.1	http://www.medicagogenome.org/feature/Medtr8g059790.1	Kunitz type trypsin inhibitor HC chr8:21934926-21934174	8.86	2.85	0.27	0.2	64.13	6e-06	0.008199	Medtr8g059790	Kunitz type trypsin inhibitor	chr8	21934174 - 21934926	-	Medtr8g059790.1	TC0800004220.mtr.1	Medtr8g059790.1	http://www.medicagogenome.org/feature/Medtr8g059790.1	Kunitz type trypsin inhibitor HC chr8:21934926-21934174	1	0	100	615	1110.36	Medtr8g059790.1	Kunitz type trypsin inhibitor	Mtr.16454.1.S1_at	1	0	100	615	1110.36	TC0800004220.mtr.1	http://www.uniprot.org/uniprot/P29421	P29421	RecName: Full=Alpha-amylase/subtilisin inhibitor; AltName: Full=RASI; Flags: Precursor	1	1.67054e-17	29.9435	45.7627	167	82.0333
TSUnmapped00004731.mtr.1		Medtr6g005580.1	http://www.medicagogenome.org/feature/Medtr6g005580.1	DNA (cytosine-5)-methyltransferase DRM1/2 HC chr6:838285-828430	8.46	2.48	0.48	0.31	63.06	6.5e-05	0.022369					---		TSUnmapped00004731.mtr.1	Medtr6g005580.1	http://www.medicagogenome.org/feature/Medtr6g005580.1	DNA (cytosine-5)-methyltransferase DRM1/2 HC chr6:838285-828430	1	0.002706	86.842	38	42.764	Mt4-unmapped-4731	Unmapped Top-Strand Novel Transcript PUT-169a-Medicago_truncatula-15788	Mtr.8327.1.S1_at	1	0	99.4565	368	655.909	TSUnmapped00004731.mtr.1	http://www.uniprot.org/uniprot/Q5U2R6	Q5U2R6	RecName: Full=Putative monooxygenase p33MONOX; AltName: Full=liver regeneration-related protein LRRG011	1	3.34799	43.9024	58.5366	41	30.4166
TC0500005070.mtr.1	MtGst1	Medtr5g076900.1	http://www.medicagogenome.org/feature/Medtr5g076900.1	glutathione S-transferase, amino-terminal domain protein HC chr5:32802657-32800849	9.48	3.53	0.46	0.47	62.13	7.6e-05	0.023626	Medtr5g076900	glutathione S-transferase, amine-terminal domain protein	chr5	32800849 - 32802657	-	Medtr5g076900.1	TC0500005070.mtr.1	Medtr5g076900.1	http://www.medicagogenome.org/feature/Medtr5g076900.1	glutathione S-transferase, amino-terminal domain protein HC chr5:32802657-32800849	1	0	100	666	1202.33	Medtr5g076900.1	glutathione S-transferase, amine-terminal domain protein	Mtr.15957.1.S1_at	1	0	100	666	1202.33	TC0500005070.mtr.1	http://www.uniprot.org/uniprot/Q9ZRW8	Q9ZRW8	RecName: Full=Glutathione S-transferase U19; Short=AtGSTU19; AltName: Full=GST class-tau member 19; AltName: Full=Glutathione S-transferase 8	1	9.30702e-80	59.3458	70.5607	213	249.98
TC0600002697.mtr.1		Medtr6g034940.1	http://www.medicagogenome.org/feature/Medtr6g034940.1	cytochrome P450 family protein HC chr6:12232530-12228075	9.34	3.43	0.4	0.37	60.16	5.1e-05	0.019607	Medtr6g034940	cytochrome P450 family protein	chr6	12228075 - 12232530	-	Medtr6g034940.1	TC0600002697.mtr.1	Medtr6g034940.1	http://www.medicagogenome.org/feature/Medtr6g034940.1	cytochrome P450 family protein HC chr6:12232530-12228075	1	0	100	1446	2608.96	Medtr6g034940.1	cytochrome P450 family protein	Mtr.10089.1.S1_at	1	0	99.2188	640	1128.39	TC0600002697.mtr.1	http://www.uniprot.org/uniprot/Q9FH76	Q9FH76	RecName: Full=Abscisic acid 8'-hydroxylase 3; Short=ABA 8'-hydroxylase 3; AltName: Full=Cytochrome P450 707A3	1	1.89099e-96	36.036	56.5315	423	305.834
TC0800000278.mtr.1	MtDef1	Medtr8g012805.1	http://www.medicagogenome.org/feature/Medtr8g012805.1	Defensin-like protein HC chr8:3818423-3819345	8.75	2.86	0.52	0.35	59.26	8.1e-05	0.024242	Medtr8g012805	Defensin related	chr8	3818423 - 3819345	+	Medtr8g012805.1	TC0800000278.mtr.1	Medtr8g012805.1	http://www.medicagogenome.org/feature/Medtr8g012805.1	Defensin-like protein HC chr8:3818423-3819345	1	1.428e-122	100	243	439.505	Medtr8g012805.1	Defensin related	Mtr.35854.1.S1_at	1	0	99.6154	520	930.021	TC0800000278.mtr.1	http://www.uniprot.org/uniprot/P82787	P82787	RecName: Full=Defensin-like protein 19; AltName: Full=Defensin AMP1 protein; AltName: Full=Low-molecular-weight cysteine-rich protein 78; Short=Protein LCR78; AltName: Full=Plant defensin 1.4; Flags: Precursor	1	2.73766e-16	49.3976	63.8554	78	74.3294
TC0200000432.mtr.1		Medtr2g017750.1	http://www.medicagogenome.org/feature/Medtr2g017750.1	peptide/nitrate transporter HC chr2:5457521-5460670	8.75	2.87	0.5	0.17	58.64	4.3e-05	0.018307	Medtr2g017750	peptide/nitrate transporter	chr2	5457521 - 5460670	+	Medtr2g017750.1	TC0200000432.mtr.1	Medtr2g017750.1	http://www.medicagogenome.org/feature/Medtr2g017750.1	peptide/nitrate transporter HC chr2:5457521-5460670	1	0	100	1809	3263.58	Medtr2g017750.1	peptide	Mtr.50194.1.S1_at	1	0	100	1809	3263.58	TC0200000432.mtr.1	http://www.uniprot.org/uniprot/Q8H157	Q8H157	RecName: Full=Protein NRT1/ PTR FAMILY 4.6; Short=AtNPF4.6; AltName: Full=Nitrate transporter 1.2; AltName: Full=Nitrate transporter NTL1; AltName: Full=Protein ABA-IMPORTING TRANSPORTER 1	1	4.61584e-154	41.2458	61.4478	584	465.692
TC0800003769.mtr.1		Medtr8g035880.1	http://www.medicagogenome.org/feature/Medtr8g035880.1	zinc-binding dehydrogenase family oxidoreductase HC chr8:13119789-13117744	8.46	2.61	0.5	0.28	57.64	5.9e-05	0.021438	Medtr8g035880	zinc-binding dehydrogenase family oxidoreductase	chr8	13117744 - 13119789	-	Medtr8g035880.1	TC0800003769.mtr.1	Medtr8g035880.1	http://www.medicagogenome.org/feature/Medtr8g035880.1	zinc-binding dehydrogenase family oxidoreductase HC chr8:13119789-13117744	1	0	100	1020	1840.72	Medtr8g035880.1	zinc-binding dehydrogenase family oxidoreductase	Mtr.19693.1.S1_at	1	0	95.5556	1029	1660.39	TC0800003769.mtr.1	http://www.uniprot.org/uniprot/Q9ZUC1	Q9ZUC1	RecName: Full=NADPH-dependent alkenal/one oxidoreductase, chloroplastic; Short=AtAOR; Flags: Precursor	1	2.07915e-84	47.2492	66.0194	307	272.322
TC0700004725.mtr.1		Medtr7g076920.1	http://www.medicagogenome.org/feature/Medtr7g076920.1	Ripening related protein family HC chr7:29058722-29057951	8.31	2.49	0.34	0.27	56.74	1.6e-05	0.012041	Medtr7g076920	Ripening related protein family	chr7	29057951 - 29058722	-	Medtr7g076920.1	TC0700004725.mtr.1	Medtr7g076920.1	http://www.medicagogenome.org/feature/Medtr7g076920.1	Ripening related protein family HC chr7:29058722-29057951	1	0	100	567	1023.8	Medtr7g076920.1	Ripening related protein family	Mtr.16297.1.S1_at	1	0	100	567	1023.8	TC0700004725.mtr.1	http://www.uniprot.org/uniprot/Q6H5X0	Q6H5X0	RecName: Full=Putative ripening-related protein 2; Flags: Precursor	1	9.48972e-53	53.3742	66.8712	156	176.022
TC0800004316.mtr.1		Medtr8g055940.1	http://www.medicagogenome.org/feature/Medtr8g055940.1	chitinase HC chr8:24368154-24367089	8.08	2.29	0.4	0.28	55.35	3.2e-05	0.016402	Medtr8g055940	chitinase	chr8	24367089 - 24368154	-	Medtr8g055940.1	TC0800004316.mtr.1	Medtr8g055940.1	http://www.medicagogenome.org/feature/Medtr8g055940.1	chitinase HC chr8:24368154-24367089	1	0	100	894	1613.5	Medtr8g055940.1	chitinase	Mtr.49716.1.S1_at	1	0	100	894	1613.5	TC0800004316.mtr.1	http://www.uniprot.org/uniprot/P29060	P29060	RecName: Full=Acidic endochitinase; Flags: Precursor	1	8.90131e-128	63.4483	78.6207	287	375.17
TC0500000975.mtr.1		Medtr5g031120.1	http://www.medicagogenome.org/feature/Medtr5g031120.1	legume lectin beta domain protein HC chr5:13339729-13340877	8.48	2.7	0.41	0.12	55.13	1.7e-05	0.012191	Medtr5g031120	legume lectin beta domain protein	chr5	13339729 - 13340877	+	Medtr5g031120.1	TC0500000975.mtr.1	Medtr5g031120.1	http://www.medicagogenome.org/feature/Medtr5g031120.1	legume lectin beta domain protein HC chr5:13339729-13340877	1	0	100	840	1516.12	Medtr5g031120.1	legume lectin beta domain protein	Mtr.37775.1.S1_at	2	0	94.8052	981	1521.53	TC0500000975.mtr.1	http://www.uniprot.org/uniprot/Q39529	Q39529	RecName: Full=Agglutinin-2; AltName: Full=Agglutinin II; AltName: Full=ClAII; AltName: Full=LecClAII; Flags: Precursor	1	4.77882e-64	44.1281	62.2776	260	212.616
TC0200002073.mtr.1		Medtr2g075830.1	http://www.medicagogenome.org/feature/Medtr2g075830.1	papain family cysteine protease HC chr2:31726251-31727821	8.54	2.76	0.32	0.16	55.06	9e-06	0.009314	Medtr2g075830	papain family cysteine protease	chr2	31726251 - 31727821	+	Medtr2g075830.1	TC0200002073.mtr.1	Medtr2g075830.1	http://www.medicagogenome.org/feature/Medtr2g075830.1	papain family cysteine protease HC chr2:31726251-31727821	1	0	100	1026	1851.54	Medtr2g075830.1	papain family cysteine protease	Mtr.44810.1.S1_at	1	0	99.1354	694	1225.77	TC0200002073.mtr.1	http://www.uniprot.org/uniprot/A2XQE8	A2XQE8	RecName: Full=Senescence-specific cysteine protease SAG39; AltName: Full=Cysteine proteinase SAG39; AltName: Full=Protein SENESCENCE-ASSOCIATED GENE 39; Flags: Precursor	1	6.12977e-139	57.9104	73.7313	331	407.912
TSUnmappedRC00001762.mtr.1		Medtr3g065250.1	http://www.medicagogenome.org/feature/Medtr3g065250.1	glutamine synthetase domain protein HC chr3:29444625-29440650	10.4	4.65	0.26	0.33	53.58	2.1e-05	0.013147					---		TSUnmappedRC00001762.mtr.1	Medtr3g065250.1	http://www.medicagogenome.org/feature/Medtr3g065250.1	glutamine synthetase domain protein HC chr3:29444625-29440650	1	8.214e-12	66.46	317	71.618	Mt4-unmapped-1762-rc	Unmapped Bottom-Strand Novel Transcript PUT-169a-Medicago_truncatula-27637	Mtr.36015.1.S1_at	1	0	100	527	951.662	TSUnmappedRC00001762.mtr.1	http://www.uniprot.org/uniprot/Q8J1R3	Q8J1R3	RecName: Full=Glutamine synthetase; Short=GS; AltName: Full=Glutamate--ammonia ligase	1	9.95717e-73	77.5362	87.6812	138	229.565
TSUnmapped00001683.mtr.1		Medtr0552s0040.1	http://www.medicagogenome.org/feature/Medtr0552s0040.1	transmembrane protein, putative LC scaffold0552:9141-6480	8.11	2.43	0.53	0.21	51.46	6.4e-05	0.022168					---		TSUnmapped00001683.mtr.1	Medtr0552s0040.1	http://www.medicagogenome.org/feature/Medtr0552s0040.1	transmembrane protein, putative LC scaffold0552:9141-6480	1	1.685	81.081	37	33.747	Mt4-unmapped-1683	Unmapped Top-Strand Novel Transcript PUT-169a-Medicago_truncatula-10790	Mtr.4771.1.S1_at	1	0	100	431	767.718	TSUnmapped00001683.mtr.1	http://www.uniprot.org/uniprot/P40088	P40088	RecName: Full=Plasma membrane iron permease	1	2.30293e-20	29.0698	50.5814	172	89.7373
TC0800000281.mtr.1		Medtr8g012820.1	http://www.medicagogenome.org/feature/Medtr8g012820.1	Defensin-like protein HC chr8:3829510-3830484	8.81	3.16	0.32	0.31	50.39	2.4e-05	0.014244	Medtr8g012820	Defensin related	chr8	3829510 - 3830484	+	Medtr8g012820.1	TC0800000281.mtr.1	Medtr8g012820.1	http://www.medicagogenome.org/feature/Medtr8g012820.1	Defensin-like protein HC chr8:3829510-3830484	1	1.497e-124	100	246	444.915	Medtr8g012820.1	Defensin related	Mtr.35663.1.S1_at	1	7.13542e-115	97.1545	246	412.454	TC0800000281.mtr.1	http://www.uniprot.org/uniprot/P82787	P82787	RecName: Full=Defensin-like protein 19; AltName: Full=Defensin AMP1 protein; AltName: Full=Low-molecular-weight cysteine-rich protein 78; Short=Protein LCR78; AltName: Full=Plant defensin 1.4; Flags: Precursor	1	1.23379e-08	38.1579	51.3158	74	51.6026
TC0700003257.mtr.1		Medtr7g012350.1	http://www.medicagogenome.org/feature/Medtr7g012350.1	Ripening related protein family HC chr7:3617986-3617235	7.94	2.38	0.31	0.24	47.3	1.5e-05	0.012041	Medtr7g012350	Ripening related protein family	chr7	3617235 - 3617986	-	Medtr7g012350.1	TC0700003257.mtr.1	Medtr7g012350.1	http://www.medicagogenome.org/feature/Medtr7g012350.1	Ripening related protein family HC chr7:3617986-3617235	1	0	100	567	1023.8	Medtr7g012350.1	Ripening related protein family	Mtr.16297.1.S1_at	1	0	95.2381	567	901.167	TC0700003257.mtr.1	http://www.uniprot.org/uniprot/Q6H5X0	Q6H5X0	RecName: Full=Putative ripening-related protein 2; Flags: Precursor	1	6.55123e-53	48.4043	64.3617	181	176.022
TC0700004730.mtr.1		Medtr7g077090.1	http://www.medicagogenome.org/feature/Medtr7g077090.1	Ripening related protein family HC chr7:29111363-29110794	8.98	3.43	0.31	0.24	46.87	1.6e-05	0.012144	Medtr7g077090	Ripening related protein family	chr7	29110794 - 29111363	-	Medtr7g077090.1	TC0700004730.mtr.1	Medtr7g077090.1	http://www.medicagogenome.org/feature/Medtr7g077090.1	Ripening related protein family HC chr7:29111363-29110794	1	0	100	570	1029.21	Medtr7g077090.1	Ripening related protein family	Mtr.48957.1.S1_x_at	1	0	94.0351	570	875.92	TC0700004730.mtr.1	http://www.uniprot.org/uniprot/Q6H5X0	Q6H5X0	RecName: Full=Putative ripening-related protein 2; Flags: Precursor	1	1.04494e-54	53.9877	67.4847	156	178.718
TC0400002283.mtr.1		Medtr4g091010.1	http://www.medicagogenome.org/feature/Medtr4g091010.1	LysM domain protein LC chr4:36006163-36006750	7.92	2.37	0.43	0.3	46.83	5e-05	0.019547	Medtr4g091010	LysM domain protein	chr4	36006163 - 36006750	+	Medtr4g091010.1	TC0400002283.mtr.1	Medtr4g091010.1	http://www.medicagogenome.org/feature/Medtr4g091010.1	LysM domain protein LC chr4:36006163-36006750	1	9.047e-131	100	258	466.555	Medtr4g091010.1	LysM domain protein	Mtr.37028.1.S1_at	1	0	100	462	834.443	TC0400002283.mtr.1	http://www.uniprot.org/uniprot/D4ALG0	D4ALG0	RecName: Full=LysM domain-containing protein ARB_05157; Flags: Precursor	3	0.000749294	34.4262	49.1803	61	41.9726
TC0500004281.mtr.1		Medtr5g043550.1	http://www.medicagogenome.org/feature/Medtr5g043550.1	chitinase HC chr5:19136489-19135605	8.54	3.02	0.31	0.13	45.95	9e-06	0.009448	Medtr5g043550	chitinase	chr5	19135605 - 19136489	-	Medtr5g043550.1	TC0500004281.mtr.1	Medtr5g043550.1	http://www.medicagogenome.org/feature/Medtr5g043550.1	chitinase HC chr5:19136489-19135605	1	0	100	885	1597.27	Medtr5g043550.1	chitinase	Mtr.11892.1.S1_at	1	0	79.6128	878	774.932	TC0500004281.mtr.1	http://www.uniprot.org/uniprot/P51614	P51614	RecName: Full=Acidic endochitinase; Flags: Precursor	1	5.68765e-129	66.0714	76.0714	280	376.326
TC0800004673.mtr.1		Medtr8g071050.1	http://www.medicagogenome.org/feature/Medtr8g071050.1	transmembrane protein, putative HC chr8:30140758-30137402	8.15	2.65	0.32	0.17	44.99	1.2e-05	0.010447	Medtr8g071050	transmembrane protein, putative	chr8	30137402 - 30140758	-	Medtr8g071050.1	TC0800004673.mtr.1	Medtr8g071050.1	http://www.medicagogenome.org/feature/Medtr8g071050.1	transmembrane protein, putative HC chr8:30140758-30137402	1	0	100	1515	2733.39	Medtr8g071050.1	transmembrane protein, putative	Mtr.31863.1.S1_at	1	0	99.7895	475	854.28	TC0800004673.mtr.1	http://www.uniprot.org/uniprot/Q9Y698	Q9Y698	RecName: Full=Voltage-dependent calcium channel gamma-2 subunit; AltName: Full=Neuronal voltage-gated calcium channel gamma-2 subunit; AltName: Full=Transmembrane AMPAR regulatory protein gamma-2; Short=TARP gamma-2	1	3.55781	40.7407	53.7037	54	33.8834
TC0700004729.mtr.1		Medtr7g077010.1	http://www.medicagogenome.org/feature/Medtr7g077010.1	Ripening related protein family HC chr7:29078612-29078043	8.03	2.55	0.28	0.19	44.62	8e-06	0.009314	Medtr7g077010	Ripening related protein family	chr7	29078043 - 29078612	-	Medtr7g077010.1	TC0700004729.mtr.1	Medtr7g077010.1	http://www.medicagogenome.org/feature/Medtr7g077010.1	Ripening related protein family HC chr7:29078612-29078043	1	0	100	570	1029.21	Medtr7g077010.1	Ripening related protein family	Mtr.48957.1.S1_x_at	1	0	100	570	1029.21	TC0700004729.mtr.1	http://www.uniprot.org/uniprot/Q6H5X0	Q6H5X0	RecName: Full=Putative ripening-related protein 2; Flags: Precursor	1	9.82147e-56	55.2147	66.8712	156	181.03
TC0500000973.mtr.1		Medtr5g031090.1	http://www.medicagogenome.org/feature/Medtr5g031090.1	legume lectin family protein HC chr5:13333297-13334335	8.04	2.58	0.46	0.14	44.04	3.4e-05	0.016684	Medtr5g031090	legume lectin family protein	chr5	13333297 - 13334335	+	Medtr5g031090.1	TC0500000973.mtr.1	Medtr5g031090.1	http://www.medicagogenome.org/feature/Medtr5g031090.1	legume lectin family protein HC chr5:13333297-13334335	1	0	100	828	1494.48	Medtr5g031090.1	legume lectin family protein	Mtr.40214.1.S1_at	1	0	99.9036	1037	1865.97	TC0500000973.mtr.1	http://www.uniprot.org/uniprot/Q39529	Q39529	RecName: Full=Agglutinin-2; AltName: Full=Agglutinin II; AltName: Full=ClAII; AltName: Full=LecClAII; Flags: Precursor	1	2.18449e-64	43.8538	59.4684	290	212.231
TC0700003611.mtr.1	MtRam1	Medtr7g027190.1	http://www.medicagogenome.org/feature/Medtr7g027190.1	GRAS family transcription factor HC chr7:9074523-9072111	8.11	2.68	0.22	0.11	43.16	3e-06	0.006496	Medtr7g027190	GRAS family transcription factor	chr7	9072111 - 9074523	-	Medtr7g027190.1	TC0700003611.mtr.1	Medtr7g027190.1	http://www.medicagogenome.org/feature/Medtr7g027190.1	GRAS family transcription factor HC chr7:9074523-9072111	1	0	100	2025	3653.11	Medtr7g027190.1	GRAS family transcription factor	Mtr.11244.1.S1_at	1	1.73804e-13	69.3548	186	78.8312	TC0700003611.mtr.1	http://www.uniprot.org/uniprot/Q8S4W7	Q8S4W7	RecName: Full=DELLA protein GAI1; AltName: Full=Gibberellic acid-insensitive mutant protein 1; AltName: Full=VvGAI1	1	1.11965e-97	44.1624	60.9137	368	318.931
TC0800002399.mtr.1		Medtr8g092290.1	http://www.medicagogenome.org/feature/Medtr8g092290.1	cyclin-dependent kinase HC chr8:38559311-38563785	8.93	3.51	0.2	0.13	42.83	2e-06	0.006158	Medtr8g092290	cyclin-dependent kinase	chr8	38559311 - 38563785	+	Medtr8g092290.1	TC0800002399.mtr.1	Medtr8g092290.1	http://www.medicagogenome.org/feature/Medtr8g092290.1	cyclin-dependent kinase HC chr8:38559311-38563785	1	0	100	1818	3279.81	Medtr8g092290.1	cyclin-dependent kinase	Mtr.17467.1.S1_at	1	0	100	1818	3279.81	TC0800002399.mtr.1	http://www.uniprot.org/uniprot/Q9ZVM9	Q9ZVM9	RecName: Full=Probable serine/threonine-protein kinase At1g54610	1	1.7208e-132	58.6957	74.8447	321	406.757
TC0800004202.mtr.1		Medtr8g461050.1	http://www.medicagogenome.org/feature/Medtr8g461050.1	Kunitz type trypsin inhibitor HC chr8:21371027-21370419	8.37	2.98	0.43	0.04	41.84	2.8e-05	0.015209	Medtr8g461050	Kunitz type trypsin inhibitor	chr8	21370419 - 21371027	-	Medtr8g461050.1	TC0800004202.mtr.1	Medtr8g461050.1	http://www.medicagogenome.org/feature/Medtr8g461050.1	Kunitz type trypsin inhibitor HC chr8:21371027-21370419	1	0	100	609	1099.54	Medtr8g461050.1	Kunitz type trypsin inhibitor	Mtr.35686.1.S1_at	1	0	83.5796	603	645.089	TC0800004202.mtr.1	http://www.uniprot.org/uniprot/P13087	P13087	RecName: Full=Miraculin; Short=MIR; Flags: Precursor	1	2.94704e-18	33.1522	47.2826	181	83.5741
TC0100005906.mtr.1		Medtr1g090707.1	http://www.medicagogenome.org/feature/Medtr1g090707.1	multi-copper oxidase-like protein HC chr1:40698515-40695752	8.52	3.13	0.25	0.16	41.83	6e-06	0.008199	Medtr1g090707	multi-copper oxidase-like protein	chr1	40695752 - 40698515	-	Medtr1g090707.1	TC0100005906.mtr.1	Medtr1g090707.1	http://www.medicagogenome.org/feature/Medtr1g090707.1	multi-copper oxidase-like protein HC chr1:40698515-40695752	1	0	100	1785	3220.3	Medtr1g090707.1	multi-copper oxidase-like protein	Mtr.43030.1.S1_at	1	2.12355e-24	75	179	114.899	TC0100005906.mtr.1	http://www.uniprot.org/uniprot/Q9SU40	Q9SU40	RecName: Full=Monocopper oxidase-like protein SKU5; AltName: Full=Skewed roots; Flags: Precursor	1	3.20454e-162	47.6534	63.5379	551	483.411
TC0700001637.mtr.1		Medtr7g077050.1	http://www.medicagogenome.org/feature/Medtr7g077050.1	Ripening related protein family HC chr7:29101739-29102299	8.86	3.5	0.35	0.34	41.02	4e-05	0.017616	Medtr7g077050	Ripening related protein family	chr7	29101739 - 29102299	+	Medtr7g077050.1	TC0700001637.mtr.1	Medtr7g077050.1	http://www.medicagogenome.org/feature/Medtr7g077050.1	Ripening related protein family HC chr7:29101739-29102299	1	0	100	561	1012.98	Medtr7g077050.1	Ripening related protein family	Mtr.48947.1.S1_at	1	0	100	561	1012.98	TC0700001637.mtr.1	http://www.uniprot.org/uniprot/Q6H5X0	Q6H5X0	RecName: Full=Putative ripening-related protein 2; Flags: Precursor	1	5.26759e-57	55.8282	68.0982	156	184.496
TC0800000284.mtr.1		Medtr8g012850.1	http://www.medicagogenome.org/feature/Medtr8g012850.1	transmembrane protein, putative HC chr8:3868606-3869836	9.56	4.2	0.32	0.35	40.9	3.7e-05	0.017131	Medtr8g012850	transmembrane protein, putative	chr8	3868606 - 3869836	+	Medtr8g012850.1	TC0800000284.mtr.1	Medtr8g012850.1	http://www.medicagogenome.org/feature/Medtr8g012850.1	transmembrane protein, putative HC chr8:3868606-3869836	1	5.164e-170	100	330	596.398	Medtr8g012850.1	transmembrane protein, putative	Mtr.35663.1.S1_at	1	2.6411e-147	94.2424	313	520.657	TC0800000284.mtr.1	http://www.uniprot.org/uniprot/P22357	P22357	RecName: Full=Anther-specific protein SF18; AltName: Full=Defensin-like protein; Flags: Precursor	1	0.000598746	41.8182	49.0909	53	40.0466
TCscaffold002700000009.mtr.1		Medtr0027s0260.1	http://www.medicagogenome.org/feature/Medtr0027s0260.1	chitinase HC scaffold0027:148270-149166	8.34	3	0.33	0.23	40.44	2.3e-05	0.013966	Medtr0027s0260	chitinase	scaffold0027	148270 - 149166	+	Medtr0027s0260.1	TCscaffold002700000009.mtr.1	Medtr0027s0260.1	http://www.medicagogenome.org/feature/Medtr0027s0260.1	chitinase HC scaffold0027:148270-149166	1	0	100	897	1618.91	Medtr0027s0260.1	chitinase	Mtr.11892.1.S1_at	1	0	99.8885	897	1613.5	TCscaffold002700000009.mtr.1	http://www.uniprot.org/uniprot/P29060	P29060	RecName: Full=Acidic endochitinase; Flags: Precursor	1	2.63593e-132	65.1724	78.9655	287	384.415
TC0100001672.mtr.1		Medtr1g062970.1	http://www.medicagogenome.org/feature/Medtr1g062970.1	heparan-alpha-glucosaminide N-acetyltransferase-like protein HC chr1:27656037-27661236	8.05	2.72	0.39	0.09	40.19	1.7e-05	0.012327	Medtr1g062970	heparan-alpha-glucosaminide N-acetyltransferase-like protein	chr1	27656037 - 27661236	+	Medtr1g062970.1	TC0100001672.mtr.1	Medtr1g062970.1	http://www.medicagogenome.org/feature/Medtr1g062970.1	heparan-alpha-glucosaminide N-acetyltransferase-like protein HC chr1:27656037-27661236	1	0	100	1392	2511.58	Medtr1g062970.1	heparan-alpha-glucosaminide N-acetyltransferase-like protein	Mtr.31841.1.S1_at	1	0	99.3697	476	843.46	TC0100001672.mtr.1	http://www.uniprot.org/uniprot/Q3UDW8	Q3UDW8	RecName: Full=Heparan-alpha-glucosaminide N-acetyltransferase; AltName: Full=Transmembrane protein 76	1	1.70175e-38	31.1751	48.9209	379	151.754
TC0500000974.mtr.1		Medtr5g031100.1	http://www.medicagogenome.org/feature/Medtr5g031100.1	legume lectin beta domain protein HC chr5:13336383-13337441	9.61	4.28	0.46	0.08	40.14	3.9e-05	0.017239	Medtr5g031100	legume lectin beta domain protein	chr5	13336383 - 13337441	+	Medtr5g031100.1	TC0500000974.mtr.1	Medtr5g031100.1	http://www.medicagogenome.org/feature/Medtr5g031100.1	legume lectin beta domain protein HC chr5:13336383-13337441	1	0	100	837	1510.71	Medtr5g031100.1	legume lectin beta domain protein	Mtr.37775.1.S1_at	1	0	99.9056	1059	1905.64	TC0500000974.mtr.1	http://www.uniprot.org/uniprot/Q39529	Q39529	RecName: Full=Agglutinin-2; AltName: Full=Agglutinin II; AltName: Full=ClAII; AltName: Full=LecClAII; Flags: Precursor	1	6.1516e-61	42.2535	60.2113	263	203.756
TC0200005434.mtr.1		Medtr2g091215.1	http://www.medicagogenome.org/feature/Medtr2g091215.1	DUF538 family protein HC chr2:39348176-39347443	8.5	3.18	0.33	0.24	40.07	2e-05	0.012805	Medtr2g091215	DUF538 family protein	chr2	39347443 - 39348176	-	Medtr2g091215.1	TC0200005434.mtr.1	Medtr2g091215.1	http://www.medicagogenome.org/feature/Medtr2g091215.1	DUF538 family protein HC chr2:39348176-39347443	1	0	100	411	742.471	Medtr2g091215.1	DUF538 family protein	Mtr.37506.1.S1_at	1	0	100	647	1168.07	TC0200005434.mtr.1	http://www.uniprot.org/uniprot/Q9M015	Q9M015	RecName: Full=Uncharacterized protein At5g01610	1	0.00571306	27.2727	53.6364	102	40.0466
TC0100005517.mtr.1		Medtr1g079120.1	http://www.medicagogenome.org/feature/Medtr1g079120.1	subtilisin-like serine protease HC chr1:35172293-35169860	8.01	2.69	0.22	0.19	39.88	5e-06	0.007999	Medtr1g079120	subtilisin-like serine protease	chr1	35169860 - 35172293	-	Medtr1g079120.1	TC0100005517.mtr.1	Medtr1g079120.1	http://www.medicagogenome.org/feature/Medtr1g079120.1	subtilisin-like serine protease HC chr1:35172293-35169860	1	0	100	2301	4150.84	Medtr1g079120.1	subtilisin-like serine protease	Mtr.45770.1.S1_at	1	0	74.6322	2229	1474.64	TC0100005517.mtr.1	http://www.uniprot.org/uniprot/Q9FHA4	Q9FHA4	RecName: Full=Subtilisin-like protease SBT1.9; AltName: Full=Subtilase subfamily 1 member 9; Short=AtSBT1.9; Flags: Precursor	1	2.92349e-178	40.8797	60.0259	728	537.724
TC0700001621.mtr.1		Medtr7g076770.1	http://www.medicagogenome.org/feature/Medtr7g076770.1	Ripening related protein family HC chr7:28956495-28957064	8.73	3.44	0.29	0.08	39.13	7e-06	0.00878	Medtr7g076770	Ripening related protein family	chr7	28956495 - 28957064	+	Medtr7g076770.1	TC0700001621.mtr.1	Medtr7g076770.1	http://www.medicagogenome.org/feature/Medtr7g076770.1	Ripening related protein family HC chr7:28956495-28957064	1	0	100	570	1029.21	Medtr7g076770.1	Ripening related protein family	Mtr.14715.1.S1_at	1	0	100	570	1029.21	TC0700001621.mtr.1	http://www.uniprot.org/uniprot/Q6H5X0	Q6H5X0	RecName: Full=Putative ripening-related protein 2; Flags: Precursor	1	1.68017e-54	54.6012	66.8712	156	177.948
TC0600002106.mtr.1		Medtr6g011490.1	http://www.medicagogenome.org/feature/Medtr6g011490.1	AP2 domain transcription factor HC chr6:3271820-3269777	8.57	3.3	0.48	0.19	38.49	6.5e-05	0.022369	Medtr6g011490	AP2 domain transcription factor	chr6	3269777 - 3271820	-	Medtr6g011490.1	TC0600002106.mtr.1	Medtr6g011490.1	http://www.medicagogenome.org/feature/Medtr6g011490.1	AP2 domain transcription factor HC chr6:3271820-3269777	1	0	100	1116	2013.85	Medtr6g011490.1	AP2 domain transcription factor	Mtr.46362.1.S1_at	1	4.56596e-176	75.0789	921	618.038	TC0600002106.mtr.1	http://www.uniprot.org/uniprot/Q6X5Y6	Q6X5Y6	RecName: Full=Ethylene-responsive transcription factor WRI1; AltName: Full=Protein ACTIVATOR OF SPORAMIN::LUC 1; AltName: Full=Protein WRINKLED 1	2	6.62372e-84	72.7778	85.5556	180	268.47
TC0400006330.mtr.1		Medtr4g102310.1	http://www.medicagogenome.org/feature/Medtr4g102310.1	cytochrome P450 family protein HC chr4:42394804-42392718	9.16	3.9	0.19	0.25	38.29	9e-06	0.009315	Medtr4g102310	cytochrome P450 family protein	chr4	42392718 - 42394804	-	Medtr4g102310.1	TC0400006330.mtr.1	Medtr4g102310.1	http://www.medicagogenome.org/feature/Medtr4g102310.1	cytochrome P450 family protein HC chr4:42394804-42392718	1	0	100	1533	2765.85	Medtr4g102310.1	cytochrome P450 family protein	Mtr.38814.1.S1_at	2	0	99.6625	889	1588.25	TC0400006330.mtr.1	http://www.uniprot.org/uniprot/Q9SD85	Q9SD85	RecName: Full=Flavonoid 3'-monooxygenase; AltName: Full=Cytochrome P450 75B1; AltName: Full=Flavonoid 3'-hydroxylase; Short=AtF3'H; AltName: Full=Protein TRANSPARENT TESTA 7	1	3.83473e-121	39.726	57.7299	506	376.711
TSUnmapped00004275.mtr.1		Medtr2g099480.1	http://www.medicagogenome.org/feature/Medtr2g099480.1	CTC-interacting domain protein, putative HC chr2:42641646-42649233	7.29	2.06	0.48	0.22	37.7	5.6e-05	0.020843					---		TSUnmapped00004275.mtr.1	Medtr2g099480.1	http://www.medicagogenome.org/feature/Medtr2g099480.1	CTC-interacting domain protein, putative HC chr2:42641646-42649233	1	0.173	92	25	37.354	Mt4-unmapped-4275	Unmapped Top-Strand Novel Transcript PUT-169a-Medicago_truncatula-37770	Mtr.36219.1.S1_at	1	0	100	510	921.004	TSUnmapped00004275.mtr.1	http://www.uniprot.org/uniprot/Q9ZW95	Q9ZW95	RecName: Full=Cytokinin hydroxylase; AltName: Full=Cytochrome P450 35A2	1	1.54848	30.9091	56.3636	55	32.7278
TC0800004757.mtr.1		Medtr8g074570.1	http://www.medicagogenome.org/feature/Medtr8g074570.1	GDSL-like lipase/acylhydrolase HC chr8:31533187-31530312	9.56	4.37	0.34	0.32	36.58	3.5e-05	0.016751	Medtr8g074570	GDSL-like lipase/acylhydrolase	chr8	31530312 - 31533187	-	Medtr8g074570.1	TC0800004757.mtr.1	Medtr8g074570.1	http://www.medicagogenome.org/feature/Medtr8g074570.1	GDSL-like lipase/acylhydrolase HC chr8:31533187-31530312	1	0	100	1116	2013.85	Medtr8g074570.1	GDSL-like lipase	Mtr.4828.1.S1_at	1	1.71515e-10	67.3469	289	68.0109	TC0800004757.mtr.1	http://www.uniprot.org/uniprot/Q9SVU5	Q9SVU5	RecName: Full=GDSL esterase/lipase At4g28780; AltName: Full=Extracellular lipase At4g28780; Flags: Precursor	1	6.6034e-67	35.0685	53.6986	352	222.246
TC0800004591.mtr.1		Medtr8g068530.1	http://www.medicagogenome.org/feature/Medtr8g068530.1	U-box kinase family protein HC chr8:28600951-28597194	7.69	2.5	0.71	0.17	36.56	0.000255	0.040371	Medtr8g068530	U-box kinase family protein	chr8	28597194 - 28600951	-	Medtr8g068530.1	TC0800004591.mtr.1	Medtr8g068530.1	http://www.medicagogenome.org/feature/Medtr8g068530.1	U-box kinase family protein HC chr8:28600951-28597194	1	0	100	2310	4167.07	Medtr8g068530.1	U-box kinase family protein	Mtr.34963.1.S1_at	1	4.35179e-123	76.175	613	443.112	TC0800004591.mtr.1	http://www.uniprot.org/uniprot/Q9FGD7	Q9FGD7	RecName: Full=Putative U-box domain-containing protein 50; AltName: Full=Plant U-box protein 50; AltName: Full=RING-type E3 ubiquitin transferase PUB50	1	0	41.791	58.9552	744	564.688
TC0800002929.mtr.1	MtHa1	Medtr8g006790.1	http://www.medicagogenome.org/feature/Medtr8g006790.1	plasma membrane H+ATPase HC chr8:976661-970171	9.62	4.49	0.18	0.34	34.91	2.1e-05	0.013147	Medtr8g006790	plasma membrane H+-ATPase	chr8	970171 - 976661	-	Medtr8g006790.1	TC0800002929.mtr.1	Medtr8g006790.1	http://www.medicagogenome.org/feature/Medtr8g006790.1	plasma membrane H+ATPase HC chr8:976661-970171	1	0	100	2901	5232.86	Medtr8g006790.1	plasma membrane H+-ATPase	Mtr.43470.1.S1_at	1	0	99.9655	2901	5227.45	TC0800002929.mtr.1	http://www.uniprot.org/uniprot/P22180	P22180	RecName: Full=Plasma membrane ATPase 1; AltName: Full=Proton pump 1	1	0	80.2482	88.0041	956	1532.69
TC0600001488.mtr.1		Medtr6g073090.1	http://www.medicagogenome.org/feature/Medtr6g073090.1	transmembrane protein, putative HC chr6:27150313-27151482	7.62	2.53	0.38	0.05	34.05	1.7e-05	0.012327	Medtr6g073090	transmembrane protein, putative	chr6	27150313 - 27151482	+	Medtr6g073090.1	TC0600001488.mtr.1	Medtr6g073090.1	http://www.medicagogenome.org/feature/Medtr6g073090.1	transmembrane protein, putative HC chr6:27150313-27151482	1	0	100	534	964.285	Medtr6g073090.1	transmembrane protein, putative	Mtr.41728.1.S1_at	1	0	100	517	933.628	TC0600001488.mtr.1	http://www.uniprot.org/uniprot/B9SXY8	B9SXY8	RecName: Full=CASP-like protein 4D1; Short=RcCASPL4D1	1	4.72121e-20	34.3373	54.8193	153	87.0409
TC0200003010.mtr.1		Medtr2g104800.1	http://www.medicagogenome.org/feature/Medtr2g104800.1	DUF4228 domain protein HC chr2:45169879-45170681	8.5	3.42	0.31	0.11	33.95	1.1e-05	0.010331	Medtr2g104800	DUF4228 domain protein	chr2	45169879 - 45170681	+	Medtr2g104800.1	TC0200003010.mtr.1	Medtr2g104800.1	http://www.medicagogenome.org/feature/Medtr2g104800.1	DUF4228 domain protein HC chr2:45169879-45170681	1	0	100	741	1337.58	Medtr2g104800.1	DUF4228 domain protein	Mtr.30203.1.S1_at	2	2.51137e-133	100	266	475.572	TC0200003010.mtr.1	http://www.uniprot.org/uniprot/P43530	P43530	RecName: Full=Heat-labile enterotoxin A chain; AltName: Full=LT-A, human; Short=LTH-A; Flags: Precursor	1	0.0550685	33.3333	46.6667	74	37.7354
TC0800002865.mtr.1		Medtr8g107450.1	http://www.medicagogenome.org/feature/Medtr8g107450.1	white-brown-complex ABC transporter family protein HC chr8:45426242-45429972	9.02	4.02	0.22	0.13	31.85	4e-06	0.007327	Medtr8g107450	white-brown-complex ABC transporter family protein	chr8	45426242 - 45429972	+	Medtr8g107450.1	TC0800002865.mtr.1	Medtr8g107450.1	http://www.medicagogenome.org/feature/Medtr8g107450.1	white-brown-complex ABC transporter family protein HC chr8:45426242-45429972	1	0	100	2454	4426.75	Medtr8g107450.1	white-brown-complex ABC transporter family protein	Mtr.51195.1.S1_at	1	3.20433e-50	67.2282	648	201.46	TC0800002865.mtr.1	http://www.uniprot.org/uniprot/Q9M3D6	Q9M3D6	RecName: Full=ABC transporter G family member 19; Short=ABC transporter ABCG.19; Short=AtABCG19; AltName: Full=White-brown complex homolog protein 19; Short=AtWBC19	2	7.79479e-92	49.3902	69.5122	327	314.694
TC0800002245.mtr.1	MtNip1	Medtr8g087710.1	http://www.medicagogenome.org/feature/Medtr8g087710.1	major intrinsic protein (MIP) family transporter HC chr8:36261986-36264406	9.5	4.52	0.22	0.35	31.46	3.7e-05	0.017131	Medtr8g087710	major intrinsic protein (MIP) family transporter	chr8	36261986 - 36264406	+	Medtr8g087710.1	TC0800002245.mtr.1	Medtr8g087710.1	http://www.medicagogenome.org/feature/Medtr8g087710.1	major intrinsic protein (MIP) family transporter HC chr8:36261986-36264406	1	0	100	831	1499.89	Medtr8g087710.1	major intrinsic protein (MIP) family transporter	Mtr.37525.1.S1_at	1	0	100	1406	2536.82	TC0800002245.mtr.1	http://www.uniprot.org/uniprot/P08995	P08995	RecName: Full=Nodulin-26; Short=N-26	1	1.49918e-139	72.3247	85.2399	269	409.838
TC0700005055.mtr.1		Medtr7g086100.1	http://www.medicagogenome.org/feature/Medtr7g086100.1	plastocyanin-like domain protein LC chr7:33400207-33399140	8.78	3.81	0.42	0.45	31.32	0.000134	0.029639	Medtr7g086100	plastocyanin-like domain protein	chr7	33399140 - 33400207	-	Medtr7g086100.1	TC0700005055.mtr.1	Medtr7g086100.1	http://www.medicagogenome.org/feature/Medtr7g086100.1	plastocyanin-like domain protein LC chr7:33400207-33399140	5	0	100	696	1256.43	Medtr7g086100.1	plastocyanin-like domain protein	Mtr.51106.1.S1_at	5	0	100	696	1256.43	TC0700005055.mtr.1	http://www.uniprot.org/uniprot/O82081	O82081	RecName: Full=Uclacyanin 1; Flags: Precursor	1	1.96396e-23	35.0575	50	161	100.908
TC0500003253.mtr.1	MtSbtM1	Medtr5g011320.1	http://www.medicagogenome.org/feature/Medtr5g011320.1	subtilisin-like serine protease HC chr5:3227381-3225135	9.18	4.23	0.29	0.29	30.84	2.8e-05	0.014974	Medtr5g011320	subtilisin-like serine protease	chr5	3225135 - 3227381	-	Medtr5g011320.1	TC0500003253.mtr.1	Medtr5g011320.1	http://www.medicagogenome.org/feature/Medtr5g011320.1	subtilisin-like serine protease HC chr5:3227381-3225135	1	0	100	2247	4053.46	Medtr5g011320.1	subtilisin-like serine protease	Mtr.38579.1.S1_at	1	0	87.9728	1319	1663.99	TC0500003253.mtr.1	http://www.uniprot.org/uniprot/O65351	O65351	RecName: Full=Subtilisin-like protease SBT1.7; AltName: Full=Cucumisin-like serine protease; AltName: Full=Subtilase subfamily 1 member 7; Short=AtSBT1.7; AltName: Full=Subtilisin-like serine protease 1; Short=At-SLP1; Flags: Precursor	1	0	43.1373	60.2614	742	571.237
TC0800000285.mtr.1		Medtr8g012860.1	http://www.medicagogenome.org/feature/Medtr8g012860.1	Defensin-like protein HC chr8:3876501-3877335	7.38	2.49	0.55	0.16	29.77	0.000118	0.027992	Medtr8g012860	Defensin related	chr8	3876501 - 3877335	+	Medtr8g012860.1	TC0800000285.mtr.1	Medtr8g012860.1	http://www.medicagogenome.org/feature/Medtr8g012860.1	Defensin-like protein HC chr8:3876501-3877335	1	1.104e-119	100	237	428.685	Medtr8g012860.1	Defensin related	Mtr.7210.1.S1_at	1	1.84124e-52	79.668	240	205.067	TC0800000285.mtr.1	http://www.uniprot.org/uniprot/P82787	P82787	RecName: Full=Defensin-like protein 19; AltName: Full=Defensin AMP1 protein; AltName: Full=Low-molecular-weight cysteine-rich protein 78; Short=Protein LCR78; AltName: Full=Plant defensin 1.4; Flags: Precursor	1	1.27416e-11	47.1429	60	70	59.3066
TC0500000966.mtr.1	MtStr2	Medtr5g030910.1	http://www.medicagogenome.org/feature/Medtr5g030910.1	white-brown-complex ABC transporter family protein HC chr5:13231057-13235148	8.9	4.03	0.14	0.12	29.14	1e-06	0.005361	Medtr5g030910	white-brown-complex ABC transporter family protein	chr5	13231057 - 13235148	+	Medtr5g030910.1	TC0500000966.mtr.1	Medtr5g030910.1	http://www.medicagogenome.org/feature/Medtr5g030910.1	white-brown-complex ABC transporter family protein HC chr5:13231057-13235148	1	0	100	2184	3939.84	Medtr5g030910.1	white-brown-complex ABC transporter family protein	Mtr.51195.1.S1_at	1	0	100	2184	3939.84	TC0500000966.mtr.1	http://www.uniprot.org/uniprot/Q9M3D6	Q9M3D6	RecName: Full=ABC transporter G family member 19; Short=ABC transporter ABCG.19; Short=AtABCG19; AltName: Full=White-brown complex homolog protein 19; Short=AtWBC19	1	3.15463e-123	36.5435	52.6385	668	396.356
TC0700004727.mtr.1		Medtr7g076970.1	http://www.medicagogenome.org/feature/Medtr7g076970.1	Ripening related protein family HC chr7:29069431-29068848	8.17	3.31	0.32	0.18	28.98	2e-05	0.012805	Medtr7g076970	Ripening related protein family	chr7	29068848 - 29069431	-	Medtr7g076970.1	TC0700004727.mtr.1	Medtr7g076970.1	http://www.medicagogenome.org/feature/Medtr7g076970.1	Ripening related protein family HC chr7:29069431-29068848	1	0	100	570	1029.21	Medtr7g076970.1	Ripening related protein family	Mtr.16294.1.S1_at	1	0	100	557	1005.76	TC0700004727.mtr.1	http://www.uniprot.org/uniprot/Q6H5X0	Q6H5X0	RecName: Full=Putative ripening-related protein 2; Flags: Precursor	1	4.71169e-56	55.2147	66.8712	156	182.185
TSUnmapped00002119.mtr.1		Medtr6g005820.2	http://www.medicagogenome.org/feature/Medtr6g005820.2	ADP-ribosylation factor-like protein A1D HC chr6:946635-951400	7.52	2.66	0.59	0.26	28.95	0.000253	0.040221					---		TSUnmapped00002119.mtr.1	Medtr6g005820.2	http://www.medicagogenome.org/feature/Medtr6g005820.2	ADP-ribosylation factor-like protein A1D HC chr6:946635-951400	1	1.751e-63	77.259	320	242.938	Mt4-unmapped-2119	Unmapped Top-Strand Novel Transcript PUT-169a-Medicago_truncatula-50140	Mtr.42831.1.S1_at	1	0	99.5204	417	744.274	TSUnmapped00002119.mtr.1	http://www.uniprot.org/uniprot/P0CM17	P0CM17	RecName: Full=ADP-ribosylation factor >gi|338817565|sp|P0CM16.1|ARF_CRYNJ RecName: Full=ADP-ribosylation factor	1	4.5216e-75	94.7368	96.4912	114	228.409
TSUnmapped00005914.mtr.1		Medtr2g082220.1	http://www.medicagogenome.org/feature/Medtr2g082220.1	histone H2A 6 HC chr2:34614712-34616095	8.61	3.76	0.85	0.07	28.69	0.000626	0.055958					---		TSUnmapped00005914.mtr.1	Medtr2g082220.1	http://www.medicagogenome.org/feature/Medtr2g082220.1	histone H2A 6 HC chr2:34614712-34616095	1	4.257e-36	71.761	300	152.769	Mt4-unmapped-5914	Unmapped Top-Strand Novel Transcript PUT-169a-Medicago_truncatula-21501	Mtr.13678.1.S1_at	1	0	99.7297	740	1305.12	TSUnmapped00005914.mtr.1	http://www.uniprot.org/uniprot/A3LZZ0	A3LZZ0	RecName: Full=Histone H2A.1	1	9.82552e-53	76.8519	86.1111	108	173.326
TC0400005613.mtr.1		Medtr4g080730.1	http://www.medicagogenome.org/feature/Medtr4g080730.1	papain family cysteine protease HC chr4:31195577-31193936	7.2	2.37	0.42	0.14	28.53	3.8e-05	0.017148	Medtr4g080730	papain family cysteine protease	chr4	31193936 - 31195577	-	Medtr4g080730.1	TC0400005613.mtr.1	Medtr4g080730.1	http://www.medicagogenome.org/feature/Medtr4g080730.1	papain family cysteine protease HC chr4:31195577-31193936	1	0	100	1023	1846.13	Medtr4g080730.1	papain family cysteine protease	Mtr.43786.1.S1_at	1	0	93.1677	966	1447.59	TC0400005613.mtr.1	http://www.uniprot.org/uniprot/A2XQE8	A2XQE8	RecName: Full=Senescence-specific cysteine protease SAG39; AltName: Full=Cysteine proteinase SAG39; AltName: Full=Protein SENESCENCE-ASSOCIATED GENE 39; Flags: Precursor	1	9.04092e-140	57.0588	74.4118	333	412.149
TC0500004303.mtr.1		Medtr5g044000.1	http://www.medicagogenome.org/feature/Medtr5g044000.1	beta-glucosidase HC chr5:19349034-19340200	7.41	2.58	0.37	0.04	28.53	2.4e-05	0.014244	Medtr5g044000	beta-glucosidase	chr5	19340200 - 19349034	-	Medtr5g044000.1	TC0500004303.mtr.1	Medtr5g044000.1	http://www.medicagogenome.org/feature/Medtr5g044000.1	beta-glucosidase HC chr5:19349034-19340200	1	0	100	1566	2825.36	Medtr5g044000.1	beta-glucosidase	Mtr.25688.1.S1_at	2	0	100	1026	1788.42	TC0500004303.mtr.1	http://www.uniprot.org/uniprot/Q9FZE0	Q9FZE0	RecName: Full=Beta-glucosidase 40; Short=AtBGLU40; Flags: Precursor	1	0	71.0317	81.3492	483	758.059
TC0700000122.mtr.1	MtErf1	Medtr7g009410.1	http://www.medicagogenome.org/feature/Medtr7g009410.1	AP2 domain transcription factor HC chr7:2050515-2052629	7.55	2.72	0.46	0.08	28.43	5.6e-05	0.020843	Medtr7g009410	AP2 domain transcription factor	chr7	2050515 - 2052629	+	Medtr7g009410.1	TC0700000122.mtr.1	Medtr7g009410.1	http://www.medicagogenome.org/feature/Medtr7g009410.1	AP2 domain transcription factor HC chr7:2050515-2052629	1	0	100	1179	2127.46	Medtr7g009410.1	AP2 domain transcription factor	Mtr.46362.1.S1_at	1	0	100	1179	2127.46	TC0700000122.mtr.1	http://www.uniprot.org/uniprot/Q6X5Y6	Q6X5Y6	RecName: Full=Ethylene-responsive transcription factor WRI1; AltName: Full=Protein ACTIVATOR OF SPORAMIN::LUC 1; AltName: Full=Protein WRINKLED 1	1	1.34023e-85	64.5022	73.5931	222	273.478
TC0400006748.mtr.1		Medtr4g116620.1	http://www.medicagogenome.org/feature/Medtr4g116620.1	hypothetical protein HC chr4:48306438-48306184	7.45	2.62	0.73	0.26	28.34	0.000368	0.04652	Medtr4g116620	hypothetical protein	chr4	48306184 - 48306438	-	Medtr4g116620.1	TC0400006748.mtr.1	Medtr4g116620.1	http://www.medicagogenome.org/feature/Medtr4g116620.1	hypothetical protein HC chr4:48306438-48306184	1	2.027e-129	100	255	461.145	Medtr4g116620.1	hypothetical protein	Mtr.9814.1.S1_at	1	0.00144143	71.7949	78	42.7638	TC0400006748.mtr.1	http://www.uniprot.org/uniprot/P46573	P46573	RecName: Full=Probable serine/threonine-protein kinase PBL10; AltName: Full=PBS1-like protein 10; AltName: Full=Protein kinase 1B	1	2.69187	38.4615	73.0769	26	29.6462
TC0200004808.mtr.1		Medtr2g070120.1	http://www.medicagogenome.org/feature/Medtr2g070120.1	glutathione S-transferase, amino-terminal domain protein HC chr2:29505698-29504938	9.06	4.24	0.5	0.41	28.2	0.000204	0.036006	Medtr2g070120	glutathione S-transferase, amine-terminal domain protein	chr2	29504938 - 29505698	-	Medtr2g070120.1	TC0200004808.mtr.1	Medtr2g070120.1	http://www.medicagogenome.org/feature/Medtr2g070120.1	glutathione S-transferase, amino-terminal domain protein HC chr2:29505698-29504938	1	0	100	660	1191.51	Medtr2g070120.1	glutathione S-transferase, amine-terminal domain protein	Mtr.12287.1.S1_at	1	1.21189e-104	77.5934	479	379.994	TC0200004808.mtr.1	http://www.uniprot.org/uniprot/Q03666	Q03666	RecName: Full=Probable glutathione S-transferase; AltName: Full=Auxin-induced protein PCNT107	1	8.83433e-87	59.1346	76.4423	208	262.692
TC0600001487.mtr.1		Medtr6g073090.1	http://www.medicagogenome.org/feature/Medtr6g073090.1	transmembrane protein, putative HC chr6:27150313-27151482	7.56	2.75	0.37	0.19	28.19	3.7e-05	0.017131	Medtr6g073040	transmembrane protein, putative	chr6	27108365 - 27109793	+	Medtr6g073040.1	TC0600001487.mtr.1	Medtr6g073090.1	http://www.medicagogenome.org/feature/Medtr6g073090.1	transmembrane protein, putative HC chr6:27150313-27151482	1	0	100	534	964.285	Medtr6g073040.1	transmembrane protein, putative	Mtr.41728.1.S1_at	1	0	100	625	1128.39	TC0600001487.mtr.1	http://www.uniprot.org/uniprot/B9SXY8	B9SXY8	RecName: Full=CASP-like protein 4D1; Short=RcCASPL4D1	1	2.41908e-19	34.3373	54.8193	153	86.6557
TC0700001639.mtr.1		Medtr7g077110.1	http://www.medicagogenome.org/feature/Medtr7g077110.1	Ripening related protein family HC chr7:29115837-29116668	8.56	3.75	0.36	0.3	28.15	5e-05	0.019602	Medtr7g077110	Ripening related protein family	chr7	29115837 - 29116668	+	Medtr7g077110.1	TC0700001639.mtr.1	Medtr7g077110.1	http://www.medicagogenome.org/feature/Medtr7g077110.1	Ripening related protein family HC chr7:29115837-29116668	1	0	100	567	1023.8	Medtr7g077110.1	Ripening related protein family	Mtr.48926.1.S1_x_at	1	0	100	567	1023.8	TC0700001639.mtr.1	http://www.uniprot.org/uniprot/Q6H5X0	Q6H5X0	RecName: Full=Putative ripening-related protein 2; Flags: Precursor	1	9.31029e-56	56.4417	68.0982	156	184.496
TSUnmapped00005277.mtr.1		Medtr2g091225.2	http://www.medicagogenome.org/feature/Medtr2g091225.2	general regulatory factor 2 HC chr2:39360650-39355268	7.97	3.16	0.49	0.4	28.13	0.000183	0.034976					---		TSUnmapped00005277.mtr.1	Medtr2g091225.2	http://www.medicagogenome.org/feature/Medtr2g091225.2	general regulatory factor 2 HC chr2:39360650-39355268	1	1.425e-44	76.543	239	179.82	Mt4-unmapped-5277	Unmapped Top-Strand Novel Transcript PUT-169a-Medicago_truncatula-63705	Mtr.4791.1.S1_at	1	3.74846e-171	100	332	600.005	TSUnmapped00005277.mtr.1	http://www.uniprot.org/uniprot/P46077	P46077	RecName: Full=14-3-3-like protein GF14 phi; AltName: Full=General regulatory factor 4	1	9.87864e-47	82.7957	88.172	93	157.532
TC0400005612.mtr.1		Medtr4g080700.1	http://www.medicagogenome.org/feature/Medtr4g080700.1	papain family cysteine protease HC chr4:31186744-31185065	8.28	3.48	0.46	0.47	27.97	0.000233	0.038657	Medtr4g080700	papain family cysteine protease	chr4	31185065 - 31186744	-	Medtr4g080700.1	TC0400005612.mtr.1	Medtr4g080700.1	http://www.medicagogenome.org/feature/Medtr4g080700.1	papain family cysteine protease HC chr4:31186744-31185065	1	0	100	1023	1846.13	Medtr4g080700.1	papain family cysteine protease	Mtr.43786.1.S1_at	1	0	100	966	1743.34	TC0400005612.mtr.1	http://www.uniprot.org/uniprot/Q7XWK5	Q7XWK5	RecName: Full=Senescence-specific cysteine protease SAG39; AltName: Full=Cysteine proteinase SAG39; AltName: Full=Protein SENESCENCE-ASSOCIATED GENE 39; Flags: Precursor	1	2.17251e-139	56.9767	72.6744	337	409.453
TC0700005065.mtr.1		Medtr7g086280.1	http://www.medicagogenome.org/feature/Medtr7g086280.1	plastocyanin-like domain protein LC chr7:33452672-33452025	9.09	4.31	0.41	0.63	27.46	0.000328	0.044231	Medtr7g086280	plastocyanin-like domain protein	chr7	33452025 - 33452672	-	Medtr7g086280.1	TC0700005065.mtr.1	Medtr7g086280.1	http://www.medicagogenome.org/feature/Medtr7g086280.1	plastocyanin-like domain protein LC chr7:33452672-33452025	1	0	100	531	958.875	Medtr7g086280.1	plastocyanin-like domain protein	Mtr.36994.1.S1_at	1	0	100	390	704.6	TC0700005065.mtr.1	http://www.uniprot.org/uniprot/O82081	O82081	RecName: Full=Uclacyanin 1; Flags: Precursor	1	4.85318e-22	32.7381	48.8095	156	93.9745
TC0800004352.mtr.1		Medtr8g468920.1	http://www.medicagogenome.org/feature/Medtr8g468920.1	AP2-like ethylene-responsive transcription factor HC chr8:24991304-24988727	7.49	2.71	0.58	0.1	27.43	0.000149	0.031299	Medtr8g468920	AP2-like ethylene-responsive transcription factor	chr8	24988727 - 24991304	-	Medtr8g468920.1	TC0800004352.mtr.1	Medtr8g468920.1	http://www.medicagogenome.org/feature/Medtr8g468920.1	AP2-like ethylene-responsive transcription factor HC chr8:24991304-24988727	1	0	100	1203	2170.74	Medtr8g468920.1	AP2-like ethylene-responsive transcription factor	Mtr.1449.1.S1_at	1	3.99481e-165	99.6914	324	581.971	TC0800004352.mtr.1	http://www.uniprot.org/uniprot/Q6X5Y6	Q6X5Y6	RecName: Full=Ethylene-responsive transcription factor WRI1; AltName: Full=Protein ACTIVATOR OF SPORAMIN::LUC 1; AltName: Full=Protein WRINKLED 1	1	3.08047e-82	73.057	79.2746	187	266.544
TC0700002949.mtr.1		Medtr7g116650.1	http://www.medicagogenome.org/feature/Medtr7g116650.1	tyrosine kinase family protein HC chr7:48165459-48168646	7.96	3.2	0.28	0.07	27.19	9e-06	0.009314	Medtr7g116650	tyrosine kinase family protein	chr7	48165459 - 48168646	+	Medtr7g116650.1	TC0700002949.mtr.1	Medtr7g116650.1	http://www.medicagogenome.org/feature/Medtr7g116650.1	tyrosine kinase family protein HC chr7:48165459-48168646	1	0	100	1635	2949.79	Medtr7g116650.1	tyrosine kinase family protein	Mtr.20292.1.S1_at	1	0	100	1635	2949.79	TC0700002949.mtr.1	http://www.uniprot.org/uniprot/Q9SA25	Q9SA25	RecName: Full=Wall-associated receptor kinase-like 8; Flags: Precursor	1	5.35067e-54	37.037	59.9327	293	201.83
TSUnmappedRC00004731.mtr.1		Medtr6g005580.1	http://www.medicagogenome.org/feature/Medtr6g005580.1	DNA (cytosine-5)-methyltransferase DRM1/2 HC chr6:838285-828430	7.42	2.66	0.71	0.2	26.95	0.000479	0.050526					---		TSUnmappedRC00004731.mtr.1	Medtr6g005580.1	http://www.medicagogenome.org/feature/Medtr6g005580.1	DNA (cytosine-5)-methyltransferase DRM1/2 HC chr6:838285-828430	1	0.002706	86.842	38	42.764	Mt4-unmapped-4731-rc	Unmapped Bottom-Strand Novel Transcript PUT-169a-Medicago_truncatula-15788	Mtr.8327.1.S1_at	1	0	99.4565	368	655.909	TSUnmappedRC00004731.mtr.1	http://www.uniprot.org/uniprot/Q5U2R6	Q5U2R6	RecName: Full=Putative monooxygenase p33MONOX; AltName: Full=liver regeneration-related protein LRRG011	1	3.34799	43.9024	58.5366	41	30.4166
TC0700005062.mtr.1		Medtr7g086230.1	http://www.medicagogenome.org/feature/Medtr7g086230.1	plastocyanin-like domain protein LC chr7:33442422-33441805	9.01	4.26	0.35	0.61	26.92	0.000296	0.04244	Medtr7g086230	plastocyanin-like domain protein	chr7	33441805 - 33442422	-	Medtr7g086230.1	TC0700005062.mtr.1	Medtr7g086230.1	http://www.medicagogenome.org/feature/Medtr7g086230.1	plastocyanin-like domain protein LC chr7:33442422-33441805	1	0	100	531	958.875	Medtr7g086230.1	plastocyanin-like domain protein	Mtr.36994.1.S1_at	1	0	98.4615	390	677.55	TC0700005062.mtr.1	http://www.uniprot.org/uniprot/O82081	O82081	RecName: Full=Uclacyanin 1; Flags: Precursor	1	2.69767e-22	33.3333	48.2143	156	94.7449
TC0200002464.mtr.1		Medtr2g089380.1	http://www.medicagogenome.org/feature/Medtr2g089380.1	transmembrane protein, putative HC chr2:37768309-37769290	7.58	2.84	0.35	0.33	26.81	5.6e-05	0.020843	Medtr2g089380	transmembrane protein, putative	chr2	37768309 - 37769290	+	Medtr2g089380.1	TC0200002464.mtr.1	Medtr2g089380.1	http://www.medicagogenome.org/feature/Medtr2g089380.1	transmembrane protein, putative HC chr2:37768309-37769290	1	0	100	696	1256.43	Medtr2g089380.1	transmembrane protein, putative	Mtr.49115.1.S1_at	1	0.0550628	90.3226	30	39.157	TC0200002464.mtr.1	http://www.uniprot.org/uniprot/A4TE31	A4TE31	RecName: Full=Uracil-DNA glycosylase; Short=UDG	1	0.18325	40.9091	56.8182	44	36.1946
TC0100003098.mtr.1		Medtr1g109110.1	http://www.medicagogenome.org/feature/Medtr1g109110.1	palmitoyl-acyl carrier thioesterase HC chr1:49299945-49302477	7.65	2.94	0.56	0.12	26.18	0.000141	0.030489	Medtr1g109110	palmitoyl-acyl carrier thioesterase	chr1	49299945 - 49302477	+	Medtr1g109110.1	TC0100003098.mtr.1	Medtr1g109110.1	http://www.medicagogenome.org/feature/Medtr1g109110.1	palmitoyl-acyl carrier thioesterase HC chr1:49299945-49302477	1	0	100	1137	2051.72	Medtr1g109110.1	palmitoyl-acyl carrier thioesterase	Mtr.35910.1.S1_at	1	0	98.1481	644	1097.73	TC0100003098.mtr.1	http://www.uniprot.org/uniprot/Q9SQI3	Q9SQI3	RecName: Full=Palmitoyl-acyl carrier protein thioesterase, chloroplastic; AltName: Full=16:0-acyl-carrier protein thioesterase; Short=16:0-ACP thioesterase; AltName: Full=Acyl-[acyl-carrier-protein] hydrolase; AltName: Full=PATE; Flags: Precursor	1	7.83611e-81	52.7197	69.4561	239	261.922
TSUnmapped00004711.mtr.1		Medtr3g094230.1	http://www.medicagogenome.org/feature/Medtr3g094230.1	60S ribosomal protein L10-2 HC chr3:43068367-43071164	7.87	3.16	0.66	0.14	26.12	0.000269	0.041292					---		TSUnmapped00004711.mtr.1	Medtr3g094230.1	http://www.medicagogenome.org/feature/Medtr3g094230.1	60S ribosomal protein L10-2 HC chr3:43068367-43071164	1	6.649e-31	74.348	228	134.736	Mt4-unmapped-4711	Unmapped Top-Strand Novel Transcript PUT-169a-Medicago_truncatula-29162	Mtr.40011.1.S1_at	2	0	100	432	780.342	TSUnmapped00004711.mtr.1	http://www.uniprot.org/uniprot/Q54J69	Q54J69	RecName: Full=60S ribosomal protein L10	1	3.66666e-51	66.9492	81.3559	118	168.318
TC0100004139.mtr.1		Medtr1g033360.1	http://www.medicagogenome.org/feature/Medtr1g033360.1	eukaryotic cytochrome b561 protein HC chr1:12005171-12003770	7.31	2.63	0.42	0.22	25.62	7e-05	0.023056	Medtr1g033360	eukaryotic cytochrome b561 protein	chr1	12003770 - 12005171	-	Medtr1g033360.1	TC0100004139.mtr.1	Medtr1g033360.1	http://www.medicagogenome.org/feature/Medtr1g033360.1	eukaryotic cytochrome b561 protein HC chr1:12005171-12003770	1	0	100	660	1191.51	Medtr1g033360.1	eukaryotic cytochrome b561 protein	Mtr.25762.1.S1_s_at	1	0.1692	92	25	37.3537	TC0100004139.mtr.1	http://www.uniprot.org/uniprot/Q8L856	Q8L856	RecName: Full=Transmembrane ascorbate ferrireductase 1; AltName: Full=Cytochrome b561; Short=Artb561-1; Short=AtCytb561; AltName: Full=Protein b561A.tha5; AltName: Full=Tonoplast Cyt-b561; Short=TCytb	1	1.03677e-62	46.4455	69.6682	211	201.83
TSUnmapped00000721.mtr.1		Medtr7g037600.1	http://www.medicagogenome.org/feature/Medtr7g037600.1	hypothetical protein LC chr7:13872207-13874419	7.63	2.96	0.88	0.67	25.48	0.002662	0.098724					---		TSUnmapped00000721.mtr.1	Medtr7g037600.1	http://www.medicagogenome.org/feature/Medtr7g037600.1	hypothetical protein LC chr7:13872207-13874419	1	0.02	87.097	31	39.157	Mt4-unmapped-721	Unmapped Top-Strand Novel Transcript CL261Contig1	Mtr.35995.1.S1_at	1	1.53596e-110	100	220	398.027	TSUnmapped00000721.mtr.1	http://www.uniprot.org/uniprot/Q91062	Q91062	RecName: Full=Vitellogenin; Short=VTG; Contains: RecName: Full=Lipovitellin LV-1N; Contains: RecName: Full=Lipovitellin LV-1C; Contains: RecName: Full=Lipovitellin LV-2; Flags: Precursor	1	7.69556	36.7347	51.0204	48	28.1054
TC0400002378.mtr.1		Medtr4g093845.1	http://www.medicagogenome.org/feature/Medtr4g093845.1	white-brown-complex ABC transporter family protein HC chr4:37290020-37293626	7.31	2.65	0.18	0.07	25.35	2e-06	0.006158	Medtr4g093845	white-brown-complex ABC transporter family protein	chr4	37290020 - 37293626	+	Medtr4g093845.1	TC0400002378.mtr.1	Medtr4g093845.1	http://www.medicagogenome.org/feature/Medtr4g093845.1	white-brown-complex ABC transporter family protein HC chr4:37290020-37293626	1	0	100	1923	3469.16	Medtr4g093845.1	white-brown-complex ABC transporter family protein	Mtr.52071.1.S1_at	2	0	100	1330	2399.77	TC0400002378.mtr.1	http://www.uniprot.org/uniprot/Q8RXN0	Q8RXN0	RecName: Full=ABC transporter G family member 11; Short=ABC transporter ABCG.11; Short=AtABCG11; AltName: Full=Protein CUTICULAR DEFECT AND ORGAN FUSION 1; AltName: Full=Protein DESPERADO; AltName: Full=Protein PERMEABLE LEAVES 1; AltName: Full=White-brown complex homolog protein 11; Short=AtWBC11	1	6.9535e-179	44.8052	66.7208	610	531.946
TSUnmapped00001762.mtr.1		Medtr3g065250.1	http://www.medicagogenome.org/feature/Medtr3g065250.1	glutamine synthetase domain protein HC chr3:29444625-29440650	7.68	3.06	0.64	0.09	24.53	0.000243	0.039613					---		TSUnmapped00001762.mtr.1	Medtr3g065250.1	http://www.medicagogenome.org/feature/Medtr3g065250.1	glutamine synthetase domain protein HC chr3:29444625-29440650	1	8.214e-12	66.46	317	71.618	Mt4-unmapped-1762	Unmapped Top-Strand Novel Transcript PUT-169a-Medicago_truncatula-27637	Mtr.36015.1.S1_at	1	0	100	527	951.662	TSUnmapped00001762.mtr.1	http://www.uniprot.org/uniprot/Q8J1R3	Q8J1R3	RecName: Full=Glutamine synthetase; Short=GS; AltName: Full=Glutamate--ammonia ligase	1	9.95717e-73	77.5362	87.6812	138	229.565
TC0700001634.mtr.1		Medtr7g077000.1	http://www.medicagogenome.org/feature/Medtr7g077000.1	kiwellin, putative HC chr7:29072944-29073336	8.94	4.33	0.38	0.34	24.35	7.1e-05	0.023102	Medtr7g077000	kiwellin, putative	chr7	29072944 - 29073336	+	Medtr7g077000.1	TC0700001634.mtr.1	Medtr7g077000.1	http://www.medicagogenome.org/feature/Medtr7g077000.1	kiwellin, putative HC chr7:29072944-29073336	1	0	100	393	710.01	Medtr7g077000.1	kiwellin, putative	Mtr.16292.1.S1_at	1	0	100	383	691.977	TC0700001634.mtr.1	http://www.uniprot.org/uniprot/Q6H5X0	Q6H5X0	RecName: Full=Putative ripening-related protein 2; Flags: Precursor	1	9.59469e-51	60.4651	72.8682	129	166.007
TC0400006747.mtr.1		Medtr4g116640.1	http://www.medicagogenome.org/feature/Medtr4g116640.1	hypothetical protein HC chr4:48295565-48295308	7.1	2.52	0.82	0.37	23.86	0.0008	0.061369	Medtr4g116640	hypothetical protein	chr4	48295308 - 48295565	-	Medtr4g116640.1	TC0400006747.mtr.1	Medtr4g116640.1	http://www.medicagogenome.org/feature/Medtr4g116640.1	hypothetical protein HC chr4:48295565-48295308	1	4.83e-131	100	258	466.555	Medtr4g116640.1	hypothetical protein	Mtr.9814.1.S1_at	1	0.00146031	71.7949	78	42.7638	TC0400006747.mtr.1	http://www.uniprot.org/uniprot/P46573	P46573	RecName: Full=Probable serine/threonine-protein kinase PBL10; AltName: Full=PBS1-like protein 10; AltName: Full=Protein kinase 1B	1	2.76379	38.4615	73.0769	26	29.6462
TSUnmapped00002358.mtr.1		Medtr6g080040.1	http://www.medicagogenome.org/feature/Medtr6g080040.1	pentatricopeptide (PPR) repeat protein HC chr6:30062096-30061545	6.55	1.99	1.26	0.34	23.65	0.006454	0.140657					---		TSUnmapped00002358.mtr.1	Medtr6g080040.1	http://www.medicagogenome.org/feature/Medtr6g080040.1	pentatricopeptide (PPR) repeat protein HC chr6:30062096-30061545	1	0.113	95.238	21	33.747	Mt4-unmapped-2358	Unmapped Top-Strand Novel Transcript PUT-169a-Medicago_truncatula-54003	Mtr.8836.1.S1_at	1	1.71479e-17	96.1538	52	86.0446	TSUnmapped00002358.mtr.1	http://www.uniprot.org/uniprot/	not available	not available	0
TC0800000746.mtr.1		Medtr8g031150.1	http://www.medicagogenome.org/feature/Medtr8g031150.1	Ripening related protein family HC chr8:11640537-11641359	6.75	2.18	0.34	0.16	23.64	2.4e-05	0.014244	Medtr8g031150	Ripening related protein family	chr8	11640537 - 11641359	+	Medtr8g031150.1	TC0800000746.mtr.1	Medtr8g031150.1	http://www.medicagogenome.org/feature/Medtr8g031150.1	Ripening related protein family HC chr8:11640537-11641359	1	0	100	441	796.572	Medtr8g031150.1	Ripening related protein family	Mtr.28097.1.S1_at	1	0	83.3953	772	836.246	TC0800000746.mtr.1	http://www.uniprot.org/uniprot/Q6H5X0	Q6H5X0	RecName: Full=Putative ripening-related protein 2; Flags: Precursor	1	1.1569e-30	53.913	63.4783	115	118.627
TC0300003556.mtr.1		Medtr3g014360.1	http://www.medicagogenome.org/feature/Medtr3g014360.1	LRR and NB-ARC domain disease resistance protein LC chr3:4081120-4077089	6.98	2.44	0.3	0.05	23.24	1.3e-05	0.010773	Medtr3g014360	LRR and NB-ARC domain disease resistance protein	chr3	4077089 - 4081120	-	Medtr3g014360.1	TC0300003556.mtr.1	Medtr3g014360.1	http://www.medicagogenome.org/feature/Medtr3g014360.1	LRR and NB-ARC domain disease resistance protein LC chr3:4081120-4077089	7	0	100	3876	6991.14	Medtr3g014360.1	LRR and NB-ARC domain disease resistance protein	Mtr.15396.1.S1_at	5	0	80.198	2375	1128.39	TC0300003556.mtr.1	http://www.uniprot.org/uniprot/Q9LRR4	Q9LRR4	RecName: Full=Putative disease resistance RPP13-like protein 1	2	0	38.09	57.1899	894	573.163
TSUnmapped00003778.mtr.1		Medtr1g090780.1	http://www.medicagogenome.org/feature/Medtr1g090780.1	core histone H2A/H2B/H3/H4 HC chr1:40795532-40796244	7.34	2.8	0.82	0.21	23.21	0.000794	0.061342					---		TSUnmapped00003778.mtr.1	Medtr1g090780.1	http://www.medicagogenome.org/feature/Medtr1g090780.1	core histone H2A/H2B/H3/H4 HC chr1:40795532-40796244	1	1.592e-35	71.622	294	150.966	Mt4-unmapped-3778	Unmapped Top-Strand Novel Transcript PUT-169a-Medicago_truncatula-42988	Mtr.42483.1.S1_at	1	0	100	772	1393.49	TSUnmapped00003778.mtr.1	http://www.uniprot.org/uniprot/Q1E5N0	Q1E5N0	RecName: Full=Histone H2B	1	1.29921e-69	84.058	92.029	137	217.624
TC0500002325.mtr.1		Medtr5g081780.1	http://www.medicagogenome.org/feature/Medtr5g081780.1	polyketide cyclase/dehydrase and lipid transporter HC chr5:35051145-35052061	7.05	2.54	0.28	0.17	22.67	1.6e-05	0.012041	Medtr5g081780	polyketide cyclase/dehydrase and lipid transporter	chr5	35051145 - 35052061	+	Medtr5g081780.1	TC0500002325.mtr.1	Medtr5g081780.1	http://www.medicagogenome.org/feature/Medtr5g081780.1	polyketide cyclase/dehydrase and lipid transporter HC chr5:35051145-35052061	1	0	100	504	910.184	Medtr5g081780.1	polyketide cyclase	Mtr.1478.1.S1_at	1	0	99.5402	435	773.128	TC0500002325.mtr.1	http://www.uniprot.org/uniprot/P59082	P59082	RecName: Full=Lachrymatory-factor synthase; Flags: Precursor	1	3.89586e-11	26.6667	46.6667	148	63.1586
TSUnmapped00007253.mtr.1		Medtr8g014730.1	http://www.medicagogenome.org/feature/Medtr8g014730.1	LRR receptor-like kinase plant LC chr8:4702365-4705995	6.52	2.04	0.71	0.09	22.32	0.000428	0.048246					---		TSUnmapped00007253.mtr.1	Medtr8g014730.1	http://www.medicagogenome.org/feature/Medtr8g014730.1	LRR receptor-like kinase plant LC chr8:4702365-4705995	1	0.003977	80	50	42.764	Mt4-unmapped-7253	Unmapped Top-Strand Novel Transcript PUT-169a-Medicago_truncatula-33939	Mtr.29546.1.S1_at	3	0	100	529	955.268	TSUnmapped00007253.mtr.1	http://www.uniprot.org/uniprot/Q82FD8	Q82FD8	RecName: Full=Chromosomal replication initiator protein DnaA	1	0.0106344	34.4262	63.9344	57	39.2762
TC0300006366.mtr.1		Medtr3g107650.1	http://www.medicagogenome.org/feature/Medtr3g107650.1	kinesin-associated protein HC chr3:49647936-49646986	7.26	2.79	0.41	0.19	22.22	7.3e-05	0.023102	Medtr3g107650	kinesin-associated protein	chr3	49646986 - 49647936	-	Medtr3g107650.1	TC0300006366.mtr.1	Medtr3g107650.1	http://www.medicagogenome.org/feature/Medtr3g107650.1	kinesin-associated protein HC chr3:49647936-49646986	1	0	100	951	1716.29	Medtr3g107650.1	kinesin-associated protein	Mtr.49957.1.S1_at	1	0	100	951	1716.29	TC0300006366.mtr.1	http://www.uniprot.org/uniprot/Q9SNC6	Q9SNC6	RecName: Full=U-box domain-containing protein 13; AltName: Full=Plant U-box protein 13; AltName: Full=RING-type E3 ubiquitin transferase PUB13	1	5.14488e-12	25.4777	46.8153	299	70.0922
TC0700005054.mtr.1		Medtr7g086090.1	http://www.medicagogenome.org/feature/Medtr7g086090.1	plastocyanin-like domain protein LC chr7:33397154-33395401	9.06	4.59	0.34	0.41	22.13	0.000109	0.027122	Medtr7g086090	plastocyanin-like domain protein	chr7	33395401 - 33397154	-	Medtr7g086090.1	TC0700005054.mtr.1	Medtr7g086090.1	http://www.medicagogenome.org/feature/Medtr7g086090.1	plastocyanin-like domain protein LC chr7:33397154-33395401	5	0	100	732	1321.35	Medtr7g086090.1	plastocyanin-like domain protein	Mtr.14511.1.S1_at	5	0	100	732	1321.35	TC0700005054.mtr.1	http://www.uniprot.org/uniprot/O82081	O82081	RecName: Full=Uclacyanin 1; Flags: Precursor	1	1.56752e-21	33.75	50	148	94.7449
TC0700004405.mtr.1		Medtr7g066070.1	http://www.medicagogenome.org/feature/Medtr7g066070.1	Ctr family copper transporter HC chr7:24028382-24026681	8.02	3.58	0.48	0.26	21.82	0.000156	0.031882	Medtr7g066070	Ctr family copper transporter	chr7	24026681 - 24028382	-	Medtr7g066070.1	TC0700004405.mtr.1	Medtr7g066070.1	http://www.medicagogenome.org/feature/Medtr7g066070.1	Ctr family copper transporter HC chr7:24028382-24026681	1	0	100	438	791.162	Medtr7g066070.1	Ctr family copper transporter	Mtr.37110.1.S1_at	1	0	99.5772	946	1678.42	TC0700004405.mtr.1	http://www.uniprot.org/uniprot/Q8GWP3	Q8GWP3	RecName: Full=Copper transporter 6; Short=AtCOPT6	1	1.13019e-27	43.2836	64.1791	133	113.235
TC0200002633.mtr.1		Medtr2g093750.1	http://www.medicagogenome.org/feature/Medtr2g093750.1	seven transmembrane MLO family protein HC chr2:39991185-39994421	6.84	2.43	0.14	0.05	21.24	9.44e-07	0.005361	Medtr2g093750	seven transmembrane MLO family protein	chr2	39991185 - 39994421	+	Medtr2g093750.1	TC0200002633.mtr.1	Medtr2g093750.1	http://www.medicagogenome.org/feature/Medtr2g093750.1	seven transmembrane MLO family protein HC chr2:39991185-39994421	1	0	100	1782	3214.89	Medtr2g093750.1	seven transmembrane MLO family protein	Mtr.9474.1.S1_at	1	4.08518e-65	68.5633	678	250.151	TC0200002633.mtr.1	http://www.uniprot.org/uniprot/Q94KB7	Q94KB7	RecName: Full=MLO-like protein 6; Short=AtMlo6	1	0	56.9748	71.0924	581	666.381
TSUnmappedRC00003271.mtr.1		Medtr0002s0390.1	http://www.medicagogenome.org/feature/Medtr0002s0390.1	maturase K domain protein HC scaffold0002:203461-201926	7.85	3.46	0.35	0.47	21.03	0.000191	0.035157					---		TSUnmappedRC00003271.mtr.1	Medtr0002s0390.1	http://www.medicagogenome.org/feature/Medtr0002s0390.1	maturase K domain protein HC scaffold0002:203461-201926	1	0.055	92.308	26	39.157	Mt4-unmapped-3271-rc	Unmapped Bottom-Strand Novel Transcript PUT-169a-Medicago_truncatula-31728	Mtr.7277.1.S1_at	1	0	99.6569	581	1036.42	TSUnmappedRC00003271.mtr.1	http://www.uniprot.org/uniprot/	not available	not available	0
TC0300005736.mtr.1		Medtr3g088965.1	http://www.medicagogenome.org/feature/Medtr3g088965.1	transmembrane protein, putative LC chr3:40725497-40724514	7.56	3.18	0.63	0.28	20.84	0.000416	0.047761	Medtr3g088965	transmembrane protein, putative	chr3	40724514 - 40725497	-	Medtr3g088965.1	TC0300005736.mtr.1	Medtr3g088965.1	http://www.medicagogenome.org/feature/Medtr3g088965.1	transmembrane protein, putative LC chr3:40725497-40724514	1	0	100	984	1775.8	Medtr3g088965.1	transmembrane protein, putative	Mtr.9110.1.S1_at	1	1.83112e-66	66.7411	876	253.758	TC0300005736.mtr.1	http://www.uniprot.org/uniprot/B7ZCC9	B7ZCC9	RecName: Full=Adhesion G-protein coupled receptor G4; AltName: Full=G-protein coupled receptor 112; Flags: Precursor	1	2.43461	27	50	94	33.8834
TC0600003689.mtr.1		Medtr6g086575.1	http://www.medicagogenome.org/feature/Medtr6g086575.1	alpha-galactosidase-like protein HC chr6:32592601-32589301	6.84	2.5	0.25	0.03	20.28	7e-06	0.008693	Medtr6g086575	alpha-galactosidase-like protein	chr6	32589301 - 32592601	-	Medtr6g086575.1	TC0600003689.mtr.1	Medtr6g086575.1	http://www.medicagogenome.org/feature/Medtr6g086575.1	alpha-galactosidase-like protein HC chr6:32592601-32589301	1	0	100	1224	2208.61	Medtr6g086575.1	alpha-galactosidase-like protein	Mtr.18319.1.S1_at	1	0	81.0392	1097	1050.85	TC0600003689.mtr.1	http://www.uniprot.org/uniprot/P14749	P14749	RecName: Full=Alpha-galactosidase; AltName: Full=Alpha-D-galactoside galactohydrolase; AltName: Full=Melibiase; Flags: Precursor	1	0	78.9216	87.2549	404	672.159
TC0300003378.mtr.1		Medtr3g008010.1	http://www.medicagogenome.org/feature/Medtr3g008010.1	UDP-glucosyltransferase family protein HC chr3:1283041-1280979	6.68	2.35	0.3	0.1	20.03	2.1e-05	0.013147	Medtr3g008010	UDP-glucosyltransferase family protein	chr3	1280979 - 1283041	-	Medtr3g008010.1	TC0300003378.mtr.1	Medtr3g008010.1	http://www.medicagogenome.org/feature/Medtr3g008010.1	UDP-glucosyltransferase family protein HC chr3:1283041-1280979	1	0	100	1449	2614.37	Medtr3g008010.1	UDP-glucosyltransferase family protein	Mtr.46609.1.S1_at	1	0	91.3674	1448	2048.11	TC0300003378.mtr.1	http://www.uniprot.org/uniprot/F8WKW1	F8WKW1	RecName: Full=7-deoxyloganetin glucosyltransferase; AltName: Full=Genipin glucosyltransferase; AltName: Full=UDP-glucose glucosyltransferase 2; Short=GjUGT2; AltName: Full=UDP-glycosyltransferase 85A24	1	0	59.4538	75.6303	473	597.43
TC0400004436.mtr.1		Medtr4g036290.1	http://www.medicagogenome.org/feature/Medtr4g036290.1	Ripening related protein family HC chr4:11850398-11849832	7.89	3.56	0.37	0.54	20.02	0.000243	0.039613	Medtr4g036290	Ripening related protein family	chr4	11849832 - 11850398	-	Medtr4g036290.1	TC0400004436.mtr.1	Medtr4g036290.1	http://www.medicagogenome.org/feature/Medtr4g036290.1	Ripening related protein family HC chr4:11850398-11849832	1	0	100	567	1023.8	Medtr4g036290.1	Ripening related protein family	Mtr.48947.1.S1_at	1	0	96.1199	561	924.611	TC0400004436.mtr.1	http://www.uniprot.org/uniprot/Q6H5X0	Q6H5X0	RecName: Full=Putative ripening-related protein 2; Flags: Precursor	1	8.25307e-57	55.8282	68.0982	156	183.726
TC0500003254.mtr.1		Medtr5g011340.1	http://www.medicagogenome.org/feature/Medtr5g011340.1	subtilisin-like serine protease HC chr5:3232644-3230229	9.63	5.31	0.28	0.53	19.99	0.000227	0.038189	Medtr5g011340	subtilisin-like serine protease	chr5	3230229 - 3232644	-	Medtr5g011340.1	TC0500003254.mtr.1	Medtr5g011340.1	http://www.medicagogenome.org/feature/Medtr5g011340.1	subtilisin-like serine protease HC chr5:3232644-3230229	1	0	100	2262	4080.51	Medtr5g011340.1	subtilisin-like serine protease	Mtr.9176.1.S1_at	1	0	98.1768	1097	1889.41	TC0500003254.mtr.1	http://www.uniprot.org/uniprot/O65351	O65351	RecName: Full=Subtilisin-like protease SBT1.7; AltName: Full=Cucumisin-like serine protease; AltName: Full=Subtilase subfamily 1 member 7; Short=AtSBT1.7; AltName: Full=Subtilisin-like serine protease 1; Short=At-SLP1; Flags: Precursor	1	0	44.5196	61.1637	724	574.318
TC0800001689.mtr.1	MtLec7	Medtr8g068030.1	http://www.medicagogenome.org/feature/Medtr8g068030.1	legume lectin beta domain protein HC chr8:28333693-28334711	9.65	5.33	0.44	0.48	19.98	0.000294	0.04229	Medtr8g068030	legume lectin beta domain protein	chr8	28333693 - 28334711	+	Medtr8g068030.1	TC0800001689.mtr.1	Medtr8g068030.1	http://www.medicagogenome.org/feature/Medtr8g068030.1	legume lectin beta domain protein HC chr8:28333693-28334711	1	0	100	801	1445.78	Medtr8g068030.1	legume lectin beta domain protein	Mtr.45648.1.S1_at	1	0	100	801	1445.78	TC0800001689.mtr.1	http://www.uniprot.org/uniprot/Q39529	Q39529	RecName: Full=Agglutinin-2; AltName: Full=Agglutinin II; AltName: Full=ClAII; AltName: Full=LecClAII; Flags: Precursor	1	6.60258e-58	45.5224	60.4478	256	195.282
TC0400000755.mtr.1		Medtr4g036410.1	http://www.medicagogenome.org/feature/Medtr4g036410.1	kiwellin, putative HC chr4:11854008-11854576	6.8	2.52	0.43	0.48	19.36	0.000339	0.044875	Medtr4g036410	kiwellin, putative	chr4	11854008 - 11854576	+	Medtr4g036410.1	TC0400000755.mtr.1	Medtr4g036410.1	http://www.medicagogenome.org/feature/Medtr4g036410.1	kiwellin, putative HC chr4:11854008-11854576	1	0	100	513	926.414	Medtr4g036410.1	kiwellin, putative	Mtr.16294.1.S1_at	1	0	99.5772	473	845.263	TC0400000755.mtr.1	http://www.uniprot.org/uniprot/Q6H5X0	Q6H5X0	RecName: Full=Putative ripening-related protein 2; Flags: Precursor	1	2.28832e-57	53.8462	66.2722	162	184.496
TC0200003278.mtr.1		Medtr2g012790.1	http://www.medicagogenome.org/feature/Medtr2g012790.1	F-box/kelch-repeat plant protein, putative HC chr2:3293201-3291925	8.23	3.97	0.35	0.19	19.12	5e-05	0.019602	Medtr2g012790	F-box/kelch-repeat plant protein, putative	chr2	3291925 - 3293201	-	Medtr2g012790.1	TC0200003278.mtr.1	Medtr2g012790.1	http://www.medicagogenome.org/feature/Medtr2g012790.1	F-box/kelch-repeat plant protein, putative HC chr2:3293201-3291925	1	0	100	1110	2003.03	Medtr2g012790.1	F-box	Mtr.45051.1.S1_at	1	0	99.5745	704	1251.02	TC0200003278.mtr.1	http://www.uniprot.org/uniprot/Q0WW40	Q0WW40	RecName: Full=F-box/kelch-repeat protein At1g16250	1	7.09494e-19	25.2226	43.0267	307	91.2781
TC0100005180.mtr.1		Medtr1g069620.1	http://www.medicagogenome.org/feature/Medtr1g069620.1	hypothetical protein HC chr1:30277729-30273938	6.85	2.63	0.38	0.12	18.63	4.8e-05	0.019547	Medtr1g069620	hypothetical protein	chr1	30273938 - 30277729	-	Medtr1g069620.1	TC0100005180.mtr.1	Medtr1g069620.1	http://www.medicagogenome.org/feature/Medtr1g069620.1	hypothetical protein HC chr1:30277729-30273938	1	0	100	2565	4626.93	Medtr1g069620.1	hypothetical protein	Mtr.26355.1.S1_s_at	1	0.0554982	93.1034	29	40.9604	TC0100005180.mtr.1	http://www.uniprot.org/uniprot/Q9LTB0	Q9LTB0	RecName: Full=Exocyst complex component EXO84B; Short=AtExo80b	1	5.60421e-49	25.3901	45.2482	685	189.119
TSUnmapped00006382.mtr.1		Medtr2g028670.1	http://www.medicagogenome.org/feature/Medtr2g028670.1	cofilin/actin-depolymerizing factor-like protein HC chr2:10633547-10636130	6.7	2.5	0.54	0.17	18.43	0.000293	0.042286					---		TSUnmapped00006382.mtr.1	Medtr2g028670.1	http://www.medicagogenome.org/feature/Medtr2g028670.1	cofilin/actin-depolymerizing factor-like protein HC chr2:10633547-10636130	1	0.174	89.286	28	37.354	Mt4-unmapped-6382	Unmapped Top-Strand Novel Transcript PUT-169a-Medicago_truncatula-24013	Mtr.7291.1.S1_at	1	0	100	539	973.302	TSUnmapped00006382.mtr.1	http://www.uniprot.org/uniprot/Q4P6E9	Q4P6E9	RecName: Full=Cofilin; AltName: Full=Actin-depolymerizing factor 1	1	4.79854e-52	58.3942	77.3723	137	169.474
TSUnmapped00007187.mtr.1		Medtr1g068600.1	http://www.medicagogenome.org/feature/Medtr1g068600.1	histone H2A 6 HC chr1:29390805-29391990	6.51	2.33	0.59	0.13	18.21	0.000306	0.042951					---		TSUnmapped00007187.mtr.1	Medtr1g068600.1	http://www.medicagogenome.org/feature/Medtr1g068600.1	histone H2A 6 HC chr1:29390805-29391990	1	1.113e-15	79.167	96	84.241	Mt4-unmapped-7187	Unmapped Top-Strand Novel Transcript PUT-169a-Medicago_truncatula-12970	Mtr.4805.1.S1_at	1	0	100	411	742.471	TSUnmapped00007187.mtr.1	http://www.uniprot.org/uniprot/Q27484	Q27484	RecName: Full=Probable histone H2B 3	1	1.87371e-13	100	100	33	67.3958
TC0800000289.mtr.1		Medtr8g012885.1	http://www.medicagogenome.org/feature/Medtr8g012885.1	Defensin-like protein HC chr8:3900586-3901381	7.2	3.02	0.63	0.39	18.12	0.000447	0.048927	Medtr8g012885	Defensin related	chr8	3900586 - 3901381	+	Medtr8g012885.1	TC0800000289.mtr.1	Medtr8g012885.1	http://www.medicagogenome.org/feature/Medtr8g012885.1	Defensin-like protein HC chr8:3900586-3901381	1	1.547e-119	100	237	428.685	Medtr8g012885.1	Defensin related	Mtr.31214.1.S1_at	1	2.57801e-166	100	323	583.774	TC0800000289.mtr.1	http://www.uniprot.org/uniprot/P82787	P82787	RecName: Full=Defensin-like protein 19; AltName: Full=Defensin AMP1 protein; AltName: Full=Low-molecular-weight cysteine-rich protein 78; Short=Protein LCR78; AltName: Full=Plant defensin 1.4; Flags: Precursor	1	6.59058e-12	42.6829	57.3171	78	60.8474
TC0700005187.mtr.1		Medtr7g089730.1	http://www.medicagogenome.org/feature/Medtr7g089730.1	F-box plant-like protein LC chr7:35146477-35144993	6.79	2.61	0.38	0.19	18.05	6.8e-05	0.022576	Medtr7g089730	F-box plant-like protein	chr7	35144993 - 35146477	-	Medtr7g089730.1	TC0700005187.mtr.1	Medtr7g089730.1	http://www.medicagogenome.org/feature/Medtr7g089730.1	F-box plant-like protein LC chr7:35146477-35144993	1	0	100	945	1705.47	Medtr7g089730.1	F-box plant-like protein	Mtr.49016.1.S1_at	1	0	100	945	1705.47	TC0700005187.mtr.1	http://www.uniprot.org/uniprot/Q6NLB1	Q6NLB1	RecName: Full=F-box protein At2g26850	1	9.86561e-74	41.6667	59.2949	305	238.039
TC0300003722.mtr.1	MtGras1	Medtr3g022830.1	http://www.medicagogenome.org/feature/Medtr3g022830.1	GRAS family transcription factor HC chr3:6862026-6858778	6.86	2.73	0.24	0.07	17.44	8e-06	0.009314	Medtr3g022830	GRAS family transcription factor	chr3	6858778 - 6862026	-	Medtr3g022830.1	TC0300003722.mtr.1	Medtr3g022830.1	http://www.medicagogenome.org/feature/Medtr3g022830.1	GRAS family transcription factor HC chr3:6862026-6858778	1	0	100	1317	2376.32	Medtr3g022830.1	GRAS family transcription factor	Mtr.7264.1.S1_at	1	0	99.8261	575	1032.81	TC0300003722.mtr.1	http://www.uniprot.org/uniprot/Q9LPR8	Q9LPR8	RecName: Full=Scarecrow-like protein 3; Short=AtSCL3; AltName: Full=GRAS family protein 5; Short=AtGRAS-5	1	3.58446e-143	48.3296	69.265	449	426.402
TC0200003821.mtr.1		Medtr2g030855.1	http://www.medicagogenome.org/feature/Medtr2g030855.1	rhicadhesin receptor HC chr2:11672658-11671573	8.3	4.22	0.18	0.15	16.92	7e-06	0.00918	Medtr2g030855	rhicadhesin receptor	chr2	11671573 - 11672658	-	Medtr2g030855.1	TC0200003821.mtr.1	Medtr2g030855.1	http://www.medicagogenome.org/feature/Medtr2g030855.1	rhicadhesin receptor HC chr2:11672658-11671573	1	0	100	639	1153.64	Medtr2g030855.1	rhicadhesin receptor	Mtr.38950.1.S1_at	2	0	100	804	1451.19	TC0200003821.mtr.1	http://www.uniprot.org/uniprot/Q6K5Q0	Q6K5Q0	RecName: Full=Putative germin-like protein 2-1; Flags: Precursor	1	9.09919e-87	61.4286	77.1429	210	266.159
TC0300006035.mtr.1		Medtr3g098650.2	http://www.medicagogenome.org/feature/Medtr3g098650.2	glycoside hydrolase family 38 amino-terminal domain protein chr3:45068920-45061132	7.09	3.03	0.14	0.05	16.78	1e-06	0.005361	Medtr3g098650	glycoside hydrolase family 38 amine-terminal domain protein	chr3	45061132 - 45068920	-	Medtr3g098650.1	TC0300006035.mtr.1	Medtr3g098650.2	http://www.medicagogenome.org/feature/Medtr3g098650.2	glycoside hydrolase family 38 amino-terminal domain protein chr3:45068920-45061132	1	0	100	3051	5503.36	Medtr3g098650.1	glycoside hydrolase family 38 amine-terminal domain protein	Mtr.40569.1.S1_at	1	0	99.9587	2422	4360.03	TC0300006035.mtr.1	http://www.uniprot.org/uniprot/Q8LPJ3	Q8LPJ3	RecName: Full=Probable alpha-mannosidase At5g13980; Flags: Precursor	1	0	67.6817	80.1572	1009	1429.08
TC0800004203.mtr.1		Medtr8g461690.1	http://www.medicagogenome.org/feature/Medtr8g461690.1	Kunitz type trypsin inhibitor HC chr8:21798774-21797953	7.41	3.34	0.71	0.02	16.76	0.000579	0.054288	Medtr8g060550	Kunitz type trypsin inhibitor	chr8	21403659 - 21404261	-	Medtr8g060550.1	TC0800004203.mtr.1	Medtr8g461690.1	http://www.medicagogenome.org/feature/Medtr8g461690.1	Kunitz type trypsin inhibitor HC chr8:21798774-21797953	1	0	100	603	1088.72	Medtr8g060550.1	Kunitz type trypsin inhibitor	Mtr.35686.1.S1_at	1	0	100	603	1088.72	TC0800004203.mtr.1	http://www.uniprot.org/uniprot/P13087	P13087	RecName: Full=Miraculin; Short=MIR; Flags: Precursor	1	1.39554e-18	34.0426	48.4043	181	84.3445
TC0500000609.mtr.1		Medtr5g020810.1	http://www.medicagogenome.org/feature/Medtr5g020810.1	replication factor C, putative HC chr5:7969752-7973533	6.7	2.65	0.37	0.03	16.56	3.7e-05	0.017131	Medtr5g020810	replication factor C, putative	chr5	7969752 - 7973533	+	Medtr5g020810.1	TC0500000609.mtr.1	Medtr5g020810.1	http://www.medicagogenome.org/feature/Medtr5g020810.1	replication factor C, putative HC chr5:7969752-7973533	2	0	100	2274	4102.15	Medtr5g020810.1	replication factor C, putative	Mtr.25516.1.S1_at	3	0	100	1927	3476.38	TC0500000609.mtr.1	http://www.uniprot.org/uniprot/Q8VXX4	Q8VXX4	RecName: Full=Replication factor C subunit 3; Short=AtRFC3; AltName: Full=Activator 1 subunit 3; AltName: Full=Protein EMBRYO DEFECTIVE 161; AltName: Full=Protein EMBRYO DEFECTIVE 251; AltName: Full=Protein EMBRYO DEFECTIVE 2775	1	1.26719e-76	38	61.7143	345	257.684
TC0700005061.mtr.1		Medtr7g086220.1	http://www.medicagogenome.org/feature/Medtr7g086220.1	plastocyanin-like domain protein HC chr7:33436997-33436074	7.17	3.12	0.38	0.16	16.54	5.6e-05	0.020843	Medtr7g086220	plastocyanin-like domain protein	chr7	33436074 - 33436997	-	Medtr7g086220.1	TC0700005061.mtr.1	Medtr7g086220.1	http://www.medicagogenome.org/feature/Medtr7g086220.1	plastocyanin-like domain protein HC chr7:33436997-33436074	1	0	100	483	872.313	Medtr7g086220.1	plastocyanin-like domain protein	Mtr.15632.1.S1_at	1	0	100	483	872.313	TC0700005061.mtr.1	http://www.uniprot.org/uniprot/O82081	O82081	RecName: Full=Uclacyanin 1; Flags: Precursor	1	7.26165e-19	33.0935	52.518	135	87.0409
TC0800001690.mtr.1		Medtr8g068040.1	http://www.medicagogenome.org/feature/Medtr8g068040.1	legume lectin beta domain protein HC chr8:28336940-28337728	7.2	3.16	0.48	0.32	16.35	0.000252	0.040221	Medtr8g068040	legume lectin beta domain protein	chr8	28336940 - 28337728	+	Medtr8g068040.1	TC0800001690.mtr.1	Medtr8g068040.1	http://www.medicagogenome.org/feature/Medtr8g068040.1	legume lectin beta domain protein HC chr8:28336940-28337728	1	0	100	789	1424.14	Medtr8g068040.1	legume lectin beta domain protein	Mtr.20697.1.S1_at	1	0	100	789	1424.14	TC0800001690.mtr.1	http://www.uniprot.org/uniprot/Q39529	Q39529	RecName: Full=Agglutinin-2; AltName: Full=Agglutinin II; AltName: Full=ClAII; AltName: Full=LecClAII; Flags: Precursor	1	1.66559e-62	47.1698	61.5094	256	204.527
TC0100000725.mtr.1		Medtr1g030660.1	http://www.medicagogenome.org/feature/Medtr1g030660.1	cationic amino acid transporter HC chr1:10679998-10681898	8.61	4.58	0.23	0.25	16.3	3.3e-05	0.016681	Medtr1g030660	cationic amino acid transporter	chr1	10679998 - 10681898	+	Medtr1g030660.1	TC0100000725.mtr.1	Medtr1g030660.1	http://www.medicagogenome.org/feature/Medtr1g030660.1	cationic amino acid transporter HC chr1:10679998-10681898	1	0	100	1806	3258.17	Medtr1g030660.1	cationic amino acid transporter	Mtr.13100.1.S1_at	1	3.16965e-155	70.9877	1131	549.51	TC0100000725.mtr.1	http://www.uniprot.org/uniprot/Q84MA5	Q84MA5	RecName: Full=Cationic amino acid transporter 1; AltName: Full=Amino acid transporter 1	1	0	66.2544	80.0353	560	771.926
TC0400002284.mtr.1		Medtr4g091020.1	http://www.medicagogenome.org/feature/Medtr4g091020.1	LysM domain protein LC chr4:36009467-36010103	6.01	1.98	0.54	0.3	16.28	0.00038	0.04706	Medtr4g091020	LysM domain protein	chr4	36009467 - 36010103	+	Medtr4g091020.1	TC0400002284.mtr.1	Medtr4g091020.1	http://www.medicagogenome.org/feature/Medtr4g091020.1	LysM domain protein LC chr4:36009467-36010103	1	5.337e-134	100	264	477.376	Medtr4g091020.1	LysM domain protein	Mtr.4380.1.S1_at	1	0	100	491	886.74	TC0400002284.mtr.1	http://www.uniprot.org/uniprot/D4ALG0	D4ALG0	RecName: Full=LysM domain-containing protein ARB_05157; Flags: Precursor	3	0.000440569	34.4828	50	58	42.743
TC0100002056.mtr.1		Medtr1g076830.1	http://www.medicagogenome.org/feature/Medtr1g076830.1	FAD-binding berberine family protein HC chr1:34296146-34297881	7.35	3.33	0.15	0.22	16.25	1.2e-05	0.010447	Medtr1g076830	FAD-binding berberine family protein	chr1	34296146 - 34297881	+	Medtr1g076830.1	TC0100002056.mtr.1	Medtr1g076830.1	http://www.medicagogenome.org/feature/Medtr1g076830.1	FAD-binding berberine family protein HC chr1:34296146-34297881	1	0	100	1647	2971.43	Medtr1g076830.1	FAD-binding berberine family protein	Mtr.36989.1.S1_at	1	2.34941e-112	100	225	407.044	TC0100002056.mtr.1	http://www.uniprot.org/uniprot/P93479	P93479	RecName: Full=Reticuline oxidase; AltName: Full=Berberine bridge-forming enzyme; Short=BBE; AltName: Full=Tetrahydroprotoberberine synthase; Flags: Precursor	1	2.69926e-146	45.8955	66.0448	520	440.269
TSUnmapped00000910.mtr.1		Medtr1g050510.1	http://www.medicagogenome.org/feature/Medtr1g050510.1	hypothetical protein HC chr1:19684855-19688731	7.25	3.23	0.3	0.38	16.25	0.000174	0.034128					---		TSUnmapped00000910.mtr.1	Medtr1g050510.1	http://www.medicagogenome.org/feature/Medtr1g050510.1	hypothetical protein HC chr1:19684855-19688731	1	0.001041	93.103	29	44.567	Mt4-unmapped-910	Unmapped Top-Strand Novel Transcript PUT-169a-Medicago_truncatula-60749	Mtr.35837.1.S1_at	1	0	99.7959	490	879.527	TSUnmapped00000910.mtr.1	http://www.uniprot.org/uniprot/Q62KW5	Q62KW5	RecName: Full=Valine--tRNA ligase; AltName: Full=Valyl-tRNA synthetase; Short=ValRS	1	7.81804	53.8462	69.2308	26	30.4166
TC0100000101.mtr.1		Medtr1g009240.1	http://www.medicagogenome.org/feature/Medtr1g009240.1	LRR receptor-like kinase LC chr1:1245198-1246195	6.51	2.49	0.31	0.19	16.16	4.6e-05	0.018734	Medtr1g009240	LRR receptor-like kinase	chr1	1245198 - 1246195	+	Medtr1g009240.1	TC0100000101.mtr.1	Medtr1g009240.1	http://www.medicagogenome.org/feature/Medtr1g009240.1	LRR receptor-like kinase LC chr1:1245198-1246195	1	0	100	708	1278.07	Medtr1g009240.1	LRR receptor-like kinase	Mtr.46484.1.S1_at	2	7.71284e-76	75.4545	425	284.415	TC0100000101.mtr.1	http://www.uniprot.org/uniprot/Q84JQ4	Q84JQ4	RecName: Full=Pollen receptor-like kinase 2; Short=AtPRK2; Flags: Precursor	1	4.19628e-45	42.0814	57.0136	221	164.081
TC0300003264.mtr.1		Medtr3g118160.1	http://www.medicagogenome.org/feature/Medtr3g118160.1	replication factor C subunit, putative HC chr3:55299989-55307292	7.07	3.06	0.42	0.09	16.1	8.5e-05	0.024638	Medtr3g118160	replication factor C subunit, putative	chr3	55299989 - 55307292	+	Medtr3g118160.1	TC0300003264.mtr.1	Medtr3g118160.1	http://www.medicagogenome.org/feature/Medtr3g118160.1	replication factor C subunit, putative HC chr3:55299989-55307292	5	0	100	2403	4334.78	Medtr3g118160.1	replication factor C subunit, putative	Mtr.29654.1.S1_at	1	0	99.8413	630	1132	TC0300003264.mtr.1	http://www.uniprot.org/uniprot/Q8VXX4	Q8VXX4	RecName: Full=Replication factor C subunit 3; Short=AtRFC3; AltName: Full=Activator 1 subunit 3; AltName: Full=Protein EMBRYO DEFECTIVE 161; AltName: Full=Protein EMBRYO DEFECTIVE 251; AltName: Full=Protein EMBRYO DEFECTIVE 2775	1	5.00939e-45	31.565	54.3767	346	170.629
TC0300003247.mtr.1		Medtr3g117690.1	http://www.medicagogenome.org/feature/Medtr3g117690.1	COBRA-like protein 2 precursor HC chr3:55101541-55103878	6.45	2.47	0.31	0.06	15.76	2.6e-05	0.01486	Medtr3g117690	COBRA-like protein 2 precursor	chr3	55101541 - 55103878	+	Medtr3g117690.1	TC0300003247.mtr.1	Medtr3g117690.1	http://www.medicagogenome.org/feature/Medtr3g117690.1	COBRA-like protein 2 precursor HC chr3:55101541-55103878	1	0	100	1341	2419.6	Medtr3g117690.1	COBRA-like protein 2 precursor	Mtr.43359.1.S1_at	3	9.3971e-15	79.4872	418	82.4379	TC0300003247.mtr.1	http://www.uniprot.org/uniprot/Q6Z4G8	Q6Z4G8	RecName: Full=COBRA-like protein 1; AltName: Full=Protein BRITTLE CULM1-like 6; Flags: Precursor	1	1.24018e-133	44.1501	61.5894	444	399.438
TC0200000806.mtr.1		Medtr2g029300.1	http://www.medicagogenome.org/feature/Medtr2g029300.1	ROOT HAIR defective 3 GTP-binding protein HC chr2:10930336-10936870	7.29	3.31	0.12	0.05	15.72	7.78e-07	0.005361	Medtr2g029300	ROOT HAIR defective 3 GTP-binding protein	chr2	10930336 - 10936870	+	Medtr2g029300.1	TC0200000806.mtr.1	Medtr2g029300.1	http://www.medicagogenome.org/feature/Medtr2g029300.1	ROOT HAIR defective 3 GTP-binding protein HC chr2:10930336-10936870	1	0	100	2094	3777.54	Medtr2g029300.1	ROOT HAIR defective 3 GTP-binding protein	Mtr.42682.1.S1_at	1	0	99.5439	876	1553.99	TC0200000806.mtr.1	http://www.uniprot.org/uniprot/Q9FKE9	Q9FKE9	RecName: Full=Protein ROOT HAIR DEFECTIVE 3 homolog 2; AltName: Full=Protein SEY1 homolog 3	1	0	57.997	75.0374	668	763.066
TC0500004795.mtr.1	MtPt8	Medtr5g068140.1	http://www.medicagogenome.org/feature/Medtr5g068140.1	phosphate transporter HC chr5:28818056-28816383	6.19	2.22	0.18	0.21	15.58	1.8e-05	0.012409	Medtr5g068140	phosphate transporter	chr5	28816383 - 28818056	-	Medtr5g068140.1	TC0500004795.mtr.1	Medtr5g068140.1	http://www.medicagogenome.org/feature/Medtr5g068140.1	phosphate transporter HC chr5:28818056-28816383	1	0	100	1674	3020.13	Medtr5g068140.1	phosphate transporter	Mtr.43062.1.S1_at	1	3.58776e-116	66.4938	1466	419.668	TC0500004795.mtr.1	http://www.uniprot.org/uniprot/O48639	O48639	RecName: Full=Probable inorganic phosphate transporter 1-3; Short=AtPht1;3; AltName: Full=H(+)/Pi cotransporter	1	0	61.8147	74.4802	512	647.892
TC0300005744.mtr.1		Medtr3g089125.1	http://www.medicagogenome.org/feature/Medtr3g089125.1	bidirectional sugar transporter HC chr3:40834426-40831984	6.73	2.79	0.24	0.15	15.4	1.6e-05	0.012144	Medtr3g089125	bidirectional sugar transporter	chr3	40831984 - 40834426	-	Medtr3g089125.1	TC0300005744.mtr.1	Medtr3g089125.1	http://www.medicagogenome.org/feature/Medtr3g089125.1	bidirectional sugar transporter HC chr3:40834426-40831984	1	0	100	744	1342.99	Medtr3g089125.1	bidirectional sugar transporter	Mtr.42041.1.S1_at	1	0	99.3532	773	1366.44	TC0300005744.mtr.1	http://www.uniprot.org/uniprot/Q8L9J7	Q8L9J7	RecName: Full=Bidirectional sugar transporter SWEET1; Short=AtSWEET1; AltName: Full=Protein SUGARS WILL EVENTUALLY BE EXPORTED TRANSPORTERS 1	1	5.58958e-117	67.2	80	247	345.895
TC0800002153.mtr.1		Medtr8g083170.1	http://www.medicagogenome.org/feature/Medtr8g083170.1	long-chain-fatty-acid CoA ligase (AMP-forming) HC chr8:35105064-35112698	7.13	3.2	0.32	0.15	15.29	3.4e-05	0.016684	Medtr8g083170	long-chain-fatty-acid CoA ligase (AMP-forming)	chr8	35105064 - 35112698	+	Medtr8g083170.1	TC0800002153.mtr.1	Medtr8g083170.1	http://www.medicagogenome.org/feature/Medtr8g083170.1	long-chain-fatty-acid CoA ligase (AMP-forming) HC chr8:35105064-35112698	1	0	100	2175	3923.61	Medtr8g083170.1	long-chain-fatty-acid CoA ligase (AMP-forming)	Mtr.49564.1.S1_at	2	0	100	1565	2823.56	TC0800002153.mtr.1	http://www.uniprot.org/uniprot/Q9LK39	Q9LK39	RecName: Full=Probable acyl-activating enzyme 16, chloroplastic; Flags: Precursor	1	0	67.4352	81.268	681	982.63
TC0400001966.mtr.1		Medtr4g081190.1	http://www.medicagogenome.org/feature/Medtr4g081190.1	ABC transporter B family protein HC chr4:31437802-31442803	10.12	6.21	0.28	0.42	14.94	0.00028	0.041579	Medtr4g081190	ABC transporter B family protein	chr4	31437802 - 31442803	+	Medtr4g081190.1	TC0400001966.mtr.1	Medtr4g081190.1	http://www.medicagogenome.org/feature/Medtr4g081190.1	ABC transporter B family protein HC chr4:31437802-31442803	3	0	100	3708	6688.18	Medtr4g081190.1	ABC transporter B family protein	Mtr.44070.1.S1_at	1	0	99.7925	482	865.1	TC0400001966.mtr.1	http://www.uniprot.org/uniprot/Q6YUU5	Q6YUU5	RecName: Full=Putative multidrug resistance protein; AltName: Full=P-glycoprotein	1	0	52.809	70.5457	1217	1288.09
TC0500000977.mtr.1		Medtr5g031160.1	http://www.medicagogenome.org/feature/Medtr5g031160.1	legume lectin beta domain protein HC chr5:13354203-13355702	9.93	6.03	0.16	0.31	14.93	5e-05	0.019547	Medtr5g031160	legume lectin beta domain protein	chr5	13354203 - 13355702	+	Medtr5g031160.1	TC0500000977.mtr.1	Medtr5g031160.1	http://www.medicagogenome.org/feature/Medtr5g031160.1	legume lectin beta domain protein HC chr5:13354203-13355702	2	0	100	864	1559.4	Medtr5g031160.1	legume lectin beta domain protein	Mtr.37152.1.S1_at	1	0	99.018	611	1068.88	TC0500000977.mtr.1	http://www.uniprot.org/uniprot/Q39529	Q39529	RecName: Full=Agglutinin-2; AltName: Full=Agglutinin II; AltName: Full=ClAII; AltName: Full=LecClAII; Flags: Precursor	1	5.8012e-62	42.517	60.8844	274	210.69
TC0200001992.mtr.1		Medtr2g072260.1	http://www.medicagogenome.org/feature/Medtr2g072260.1	cytochrome P450 family monooxygenase HC chr2:30390835-30396174	6.93	3.05	0.4	0.12	14.76	8.9e-05	0.025398	Medtr2g072260	cytochrome P450 family monooxygenase	chr2	30390835 - 30396174	+	Medtr2g072260.1	TC0200001992.mtr.1	Medtr2g072260.1	http://www.medicagogenome.org/feature/Medtr2g072260.1	cytochrome P450 family monooxygenase HC chr2:30390835-30396174	1	0	100	1542	2782.08	Medtr2g072260.1	cytochrome P450 family monooxygenase	Mtr.8479.1.S1_at	1	0	99.7651	1277	2286.15	TC0200001992.mtr.1	http://www.uniprot.org/uniprot/H1A988	H1A988	RecName: Full=11-oxo-beta-amyrin 30-oxidase; AltName: Full=Cytochrome P450 72A154	1	0	57.5875	76.4591	513	621.313
TC0300006376.mtr.1		Medtr3g107810.1	http://www.medicagogenome.org/feature/Medtr3g107810.1	specific tissue protein LC chr3:49747415-49743944	12.15	8.28	0.37	0.66	14.59	0.001123	0.069955	Medtr3g107810	specific tissue protein	chr3	49743944 - 49747415	-	Medtr3g107810.1	TC0300006376.mtr.1	Medtr3g107810.1	http://www.medicagogenome.org/feature/Medtr3g107810.1	specific tissue protein LC chr3:49747415-49743944	31	0	100	1437	2592.73	Medtr3g107810.1	specific tissue protein	Mtr.10562.1.S1_at	31	0	99.8654	1486	2672.08	TC0300006376.mtr.1	http://www.uniprot.org/uniprot/P17772	P17772	RecName: Full=Organ-specific protein S2	12	2.32073e-36	47.619	61.1111	163	137.502
TC0800003416.mtr.1		Medtr8g022270.1	http://www.medicagogenome.org/feature/Medtr8g022270.1	ABC transporter B family-like protein HC chr8:7869135-7861470	9.19	5.33	0.19	0.32	14.51	4.8e-05	0.019547	Medtr8g022270	ABC transporter B family-like protein	chr8	7861470 - 7869135	-	Medtr8g022270.1	TC0800003416.mtr.1	Medtr8g022270.1	http://www.medicagogenome.org/feature/Medtr8g022270.1	ABC transporter B family-like protein HC chr8:7869135-7861470	3	0	100	4467	8056.93	Medtr8g022270.1	ABC transporter B family-like protein	Mtr.46524.1.S1_at	3	0	100	4467	8056.93	TC0800003416.mtr.1	http://www.uniprot.org/uniprot/Q9LJX0	Q9LJX0	RecName: Full=ABC transporter B family member 19; Short=ABC transporter ABCB.19; Short=AtABCB19; AltName: Full=Multidrug resistance protein 11; AltName: Full=P-glycoprotein 19	1	0	42.996	62.5101	1229	996.112
TC0700001193.mtr.1		Medtr7g062020.1	http://www.medicagogenome.org/feature/Medtr7g062020.1	cycloartenol synthase HC chr7:22501853-22508938	7.55	3.69	0.43	0.09	14.49	0.000112	0.027491	Medtr7g062020	cycloartenol synthase	chr7	22501853 - 22508938	+	Medtr7g062020.1	TC0700001193.mtr.1	Medtr7g062020.1	http://www.medicagogenome.org/feature/Medtr7g062020.1	cycloartenol synthase HC chr7:22501853-22508938	1	0	100	2334	4210.35	Medtr7g062020.1	cycloartenol synthase	Mtr.36022.1.S1_at	1	0	100	579	1045.44	TC0700001193.mtr.1	http://www.uniprot.org/uniprot/P38605	P38605	RecName: Full=Cycloartenol synthase; Short=AtCYC; AltName: Full=2,3-epoxysqualene--cycloartenol cyclase	1	0	64.4068	80.0522	755	1069.3
TC0100001527.mtr.1		Medtr1g105120.1	http://www.medicagogenome.org/feature/Medtr1g105120.1	plastocyanin-like domain protein HC chr1:24990496-24991335	8	4.16	0.55	0.43	14.29	0.000522	0.052077	Medtr1g105120	plastocyanin-like domain protein	chr1	24990496 - 24991335	+	Medtr1g105120.1	TC0100001527.mtr.1	Medtr1g105120.1	http://www.medicagogenome.org/feature/Medtr1g105120.1	plastocyanin-like domain protein HC chr1:24990496-24991335	1	0	100	468	845.263	Medtr1g105120.1	plastocyanin-like domain protein	Mtr.37021.1.S1_at	2	0	100	663	1196.92	TC0100001527.mtr.1	http://www.uniprot.org/uniprot/O82081	O82081	RecName: Full=Uclacyanin 1; Flags: Precursor	1	7.81953e-22	33.0935	53.9568	138	94.7449
TC0500003061.mtr.1		Medtr5g005950.1	http://www.medicagogenome.org/feature/Medtr5g005950.1	late embryogenesis abundant protein LC chr5:688709-688137	6.13	2.32	0.41	0.18	14.08	0.000123	0.028246	Medtr5g005950	late embryogenesis abundant protein	chr5	688137 - 688709	-	Medtr5g005950.1	TC0500003061.mtr.1	Medtr5g005950.1	http://www.medicagogenome.org/feature/Medtr5g005950.1	late embryogenesis abundant protein LC chr5:688709-688137	1	0	100	573	1034.62	Medtr5g005950.1	late embryogenesis abundant protein	Mtr.25298.1.S1_at	1	0	100	452	816.409	TC0500003061.mtr.1	http://www.uniprot.org/uniprot/Q721Y7	Q721Y7	RecName: Full=Fructose-1,6-bisphosphatase class 3; Short=FBPase class 3; AltName: Full=D-fructose-1,6-bisphosphate 1-phosphohydrolase class 3 >gi|259646332|sp|C1L199.1|F16PC_LISMC RecName: Full=Fructose-1,6-bisphosphatase class 3; Short=FBPase class 3; AltName: Full=D-fructose-1,6-bisphosphate 1-phosphohydrolase class 3	1	3.29408	50	53.3333	30	31.9574
TC0800002231.mtr.1		Medtr8g087420.1	http://www.medicagogenome.org/feature/Medtr8g087420.1	LRR receptor-like kinase HC chr8:36124011-36126346	6.91	3.09	0.51	0.23	14.06	0.00019	0.035157	Medtr8g087420	LRR receptor-like kinase	chr8	36124011 - 36126346	+	Medtr8g087420.1	TC0800002231.mtr.1	Medtr8g087420.1	http://www.medicagogenome.org/feature/Medtr8g087420.1	LRR receptor-like kinase HC chr8:36124011-36126346	1	0	100	1899	3425.88	Medtr8g087420.1	LRR receptor-like kinase	Mtr.46484.1.S1_at	1	0	100	1899	3425.88	TC0800002231.mtr.1	http://www.uniprot.org/uniprot/C0LGR9	C0LGR9	RecName: Full=Probable LRR receptor-like serine/threonine-protein kinase At4g31250; Flags: Precursor	1	0	44.3114	60.3293	650	543.888
TC0800000286.mtr.1		Medtr8g012865.1	http://www.medicagogenome.org/feature/Medtr8g012865.1	Defensin-like protein HC chr8:3882196-3883099	6.06	2.26	0.89	0.14	13.98	0.001814	0.084744	Medtr8g012865	Defensin related	chr8	3882196 - 3883099	+	Medtr8g012865.1	TC0800000286.mtr.1	Medtr8g012865.1	http://www.medicagogenome.org/feature/Medtr8g012865.1	Defensin-like protein HC chr8:3882196-3883099	1	6.28e-123	100	243	439.505	Medtr8g012865.1	Defensin related	Mtr.3215.1.S1_at	1	1.04825e-36	73.9837	243	152.769	TC0800000286.mtr.1	http://www.uniprot.org/uniprot/P82787	P82787	RecName: Full=Defensin-like protein 19; AltName: Full=Defensin AMP1 protein; AltName: Full=Low-molecular-weight cysteine-rich protein 78; Short=Protein LCR78; AltName: Full=Plant defensin 1.4; Flags: Precursor	1	4.8264e-09	36.4865	55.4054	73	52.373
TC0300004290.mtr.1		Medtr3g049390.1	http://www.medicagogenome.org/feature/Medtr3g049390.1	transmembrane protein, putative LC chr3:18389858-18389424	8.11	4.31	0.47	0.47	13.9	0.000591	0.05462	Medtr3g049390	transmembrane protein, putative	chr3	18389424 - 18389858	-	Medtr3g049390.1	TC0300004290.mtr.1	Medtr3g049390.1	http://www.medicagogenome.org/feature/Medtr3g049390.1	transmembrane protein, putative LC chr3:18389858-18389424	1	0	100	435	785.752	Medtr3g049390.1	transmembrane protein, putative	Mtr.23146.1.S1_at	1	0.0312457	80.4878	41	39.157	TC0300004290.mtr.1	http://www.uniprot.org/uniprot/Q9LV48	Q9LV48	RecName: Full=Proline-rich receptor-like protein kinase PERK1; AltName: Full=Proline-rich extensin-like receptor kinase 1; Short=AtPERK1	1	1.28049	35.7143	48.5714	63	32.3426
TSUnmapped00006489.mtr.1		Medtr4g036080.1	http://www.medicagogenome.org/feature/Medtr4g036080.1	disease resistance protein (TIR-NBS-LRR class), putative LC chr4:12893851-12898919	7.9	4.11	0.44	0.18	13.86	0.000198	0.03562					---		TSUnmapped00006489.mtr.1	Medtr4g036080.1	http://www.medicagogenome.org/feature/Medtr4g036080.1	disease resistance protein (TIR-NBS-LRR class), putative LC chr4:12893851-12898919	1	0.38	82.353	34	35.55	Mt4-unmapped-6489	Unmapped Top-Strand Novel Transcript PUT-169a-Medicago_truncatula-59501	Mtr.29508.1.S1_at	1	9.32732e-179	100	346	625.252	TSUnmapped00006489.mtr.1	http://www.uniprot.org/uniprot/	not available	not available	0
TC0600000321.mtr.1		Medtr6g014040.1	http://www.medicagogenome.org/feature/Medtr6g014040.1	UDP-glucosyltransferase family protein HC chr6:4513529-4515256	6.32	2.53	0.31	0.1	13.82	3.6e-05	0.017053	Medtr6g014040	UDP-glucosyltransferase family protein	chr6	4513529 - 4515256	+	Medtr6g014040.1	TC0600000321.mtr.1	Medtr6g014040.1	http://www.medicagogenome.org/feature/Medtr6g014040.1	UDP-glucosyltransferase family protein HC chr6:4513529-4515256	1	0	100	1458	2630.6	Medtr6g014040.1	UDP-glucosyltransferase family protein	Mtr.24556.1.S1_at	1	0	96.7764	1428	2426.82	TC0600000321.mtr.1	http://www.uniprot.org/uniprot/F8WKW1	F8WKW1	RecName: Full=7-deoxyloganetin glucosyltransferase; AltName: Full=Genipin glucosyltransferase; AltName: Full=UDP-glucose glucosyltransferase 2; Short=GjUGT2; AltName: Full=UDP-glycosyltransferase 85A24	1	0	60.6625	76.6046	479	617.076
TSUnmapped00005857.mtr.1		Medtr4g101090.1	http://www.medicagogenome.org/feature/Medtr4g101090.1	gaba-receptor-associated protein ubiquitin domain protein HC chr4:41752327-41755124	6.63	2.84	0.75	0.19	13.79	0.001542	0.079729					---		TSUnmapped00005857.mtr.1	Medtr4g101090.1	http://www.medicagogenome.org/feature/Medtr4g101090.1	gaba-receptor-associated protein ubiquitin domain protein HC chr4:41752327-41755124	1	4.501e-42	71.827	323	172.606	Mt4-unmapped-5857	Unmapped Top-Strand Novel Transcript PUT-169a-Medicago_truncatula-10533	Mtr.39701.1.S1_at	1	0	100	722	1303.32	TSUnmapped00005857.mtr.1	http://www.uniprot.org/uniprot/Q2UBH5	Q2UBH5	RecName: Full=Autophagy-related protein 8; AltName: Full=Autophagy-related ubiquitin-like modifier atg8; Flags: Precursor >gi|166990634|sp|A7KAL9.1|ATG8_PENCW RecName: Full=Autophagy-related protein 8; AltName: Full=Autophagy-related ubiquitin-like modifier atg8; Flags: Precursor	1	1.86707e-77	97.4576	99.1525	118	236.113
TC0400002558.mtr.1		Medtr4g097510.1	http://www.medicagogenome.org/feature/Medtr4g097510.1	enoyl-(acyl carrier) reductase HC chr4:40182691-40183556	8.05	4.26	0.56	0.48	13.78	0.001161	0.070402	Medtr4g097510	enoyl-(acyl carrier) reductase	chr4	40182691 - 40183556	+	Medtr4g097510.1	TC0400002558.mtr.1	Medtr4g097510.1	http://www.medicagogenome.org/feature/Medtr4g097510.1	enoyl-(acyl carrier) reductase HC chr4:40182691-40183556	1	0	100	843	1521.53	Medtr4g097510.1	enoyl-(acyl carrier) reductase	Mtr.31229.1.S1_at	1	0	99.8395	623	1119.37	TC0400002558.mtr.1	http://www.uniprot.org/uniprot/P40471	P40471	RecName: Full=NADPH-dependent 1-acyldihydroxyacetone phosphate reductase; Short=ADR; AltName: Full=1-acyl DHAP reductase; AltName: Full=Acyl/alkyl DHAP reductase; AltName: Full=Acylglycerone-phosphate reductase	1	1.84081e-29	28.0142	50.7092	275	118.242
TC0400002615.mtr.1		Medtr4g100480.1	http://www.medicagogenome.org/feature/Medtr4g100480.1	nudix family hydrolase HC chr4:41422220-41425247	6.26	2.48	0.26	0.05	13.7	1.6e-05	0.012144	Medtr4g100480	nudix family hydrolase	chr4	41422220 - 41425247	+	Medtr4g100480.1	TC0400002615.mtr.1	Medtr4g100480.1	http://www.medicagogenome.org/feature/Medtr4g100480.1	nudix family hydrolase HC chr4:41422220-41425247	1	0	100	1074	1938.1	Medtr4g100480.1	nudix family hydrolase	Mtr.44131.1.S1_at	1	0	100	856	1544.97	TC0400002615.mtr.1	http://www.uniprot.org/uniprot/Q8L7W2	Q8L7W2	RecName: Full=Nudix hydrolase 8; Short=AtNUDT8	1	4.1598e-149	59.7297	73.2432	368	436.802
TC0700003662.mtr.1		Medtr7g028815.1	http://www.medicagogenome.org/feature/Medtr7g028815.1	transmembrane protein, putative HC chr7:9938062-9937370	8.16	4.39	0.48	0.32	13.62	0.000419	0.047761	Medtr7g028815	transmembrane protein, putative	chr7	9937370 - 9938062	-	Medtr7g028815.1	TC0700003662.mtr.1	Medtr7g028815.1	http://www.medicagogenome.org/feature/Medtr7g028815.1	transmembrane protein, putative HC chr7:9938062-9937370	1	0	100	354	639.679	Medtr7g028815.1	transmembrane protein, putative	Mtr.28306.1.S1_at	1	2.5063e-78	81.5498	271	291.629	TC0700003662.mtr.1	http://www.uniprot.org/uniprot/P12753	P12753	RecName: Full=DNA repair protein RAD50; AltName: Full=153 kDa protein	1	0.688149	43.9024	60.9756	36	32.3426
TC0600000254.mtr.1		Medtr6g011860.1	http://www.medicagogenome.org/feature/Medtr6g011860.1	NAC domain class transcription factor HC chr6:3555895-3560091	7.02	3.27	0.38	0.61	13.47	0.000735	0.060392	Medtr6g011860	NAC domain class transcription factor	chr6	3555895 - 3560091	+	Medtr6g011860.1	TC0600000254.mtr.1	Medtr6g011860.1	http://www.medicagogenome.org/feature/Medtr6g011860.1	NAC domain class transcription factor HC chr6:3555895-3560091	1	0	100	1176	2122.05	Medtr6g011860.1	NAC domain class transcription factor	Mtr.41968.1.S1_at	1	0	100	666	1202.33	TC0600000254.mtr.1	http://www.uniprot.org/uniprot/Q9ZVH0	Q9ZVH0	RecName: Full=Protein FEZ; AltName: Full=NAC domain-containing protein 9; Short=ANAC009	1	6.58162e-95	59.4096	72.3247	269	303.908
TC0200003830.mtr.1		Medtr2g031420.1	http://www.medicagogenome.org/feature/Medtr2g031420.1	FAD-binding berberine family protein HC chr2:11804357-11802695	6.13	2.38	0.31	0.28	13.41	0.000112	0.027491	Medtr2g031420	FAD-binding berberine family protein	chr2	11802695 - 11804357	-	Medtr2g031420.1	TC0200003830.mtr.1	Medtr2g031420.1	http://www.medicagogenome.org/feature/Medtr2g031420.1	FAD-binding berberine family protein HC chr2:11804357-11802695	1	0	100	1590	2868.64	Medtr2g031420.1	FAD-binding berberine family protein	Mtr.38107.1.S1_at	1	0	92.1102	1597	2313.21	TC0200003830.mtr.1	http://www.uniprot.org/uniprot/Q9FKU8	Q9FKU8	RecName: Full=Berberine bridge enzyme-like 26; Short=AtBBE-like 26; Flags: Precursor	1	7.3064e-177	48.694	68.8433	530	517.694
TC0100001526.mtr.1		Medtr1g105120.1	http://www.medicagogenome.org/feature/Medtr1g105120.1	plastocyanin-like domain protein HC chr1:24990496-24991335	7.91	4.18	0.47	0.45	13.28	0.000458	0.049339	Medtr1g105130	plastocyanin-like domain protein	chr1	24984621 - 24985495	+	Medtr1g105130.1	TC0100001526.mtr.1	Medtr1g105120.1	http://www.medicagogenome.org/feature/Medtr1g105120.1	plastocyanin-like domain protein HC chr1:24990496-24991335	1	0	100	468	845.263	Medtr1g105130.1	plastocyanin-like domain protein	Mtr.37021.1.S1_at	2	0	100	698	1260.04	TC0100001526.mtr.1	http://www.uniprot.org/uniprot/O82081	O82081	RecName: Full=Uclacyanin 1; Flags: Precursor	1	1.22248e-21	33.0935	53.9568	138	94.3597
TSUnmappedRC00004016.mtr.1		Medtr1g013680.1	http://www.medicagogenome.org/feature/Medtr1g013680.1	GTP-binding elongation factor Tu family protein HC chr1:3302326-3299843	6.73	3.01	0.52	0.18	13.13	0.000345	0.045043					---		TSUnmappedRC00004016.mtr.1	Medtr1g013680.1	http://www.medicagogenome.org/feature/Medtr1g013680.1	GTP-binding elongation factor Tu family protein HC chr1:3302326-3299843	1	4.228e-31	75.127	197	134.736	Mt4-unmapped-4016-rc	Unmapped Bottom-Strand Novel Transcript PUT-169a-Medicago_truncatula-38809	Mtr.4378.1.S1_at	1	2.60707e-140	100	275	497.213	TSUnmappedRC00004016.mtr.1	http://www.uniprot.org/uniprot/P28295	P28295	RecName: Full=Elongation factor 1-alpha; Short=EF-1-alpha	1	6.00518e-48	89.7727	95.4545	88	164.081
TC0300005388.mtr.1		Medtr3g079630.1	http://www.medicagogenome.org/feature/Medtr3g079630.1	serine carboxypeptidase-like protein HC chr3:35941471-35938953	8.75	5.06	0.36	0.26	12.98	0.000131	0.029353	Medtr3g079630	serine carboxypeptidase-like protein	chr3	35938953 - 35941471	-	Medtr3g079630.1	TC0300005388.mtr.1	Medtr3g079630.1	http://www.medicagogenome.org/feature/Medtr3g079630.1	serine carboxypeptidase-like protein HC chr3:35941471-35938953	1	0	100	1515	2733.39	Medtr3g079630.1	serine carboxypeptidase-like protein	Mtr.40285.1.S1_at	1	0	89.1945	1491	2026.47	TC0300005388.mtr.1	http://www.uniprot.org/uniprot/P52711	P52711	RecName: Full=Serine carboxypeptidase II-3; AltName: Full=CP-MII.3; Contains: RecName: Full=Serine carboxypeptidase II-3 chain A; Contains: RecName: Full=Serine carboxypeptidase II-3 chain B; Flags: Precursor	1	2.49914e-158	51.3889	63.0952	489	467.618
TC0200000120.mtr.1		Medtr2g008740.1	http://www.medicagogenome.org/feature/Medtr2g008740.1	receptor-like kinase HC chr2:1594358-1596027	6.63	2.94	0.3	0.22	12.97	5.5e-05	0.020843	Medtr2g008740	receptor-like kinase	chr2	1594358 - 1596027	+	Medtr2g008740.1	TC0200000120.mtr.1	Medtr2g008740.1	http://www.medicagogenome.org/feature/Medtr2g008740.1	receptor-like kinase HC chr2:1594358-1596027	1	0	100	1269	2289.76	Medtr2g008740.1	receptor-like kinase	Mtr.38739.1.S1_at	1	1.23459e-06	72.381	105	55.3874	TC0200000120.mtr.1	http://www.uniprot.org/uniprot/O48788	O48788	RecName: Full=Probable inactive receptor kinase At2g26730; Flags: Precursor	1	6.82425e-73	40.8805	61.9497	308	247.284
TC0200000717.mtr.1		Medtr2g026510.1	http://www.medicagogenome.org/feature/Medtr2g026510.1	hypothetical protein HC chr2:9587448-9588191	6.42	2.74	0.23	0.12	12.81	1.4e-05	0.011127	Medtr2g026510	hypothetical protein	chr2	9587448 - 9588191	+	Medtr2g026510.1	TC0200000717.mtr.1	Medtr2g026510.1	http://www.medicagogenome.org/feature/Medtr2g026510.1	hypothetical protein HC chr2:9587448-9588191	1	0	100	426	769.521	Medtr2g026510.1	hypothetical protein	Mtr.26815.1.S1_at	1	0.000106001	88.8889	36	48.1739	TC0200000717.mtr.1	http://www.uniprot.org/uniprot/Q6AY14	Q6AY14	RecName: Full=Protein FAM161A	1	0.832592	26.3441	40.3226	168	34.2686
TC0300002313.mtr.1		Medtr3g090540.1	http://www.medicagogenome.org/feature/Medtr3g090540.1	glycosyl hydrolase family 9 protein HC chr3:41032284-41035035	6.34	2.67	0.3	0.31	12.74	0.000123	0.028242	Medtr3g090540	glycosyl hydrolase family 9 protein	chr3	41032284 - 41035035	+	Medtr3g090540.1	TC0300002313.mtr.1	Medtr3g090540.1	http://www.medicagogenome.org/feature/Medtr3g090540.1	glycosyl hydrolase family 9 protein HC chr3:41032284-41035035	1	0	100	1806	3258.17	Medtr3g090540.1	glycosyl hydrolase family 9 protein	Mtr.24340.1.S1_at	1	0	97.5083	1761	3090.46	TC0300002313.mtr.1	http://www.uniprot.org/uniprot/Q38890	Q38890	RecName: Full=Endoglucanase 25; AltName: Full=Cellulase homolog OR16pep; AltName: Full=Endo-1,4-beta glucanase 25; AltName: Full=Protein KORRIGAN; AltName: Full=Protein RADIALLY SWOLLEN 2	1	1.26212e-139	45.203	62.3616	529	428.713
TC0400004451.mtr.1		Medtr4g035250.1	http://www.medicagogenome.org/feature/Medtr4g035250.1	hypothetical protein HC chr4:12087672-12078303	6.58	2.92	0.41	0.26	12.68	0.000167	0.03307	Medtr4g035250	hypothetical protein	chr4	12078303 - 12087672	-	Medtr4g035250.1	TC0400004451.mtr.1	Medtr4g035250.1	http://www.medicagogenome.org/feature/Medtr4g035250.1	hypothetical protein HC chr4:12087672-12078303	1	0	100	1176	2122.05	Medtr4g035250.1	hypothetical protein	Mtr.29723.1.S1_at	1	7.18818e-60	100	128	232.118	TC0400004451.mtr.1	http://www.uniprot.org/uniprot/Q86TP1	Q86TP1	RecName: Full=Protein prune homolog; Short=hPrune; AltName: Full=Drosophila-related expressed sequence 17; Short=DRES-17; Short=DRES17; AltName: Full=HTcD37	1	1.45373e-12	27.0833	46.25	237	72.4034
TSUnmappedRC00001446.mtr.1		Medtr7g046490.1	http://www.medicagogenome.org/feature/Medtr7g046490.1	UDP-glucosyltransferase family protein HC chr7:16489659-16491623	7.83	4.18	0.53	0.49	12.55	0.000737	0.060392					---		TSUnmappedRC00001446.mtr.1	Medtr7g046490.1	http://www.medicagogenome.org/feature/Medtr7g046490.1	UDP-glucosyltransferase family protein HC chr7:16489659-16491623	1	0.0007061	86.842	38	44.567	Mt4-unmapped-1446-rc	Unmapped Bottom-Strand Novel Transcript PUT-169a-Medicago_truncatula-47666	Mtr.42194.1.S1_at	1	0.000571675	86.8421	38	44.5672	TSUnmappedRC00001446.mtr.1	http://www.uniprot.org/uniprot/	not available	not available	0
TC0200002911.mtr.1		Medtr2g101920.1	http://www.medicagogenome.org/feature/Medtr2g101920.1	transmembrane amino acid transporter family protein HC chr2:43851532-43855716	9.41	5.78	0.34	0.55	12.38	0.000693	0.058766	Medtr2g101920	transmembrane amino acid transporter family protein	chr2	43851532 - 43855716	+	Medtr2g101920.1	TC0200002911.mtr.1	Medtr2g101920.1	http://www.medicagogenome.org/feature/Medtr2g101920.1	transmembrane amino acid transporter family protein HC chr2:43851532-43855716	1	0	100	1386	2500.76	Medtr2g101920.1	transmembrane amino acid transporter family protein	Mtr.16666.1.S1_at	1	1.45256e-145	70.7678	1077	517.05	TC0200002911.mtr.1	http://www.uniprot.org/uniprot/Q9FKS8	Q9FKS8	RecName: Full=Lysine histidine transporter 1	1	0	77.5281	86.9663	444	729.554
TC0100005405.mtr.1		Medtr1g075550.1	http://www.medicagogenome.org/feature/Medtr1g075550.1	PLAC8 family protein HC chr1:33462419-33461452	8.37	4.76	0.21	0.51	12.23	0.000464	0.049655	Medtr1g075550	PLAC8 family protein	chr1	33461452 - 33462419	-	Medtr1g075550.1	TC0100005405.mtr.1	Medtr1g075550.1	http://www.medicagogenome.org/feature/Medtr1g075550.1	PLAC8 family protein HC chr1:33462419-33461452	1	0	100	414	747.881	Medtr1g075550.1	PLAC8 family protein	Mtr.25607.1.S1_at	1	0	100	389	702.797	TC0100005405.mtr.1	http://www.uniprot.org/uniprot/D9HP26	D9HP26	RecName: Full=Cell number regulator 10; AltName: Full=ZmCNR10	1	7.56311e-38	52.0325	69.1057	123	135.576
TC0300003242.mtr.1		Medtr3g117560.1	http://www.medicagogenome.org/feature/Medtr3g117560.1	transmembrane protein, putative HC chr3:55049134-55049463	6.46	2.85	0.63	0.25	12.14	0.000918	0.063977	Medtr3g117560	transmembrane protein, putative	chr3	55049134 - 55049463	+	Medtr3g117560.1	TC0300003242.mtr.1	Medtr3g117560.1	http://www.medicagogenome.org/feature/Medtr3g117560.1	transmembrane protein, putative HC chr3:55049134-55049463	1	5.164e-170	100	330	596.398	Medtr3g117560.1	transmembrane protein, putative	Mtr.37099.1.S1_at	1	0.991225	91.3043	23	33.7469	TC0300003242.mtr.1	http://www.uniprot.org/uniprot/O54921	O54921	RecName: Full=Exocyst complex component 2; AltName: Full=Exocyst complex component Sec5; Short=rSec5	1	0.268157	38.806	50.7463	67	33.4982
TSUnmapped00001751.mtr.1		Medtr0449s0040.1	http://www.medicagogenome.org/feature/Medtr0449s0040.1	peroxisomal acetoacetyl-coenzyme A thiolase HC scaffold0449:9598-13673	5.85	2.27	0.18	0.13	11.97	1.1e-05	0.010331					---		TSUnmapped00001751.mtr.1	Medtr0449s0040.1	http://www.medicagogenome.org/feature/Medtr0449s0040.1	peroxisomal acetoacetyl-coenzyme A thiolase HC scaffold0449:9598-13673	1	0.046	100	21	39.157	Mt4-unmapped-1751	Unmapped Top-Strand Novel Transcript PUT-169a-Medicago_truncatula-17824	Mtr.1445.1.S1_at	1	0	100	506	913.791	TSUnmapped00001751.mtr.1	http://www.uniprot.org/uniprot/	not available	not available	0
TSUnmapped00006277.mtr.1		Medtr2g033970.1	http://www.medicagogenome.org/feature/Medtr2g033970.1	pectinesterase HC chr2:12956024-12957996	6.36	2.79	0.36	0.15	11.85	7.7e-05	0.023626					---		TSUnmapped00006277.mtr.1	Medtr2g033970.1	http://www.medicagogenome.org/feature/Medtr2g033970.1	pectinesterase HC chr2:12956024-12957996	1	0.317	86.667	30	37.354	Mt4-unmapped-6277	Unmapped Top-Strand Novel Transcript PUT-169a-Medicago_truncatula-10856	Mtr.38858.1.S1_at	1	0	100	963	1737.93	TSUnmapped00006277.mtr.1	http://www.uniprot.org/uniprot/P83781	P83781	RecName: Full=Mitochondrial outer membrane protein porin; AltName: Full=Cytoplasmic antigenic protein 4	1	3.80569e-71	41.3428	61.4841	280	228.794
TC0300000716.mtr.1		Medtr3g036335.1	http://www.medicagogenome.org/feature/Medtr3g036335.1	F-box protein interaction domain protein LC chr3:13497306-13498493	6.39	2.82	0.37	0.35	11.82	0.000271	0.041292	Medtr3g036335	F-box protein interaction domain protein	chr3	13497306 - 13498493	+	Medtr3g036335.1	TC0300000716.mtr.1	Medtr3g036335.1	http://www.medicagogenome.org/feature/Medtr3g036335.1	F-box protein interaction domain protein LC chr3:13497306-13498493	1	0	100	1188	2143.69	Medtr3g036335.1	F-box protein interaction domain protein	Mtr.17739.1.S1_at	1	0	100	1188	2143.69	TC0300000716.mtr.1	http://www.uniprot.org/uniprot/Q8GXC7	Q8GXC7	RecName: Full=F-box/kelch-repeat protein At3g06240	1	1.1023e-30	28.5383	47.5638	411	125.561
TC0700001616.mtr.1		Medtr7g076665.1	http://www.medicagogenome.org/feature/Medtr7g076665.1	NAD(P)-binding rossmann-fold protein HC chr7:28887778-28889487	6.56	3	0.37	0.19	11.77	9.6e-05	0.026358	Medtr7g076665	NAD(P)-binding rossmann-fold protein	chr7	28887778 - 28889487	+	Medtr7g076665.1	TC0700001616.mtr.1	Medtr7g076665.1	http://www.medicagogenome.org/feature/Medtr7g076665.1	NAD(P)-binding rossmann-fold protein HC chr7:28887778-28889487	1	0	100	888	1602.68	Medtr7g076665.1	NAD(P)-binding rossmann-fold protein	Mtr.20645.1.S1_at	1	0	99.7748	888	1593.66	TC0700001616.mtr.1	http://www.uniprot.org/uniprot/Q9M2E2	Q9M2E2	RecName: Full=(+)-neomenthol dehydrogenase; AltName: Full=Menthone:neomenthol reductase; AltName: Full=Short-chain dehydrogenase/reductase 1; Short=AtSDR1	1	6.51021e-117	56.9024	74.0741	296	345.51
TC0800002383.mtr.1		Medtr8g091690.1	http://www.medicagogenome.org/feature/Medtr8g091690.1	cytochrome P450 family 71 protein HC chr8:38261626-38263335	7.42	3.9	0.35	0.28	11.51	0.000118	0.027992	Medtr8g091690	cytochrome P450 family 71 protein	chr8	38261626 - 38263335	+	Medtr8g091690.1	TC0800002383.mtr.1	Medtr8g091690.1	http://www.medicagogenome.org/feature/Medtr8g091690.1	cytochrome P450 family 71 protein HC chr8:38261626-38263335	1	0	100	1434	2587.32	Medtr8g091690.1	cytochrome P450 family 71 protein	Mtr.42234.1.S1_at	1	0	81.5451	699	677.55	TC0800002383.mtr.1	http://www.uniprot.org/uniprot/H2DH18	H2DH18	RecName: Full=Cytochrome P450 CYP736A12	1	1.98732e-172	53.3613	68.9076	472	501.901
TC0700001451.mtr.1		Medtr7g071970.1	http://www.medicagogenome.org/feature/Medtr7g071970.1	wound-induced-like protein HC chr7:26716633-26717220	7.7	4.18	0.6	0.07	11.5	0.000374	0.046948	Medtr7g071970	wound-induced-like protein	chr7	26716633 - 26717220	+	Medtr7g071970.1	TC0700001451.mtr.1	Medtr7g071970.1	http://www.medicagogenome.org/feature/Medtr7g071970.1	wound-induced-like protein HC chr7:26716633-26717220	1	0	100	456	823.622	Medtr7g071970.1	wound-induced-like protein	Mtr.47022.1.S1_s_at	1	0	98.2456	456	787.555	TC0700001451.mtr.1	http://www.uniprot.org/uniprot/P20144	P20144	RecName: Full=Wound-induced protein 1	1	5.47765e-11	34.5455	51.8182	105	60.4622
TSUnmapped00005524.mtr.1		Medtr3g026750.1	http://www.medicagogenome.org/feature/Medtr3g026750.1	Rad21/Rec8-like protein, amino-terminal protein LC chr3:8233666-8232118	5.87	2.35	0.7	0.16	11.46	0.001509	0.079088					---		TSUnmapped00005524.mtr.1	Medtr3g026750.1	http://www.medicagogenome.org/feature/Medtr3g026750.1	Rad21/Rec8-like protein, amino-terminal protein LC chr3:8233666-8232118	1	0.144	92	25	37.354	Mt4-unmapped-5524	Unmapped Top-Strand Novel Transcript PUT-169a-Medicago_truncatula-63870	Mtr.1467.1.S1_at	1	0	100	460	830.836	TSUnmapped00005524.mtr.1	http://www.uniprot.org/uniprot/	not available	not available	0
TC0300000128.mtr.1		Medtr3g009880.1	http://www.medicagogenome.org/feature/Medtr3g009880.1	FAD-linked oxidoreductase HC chr3:2195853-2197674	7.65	4.14	0.65	0.12	11.37	0.000756	0.060731	Medtr3g009880	FAD-linked oxidoreductase	chr3	2195853 - 2197674	+	Medtr3g009880.1	TC0300000128.mtr.1	Medtr3g009880.1	http://www.medicagogenome.org/feature/Medtr3g009880.1	FAD-linked oxidoreductase HC chr3:2195853-2197674	1	0	100	1602	2890.28	Medtr3g009880.1	FAD-linked oxidoreductase	Mtr.13518.1.S1_at	1	0	96.4844	1024	1682.03	TC0300000128.mtr.1	http://www.uniprot.org/uniprot/Q9SUC6	Q9SUC6	RecName: Full=Berberine bridge enzyme-like 22; Short=AtBBE-like 22; Flags: Precursor	1	0	55.4902	73.9216	508	558.91
TC0600003157.mtr.1		Medtr6g462640.1	http://www.medicagogenome.org/feature/Medtr6g462640.1	cytochrome P450 family 71 protein HC chr6:21781458-21779283	6.81	3.3	0.19	0.33	11.35	0.000113	0.027566	Medtr6g462640	cytochrome P450 family 71 protein	chr6	21779283 - 21781458	-	Medtr6g462640.1	TC0600003157.mtr.1	Medtr6g462640.1	http://www.medicagogenome.org/feature/Medtr6g462640.1	cytochrome P450 family 71 protein HC chr6:21781458-21779283	1	0	100	1530	2760.44	Medtr6g462640.1	cytochrome P450 family 71 protein	Mtr.3524.1.S1_at	1	0	100	516	931.825	TC0600003157.mtr.1	http://www.uniprot.org/uniprot/O22307	O22307	RecName: Full=Cytochrome P450 71D11	1	0	58.6066	76.8443	486	608.601
TC0700002483.mtr.1		Medtr7g102460.1	http://www.medicagogenome.org/feature/Medtr7g102460.1	UDP-glucosyltransferase family protein HC chr7:41516988-41518754	6.49	3	0.48	0.23	11.25	0.000275	0.041514	Medtr7g102460	UDP-glucosyltransferase family protein	chr7	41516988 - 41518754	+	Medtr7g102460.1	TC0700002483.mtr.1	Medtr7g102460.1	http://www.medicagogenome.org/feature/Medtr7g102460.1	UDP-glucosyltransferase family protein HC chr7:41516988-41518754	1	0	100	1512	2727.98	Medtr7g102460.1	UDP-glucosyltransferase family protein	Mtr.40734.1.S1_at	1	0	88.7588	1276	1654.98	TC0700002483.mtr.1	http://www.uniprot.org/uniprot/Q9ZQ99	Q9ZQ99	RecName: Full=UDP-glycosyltransferase 73C1; AltName: Full=Cytokinin-O-glucosyltransferase 1; AltName: Full=Zeatin O-glucosyltransferase 1; Short=AtZOG1	1	0	56.5574	73.9754	485	568.155
TSUnmapped00003388.mtr.1		Medtr0003s0010.1	http://www.medicagogenome.org/feature/Medtr0003s0010.1	Nodule Cysteine-Rich (NCR) secreted peptide HC scaffold0003:12200-11873	5.9	2.41	1.1	0.2	11.25	0.011516	0.177402					---		TSUnmapped00003388.mtr.1	Medtr0003s0010.1	http://www.medicagogenome.org/feature/Medtr0003s0010.1	Nodule Cysteine-Rich (NCR) secreted peptide HC scaffold0003:12200-11873	1	0.144	85.294	34	37.354	Mt4-unmapped-3388	Unmapped Top-Strand Novel Transcript PUT-169a-Medicago_truncatula-10612	Mtr.36212.1.S1_at	1	3.10086e-129	83.547	459	461.145	TSUnmapped00003388.mtr.1	http://www.uniprot.org/uniprot/	not available	not available	0
TC0400003616.mtr.1		Medtr4g133720.1	http://www.medicagogenome.org/feature/Medtr4g133720.1	hypothetical protein HC chr4:55939092-55939798	5.8	2.31	0.68	0.28	11.24	0.001292	0.07322	Medtr4g133720	hypothetical protein	chr4	55939092 - 55939798	+	Medtr4g133720.1	TC0400003616.mtr.1	Medtr4g133720.1	http://www.medicagogenome.org/feature/Medtr4g133720.1	hypothetical protein HC chr4:55939092-55939798	1	0	100	450	812.802	Medtr4g133720.1	hypothetical protein	Mtr.26815.1.S1_at	1	1.58041e-179	99.4334	353	628.859	TC0400003616.mtr.1	http://www.uniprot.org/uniprot/Q5XGE2	Q5XGE2	RecName: Full=U3 small nucleolar RNA-associated protein 15 homolog	1	1.23307	50	63.6364	42	33.8834
TC0400006791.mtr.1		Medtr4g117950.1	http://www.medicagogenome.org/feature/Medtr4g117950.1	UDP-glucosyltransferase family protein HC chr4:48952363-48950939	7.7	4.21	0.23	0.2	11.21	3.2e-05	0.016402	Medtr4g117950	UDP-glucosyltransferase family protein	chr4	48950939 - 48952363	-	Medtr4g117950.1	TC0400006791.mtr.1	Medtr4g117950.1	http://www.medicagogenome.org/feature/Medtr4g117950.1	UDP-glucosyltransferase family protein HC chr4:48952363-48950939	1	0	100	1425	2571.09	Medtr4g117950.1	UDP-glucosyltransferase family protein	Mtr.9007.1.S1_at	1	0	71.5623	1365	693.78	TC0400006791.mtr.1	http://www.uniprot.org/uniprot/Q7Y232	Q7Y232	RecName: Full=UDP-glycosyltransferase 73B4; AltName: Full=Flavonol 3-O-glucosyltransferase UGT73B4	1	1.29385e-121	42.3868	59.465	475	371.318
TC0100006488.mtr.1		Medtr1g110290.1	http://www.medicagogenome.org/feature/Medtr1g110290.1	core-2/I-branching enzyme HC chr1:49737508-49735117	7.28	3.8	0.18	0.53	11.15	0.000416	0.047761	Medtr1g110290	core-2/I-branching enzyme	chr1	49735117 - 49737508	-	Medtr1g110290.1	TC0100006488.mtr.1	Medtr1g110290.1	http://www.medicagogenome.org/feature/Medtr1g110290.1	core-2/I-branching enzyme HC chr1:49737508-49735117	1	0	100	1236	2230.25	Medtr1g110290.1	core-2	Mtr.6798.1.S1_at	1	0	100	531	958.875	TC0100006488.mtr.1	http://www.uniprot.org/uniprot/O42881	O42881	RecName: Full=Acyl-protein thioesterase 1	1	0.448612	42.5926	46.2963	54	36.5798
TC0800004216.mtr.1		Medtr8g461690.1	http://www.medicagogenome.org/feature/Medtr8g461690.1	Kunitz type trypsin inhibitor HC chr8:21798774-21797953	6.14	2.67	0.54	0.12	11.07	0.00043	0.048329	Medtr8g461690	Kunitz type trypsin inhibitor	chr8	21797953 - 21798774	-	Medtr8g461690.1	TC0800004216.mtr.1	Medtr8g461690.1	http://www.medicagogenome.org/feature/Medtr8g461690.1	Kunitz type trypsin inhibitor HC chr8:21798774-21797953	1	0	100	603	1088.72	Medtr8g461690.1	Kunitz type trypsin inhibitor	Mtr.35686.1.S1_at	1	0	100	822	1483.66	TC0800004216.mtr.1	http://www.uniprot.org/uniprot/P13087	P13087	RecName: Full=Miraculin; Short=MIR; Flags: Precursor	1	3.74018e-18	34.0426	48.4043	181	84.3445
TSUnmapped00005934.mtr.1		Medtr7g083790.1	http://www.medicagogenome.org/feature/Medtr7g083790.1	phosphate carrier protein HC chr7:32262595-32258789	6.16	2.7	0.63	0.4	11.06	0.000908	0.063476					---		TSUnmapped00005934.mtr.1	Medtr7g083790.1	http://www.medicagogenome.org/feature/Medtr7g083790.1	phosphate carrier protein HC chr7:32262595-32258789	2	1.095e-09	88	65	64.404	Mt4-unmapped-5934	Unmapped Top-Strand Novel Transcript PUT-169a-Medicago_truncatula-9606	Mtr.39705.1.S1_at	1	0	100	484	874.117	TSUnmapped00005934.mtr.1	http://www.uniprot.org/uniprot/Q9P7V8	Q9P7V8	RecName: Full=Probable mitochondrial phosphate carrier protein	1	1.21387e-47	61.9048	76.9841	125	162.54
TC0300005864.mtr.1		Medtr3g093270.1	http://www.medicagogenome.org/feature/Medtr3g093270.1	MFS transporter HC chr3:42632312-42630099	7.58	4.13	0.17	0.04	10.89	5e-06	0.007327	Medtr3g093270	MFS transporter	chr3	42630099 - 42632312	-	Medtr3g093270.1	TC0300005864.mtr.1	Medtr3g093270.1	http://www.medicagogenome.org/feature/Medtr3g093270.1	MFS transporter HC chr3:42632312-42630099	1	0	100	1398	2522.4	Medtr3g093270.1	MFS transporter	Mtr.52182.1.S1_at	1	0	100	1398	2522.4	TC0300005864.mtr.1	http://www.uniprot.org/uniprot/Q56WD3	Q56WD3	RecName: Full=UNC93-like protein 1 >gi|384955526|sp|Q8LG53.2|UN932_ARATH RecName: Full=UNC93-like protein 2	1	0	69.4444	82.6389	431	625.165
TSUnmapped00001437.mtr.1		Medtr6g008430.1	http://www.medicagogenome.org/feature/Medtr6g008430.1	cytochrome P450 family protein HC chr6:2264314-2261074	6.89	3.45	0.77	0.11	10.88	0.001703	0.083288					---		TSUnmapped00001437.mtr.1	Medtr6g008430.1	http://www.medicagogenome.org/feature/Medtr6g008430.1	cytochrome P450 family protein HC chr6:2264314-2261074	1	0.086	90.625	31	37.354	Mt4-unmapped-1437	Unmapped Top-Strand Novel Transcript PUT-169a-Medicago_truncatula-372	Mtr.13787.1.S1_at	1	2.57733e-140	98.951	285	497.213	TSUnmapped00001437.mtr.1	http://www.uniprot.org/uniprot/G4N5Q2	G4N5Q2	RecName: Full=C2H2 finger domain transcription factor CON7	1	5.4734e-24	68.6567	80.597	67	97.4413
TC0800001686.mtr.1		Medtr8g067980.1	http://www.medicagogenome.org/feature/Medtr8g067980.1	legume lectin beta domain protein LC chr8:28315848-28316630	5.55	2.11	0.66	0.11	10.85	0.000922	0.064046	Medtr8g067980	legume lectin beta domain protein	chr8	28315848 - 28316630	+	Medtr8g067980.1	TC0800001686.mtr.1	Medtr8g067980.1	http://www.medicagogenome.org/feature/Medtr8g067980.1	legume lectin beta domain protein LC chr8:28315848-28316630	2	0	100	783	1413.32	Medtr8g067980.1	legume lectin beta domain protein	Mtr.9563.1.S1_at	2	1.64562e-173	89.2857	530	609.022	TC0800001686.mtr.1	http://www.uniprot.org/uniprot/Q39529	Q39529	RecName: Full=Agglutinin-2; AltName: Full=Agglutinin II; AltName: Full=ClAII; AltName: Full=LecClAII; Flags: Precursor	1	1.1583e-61	47.7941	61.7647	264	202.216
TC0700002383.mtr.1		Medtr7g099570.1	http://www.medicagogenome.org/feature/Medtr7g099570.1	ankyrin repeat protein HC chr7:39943277-39945382	6.29	2.85	0.61	0.18	10.81	0.000702	0.059223	Medtr7g099570	ankyrin repeat protein	chr7	39943277 - 39945382	+	Medtr7g099570.1	TC0700002383.mtr.1	Medtr7g099570.1	http://www.medicagogenome.org/feature/Medtr7g099570.1	ankyrin repeat protein HC chr7:39943277-39945382	3	0	100	1824	3290.63	Medtr7g099570.1	ankyrin repeat protein	Mtr.2717.1.S1_at	1	1.05315e-15	65.5738	345	86.0446	TC0700002383.mtr.1	http://www.uniprot.org/uniprot/Q8GYH5	Q8GYH5	RecName: Full=Ankyrin repeat-containing protein BDA1; AltName: Full=Protein BIAN DA 1	1	1.07888e-16	31.6514	49.5413	213	86.2705
TC0700005058.mtr.1		Medtr7g086160.1	http://www.medicagogenome.org/feature/Medtr7g086160.1	plastocyanin-like domain protein HC chr7:33416902-33415916	6.94	3.51	0.44	0.44	10.81	0.000518	0.051842	Medtr7g086160	plastocyanin-like domain protein	chr7	33415916 - 33416902	-	Medtr7g086160.1	TC0700005058.mtr.1	Medtr7g086160.1	http://www.medicagogenome.org/feature/Medtr7g086160.1	plastocyanin-like domain protein HC chr7:33416902-33415916	1	0	100	489	883.134	Medtr7g086160.1	plastocyanin-like domain protein	Mtr.15627.1.S1_s_at	1	0	100	489	883.134	TC0700005058.mtr.1	http://www.uniprot.org/uniprot/O82081	O82081	RecName: Full=Uclacyanin 1; Flags: Precursor	1	2.86429e-21	35.7616	54.3046	149	94.3597
TC0700005643.mtr.1		Medtr7g102870.1	http://www.medicagogenome.org/feature/Medtr7g102870.1	heparan-alpha-glucosaminide N-acetyltransferase-like protein HC chr7:41325306-41321730	6.28	2.85	0.04	0.17	10.81	5e-06	0.007377	Medtr7g102870	heparan-alpha-glucosaminide N-acetyltransferase-like protein	chr7	41321730 - 41325306	-	Medtr7g102870.1	TC0700005643.mtr.1	Medtr7g102870.1	http://www.medicagogenome.org/feature/Medtr7g102870.1	heparan-alpha-glucosaminide N-acetyltransferase-like protein HC chr7:41325306-41321730	1	0	100	1494	2695.52	Medtr7g102870.1	heparan-alpha-glucosaminide N-acetyltransferase-like protein	Mtr.31841.1.S1_at	1	6.16317e-138	82.9876	476	491.803	TC0700005643.mtr.1	http://www.uniprot.org/uniprot/Q3UDW8	Q3UDW8	RecName: Full=Heparan-alpha-glucosaminide N-acetyltransferase; AltName: Full=Transmembrane protein 76	1	8.69798e-39	29.6371	48.3871	434	153.295
TSUnmapped00004273.mtr.1		Medtr5g096540.1	http://www.medicagogenome.org/feature/Medtr5g096540.1	60S ribosomal protein L26-1 HC chr5:42220078-42219360	5.91	2.48	0.63	0.24	10.8	0.000819	0.061482					---		TSUnmapped00004273.mtr.1	Medtr5g096540.1	http://www.medicagogenome.org/feature/Medtr5g096540.1	60S ribosomal protein L26-1 HC chr5:42220078-42219360	1	5.422e-27	68.987	315	122.112	Mt4-unmapped-4273	Unmapped Top-Strand Novel Transcript PUT-169a-Medicago_truncatula-44232	Mtr.45022.1.S1_at	1	0	100	558	1007.57	TSUnmapped00004273.mtr.1	http://www.uniprot.org/uniprot/Q9FJX2	Q9FJX2	RecName: Full=60S ribosomal protein L26-2	1	1.89601e-54	67.7686	93.3884	121	176.022
TSUnmapped00006940.mtr.1		Medtr1g069085.1	http://www.medicagogenome.org/feature/Medtr1g069085.1	hypothetical protein HC chr1:29654650-29655253	8.22	4.79	0.58	0.15	10.78	0.000427	0.048158					---		TSUnmapped00006940.mtr.1	Medtr1g069085.1	http://www.medicagogenome.org/feature/Medtr1g069085.1	hypothetical protein HC chr1:29654650-29655253	1	0.0006904	96.296	27	44.567	Mt4-unmapped-6940	Unmapped Top-Strand Novel Transcript PUT-169a-Medicago_truncatula-22921	Mtr.31212.1.S1_at	1	5.92699e-162	100	315	569.347	TSUnmapped00006940.mtr.1	http://www.uniprot.org/uniprot/Q5RE62	Q5RE62	RecName: Full=EF-hand calcium-binding domain-containing protein 6; AltName: Full=DJ-1-binding protein; Short=DJBP	1	1.54754	28.0899	44.9438	86	31.187
TSUnmapped00004771.mtr.1		Medtr4g117430.1	http://www.medicagogenome.org/feature/Medtr4g117430.1	F-box protein interaction domain protein LC chr4:48705566-48705099	6.32	2.89	0.6	0.23	10.75	0.000502	0.051481					---		TSUnmapped00004771.mtr.1	Medtr4g117430.1	http://www.medicagogenome.org/feature/Medtr4g117430.1	F-box protein interaction domain protein LC chr4:48705566-48705099	1	0.052	92.308	26	39.157	Mt4-unmapped-4771	Unmapped Top-Strand Novel Transcript PUT-169a-Medicago_truncatula-52946	Mtr.7431.1.S1_at	1	0	100	557	1005.76	TSUnmapped00004771.mtr.1	http://www.uniprot.org/uniprot/Q962T2	Q962T2	RecName: Full=60S ribosomal protein L28	1	2.84009e-30	48.3607	66.3934	121	113.62
TSUnmapped00005893.mtr.1		Medtr2g091340.1	http://www.medicagogenome.org/feature/Medtr2g091340.1	hypothetical protein LC chr2:39480502-39480729	5.49	2.07	0.88	0.18	10.72	0.003154	0.106933					---		TSUnmapped00005893.mtr.1	Medtr2g091340.1	http://www.medicagogenome.org/feature/Medtr2g091340.1	hypothetical protein LC chr2:39480502-39480729	1	0.08	86.111	36	39.157	Mt4-unmapped-5893	Unmapped Top-Strand Novel Transcript PUT-169a-Medicago_truncatula-21515	Mtr.45241.1.S1_at	1	0	100	844	1523.33	TSUnmapped00005893.mtr.1	http://www.uniprot.org/uniprot/Q4KTI3	Q4KTI3	RecName: Full=60S ribosomal protein L5	1	1.55984e-69	54.8718	76.4103	195	223.787
TC0500000526.mtr.1		Medtr5g018610.1	http://www.medicagogenome.org/feature/Medtr5g018610.1	hypothetical protein HC chr5:6948080-6949174	6.14	2.74	0.35	0.19	10.57	0.00015	0.031333	Medtr5g018610	hypothetical protein	chr5	6948080 - 6949174	+	Medtr5g018610.1	TC0500000526.mtr.1	Medtr5g018610.1	http://www.medicagogenome.org/feature/Medtr5g018610.1	hypothetical protein HC chr5:6948080-6949174	1	5.879e-111	100	222	401.634	Medtr5g018610.1	hypothetical protein	Mtr.29593.1.S1_at	1	0	100	833	1503.49	TC0500000526.mtr.1	http://www.uniprot.org/uniprot/Q9D808	Q9D808	RecName: Full=Potassium voltage-gated channel subfamily E member 2; AltName: Full=MinK-related peptide 1; AltName: Full=Minimum potassium ion channel-related peptide 1; AltName: Full=Potassium channel subunit beta MiRP1	1	3.25045	30.9091	50.9091	55	31.5722
TC0100003664.mtr.1		Medtr1g017910.1	http://www.medicagogenome.org/feature/Medtr1g017910.1	exocyst subunit exo70 family protein HC chr1:5107858-5105397	7.43	4.03	0.2	0.24	10.55	4.6e-05	0.018734	Medtr1g017910	exocyst subunit exo70 family protein	chr1	5105397 - 5107858	-	Medtr1g017910.1	TC0100003664.mtr.1	Medtr1g017910.1	http://www.medicagogenome.org/feature/Medtr1g017910.1	exocyst subunit exo70 family protein HC chr1:5107858-5105397	1	0	100	2121	3826.23	Medtr1g017910.1	exocyst subunit exo70 family protein	Mtr.15548.1.S1_at	1	0	100	2121	3826.23	TC0100003664.mtr.1	http://www.uniprot.org/uniprot/Q9LZD3	Q9LZD3	RecName: Full=Exocyst complex component EXO70A1; Short=AtExo70a1; AltName: Full=Exocyst subunit Exo70 family protein A1	1	4.61515e-38	26.3403	47.7855	402	153.68
TC0300003485.mtr.1		Medtr3g011630.1	http://www.medicagogenome.org/feature/Medtr3g011630.1	tyrosine kinase family protein HC chr3:2926629-2923472	6.06	2.66	0.33	0.12	10.53	7.7e-05	0.023626	Medtr3g011630	tyrosine kinase family protein	chr3	2923472 - 2926629	-	Medtr3g011630.1	TC0300003485.mtr.1	Medtr3g011630.1	http://www.medicagogenome.org/feature/Medtr3g011630.1	tyrosine kinase family protein HC chr3:2926629-2923472	1	0	100	1131	2040.9	Medtr3g011630.1	tyrosine kinase family protein	Mtr.39153.1.S1_at	1	0	99.8603	716	1283.48	TC0300003485.mtr.1	http://www.uniprot.org/uniprot/Q9FFW5	Q9FFW5	RecName: Full=Proline-rich receptor-like protein kinase PERK8; AltName: Full=Proline-rich extensin-like receptor kinase 8; Short=AtPERK8	1	7.50868e-71	44.8718	58.6538	303	243.047
TC0200003825.mtr.1		Medtr2g031270.1	http://www.medicagogenome.org/feature/Medtr2g031270.1	rhicadhesin receptor HC chr2:11720872-11719359	8.65	5.26	0.38	0.17	10.45	0.000147	0.031086	Medtr2g031270	rhicadhesin receptor	chr2	11719359 - 11720872	-	Medtr2g031270.1	TC0200003825.mtr.1	Medtr2g031270.1	http://www.medicagogenome.org/feature/Medtr2g031270.1	rhicadhesin receptor HC chr2:11720872-11719359	1	0	100	642	1159.05	Medtr2g031270.1	rhicadhesin receptor	Mtr.35652.1.S1_at	1	0	100	476	859.69	TC0200003825.mtr.1	http://www.uniprot.org/uniprot/Q6K5Q0	Q6K5Q0	RecName: Full=Putative germin-like protein 2-1; Flags: Precursor	1	7.6812e-80	59.2417	75.3555	210	253.062
TC0700005057.mtr.1		Medtr7g086140.1	http://www.medicagogenome.org/feature/Medtr7g086140.1	plastocyanin-like domain protein HC chr7:33411040-33410034	7.51	4.13	0.54	0.34	10.42	0.000571	0.054139	Medtr7g086140	plastocyanin-like domain protein	chr7	33410034 - 33411040	-	Medtr7g086140.1	TC0700005057.mtr.1	Medtr7g086140.1	http://www.medicagogenome.org/feature/Medtr7g086140.1	plastocyanin-like domain protein HC chr7:33411040-33410034	2	0	100	486	877.724	Medtr7g086140.1	plastocyanin-like domain protein	Mtr.15627.1.S1_s_at	1	0	96.319	489	800.179	TC0700005057.mtr.1	http://www.uniprot.org/uniprot/O82081	O82081	RecName: Full=Uclacyanin 1; Flags: Precursor	1	4.72961e-24	37.3333	54.6667	149	102.449
TC0400001249.mtr.1		Medtr4g057585.1	http://www.medicagogenome.org/feature/Medtr4g057585.1	serine carboxypeptidase-like protein HC chr4:21123294-21126990	7.56	4.21	0.34	0.18	10.2	9.6e-05	0.026358	Medtr4g057585	serine carboxypeptidase-like protein	chr4	21123294 - 21126990	+	Medtr4g057585.1	TC0400001249.mtr.1	Medtr4g057585.1	http://www.medicagogenome.org/feature/Medtr4g057585.1	serine carboxypeptidase-like protein HC chr4:21123294-21126990	1	0	100	1485	2679.29	Medtr4g057585.1	serine carboxypeptidase-like protein	Mtr.27798.1.S1_at	1	0	92.5595	672	985.926	TC0400001249.mtr.1	http://www.uniprot.org/uniprot/Q56WF8	Q56WF8	RecName: Full=Serine carboxypeptidase-like 48; Flags: Precursor	1	0	61.4314	74.3539	498	647.892
TC0200001799.mtr.1		Medtr2g063823.1	http://www.medicagogenome.org/feature/Medtr2g063823.1	gamete-like protein HC chr2:26977730-26980254	6.65	3.32	0.39	0.43	10.07	0.000756	0.060731	Medtr2g063823	gamete-like protein	chr2	26977730 - 26980254	+	Medtr2g063823.1	TC0200001799.mtr.1	Medtr2g063823.1	http://www.medicagogenome.org/feature/Medtr2g063823.1	gamete-like protein HC chr2:26977730-26980254	1	0	100	1788	3225.71	Medtr2g063823.1	gamete-like protein	Mtr.47746.1.S1_at	2	9.6318e-86	93.3333	264	318.679	TC0200001799.mtr.1	http://www.uniprot.org/uniprot/Q681K7	Q681K7	RecName: Full=Protein GAMETE EXPRESSED 1; Flags: Precursor	1	0	49.827	68.5121	573	537.339
TC0500000976.mtr.1		Medtr5g031140.1	http://www.medicagogenome.org/feature/Medtr5g031140.1	legume lectin beta domain protein HC chr5:13345509-13346369	6.43	3.11	0.47	0.1	9.97	0.0002	0.035691	Medtr5g031140	legume lectin beta domain protein	chr5	13345509 - 13346369	+	Medtr5g031140.1	TC0500000976.mtr.1	Medtr5g031140.1	http://www.medicagogenome.org/feature/Medtr5g031140.1	legume lectin beta domain protein HC chr5:13345509-13346369	1	0	100	861	1553.99	Medtr5g031140.1	legume lectin beta domain protein	Mtr.37775.1.S1_at	1	0	84.4683	834	921.004	TC0500000976.mtr.1	http://www.uniprot.org/uniprot/Q39529	Q39529	RecName: Full=Agglutinin-2; AltName: Full=Agglutinin II; AltName: Full=ClAII; AltName: Full=LecClAII; Flags: Precursor	1	2.10833e-67	43.4932	61.9863	274	218.009
TC0100002175.mtr.1		Medtr1g081625.1	http://www.medicagogenome.org/feature/Medtr1g081625.1	O-acetylserine (thiol) lyase HC chr1:36286105-36289258	6.76	3.45	0.46	0.15	9.96	0.00024	0.039586	Medtr1g081625	O-acetylserine (thiol) lyase	chr1	36286105 - 36289258	+	Medtr1g081625.1	TC0100002175.mtr.1	Medtr1g081625.1	http://www.medicagogenome.org/feature/Medtr1g081625.1	O-acetylserine (thiol) lyase HC chr1:36286105-36289258	1	0	100	972	1754.16	Medtr1g081625.1	O-acetylserine (thiol) lyase	Mtr.37281.1.S1_at	1	0	99.794	971	1739.73	TC0100002175.mtr.1	http://www.uniprot.org/uniprot/Q43317	Q43317	RecName: Full=Cysteine synthase; Short=CSase; AltName: Full=Beta-PA/CSase; AltName: Full=Beta-pyrazolylalanine synthase; AltName: Full=L-mimosine synthase; AltName: Full=O-acetylserine (thiol)-lyase; Short=OAS-TL; AltName: Full=O-acetylserine sulfhydrylase	1	3.85661e-158	73.6025	86.9565	322	452.595
TSUnmappedRC00006753.mtr.1		Medtr7g086920.1	http://www.medicagogenome.org/feature/Medtr7g086920.1	transmembrane protein, putative LC chr7:33808482-33808655	6.05	2.73	0.43	0.11	9.96	0.000223	0.037674					---		TSUnmappedRC00006753.mtr.1	Medtr7g086920.1	http://www.medicagogenome.org/feature/Medtr7g086920.1	transmembrane protein, putative LC chr7:33808482-33808655	1	0.009609	96	25	40.96	Mt4-unmapped-6753-rc	Unmapped Bottom-Strand Novel Transcript PUT-169a-Medicago_truncatula-61033	Mtr.29648.1.S1_at	1	0	100	356	643.286	TSUnmappedRC00006753.mtr.1	http://www.uniprot.org/uniprot/P79171	P79171	RecName: Full=Aminopeptidase N; Short=AP-N; Short=fAPN; AltName: Full=Alanyl aminopeptidase; AltName: Full=Aminopeptidase M; Short=AP-M; AltName: Full=Microsomal aminopeptidase; AltName: CD_antigen=CD13	1	0.858889	45.9459	54.0541	37	32.3426
TSUnmappedRC00004275.mtr.1		Medtr2g099480.1	http://www.medicagogenome.org/feature/Medtr2g099480.1	CTC-interacting domain protein, putative HC chr2:42641646-42649233	5.34	2.02	1.07	0.14	9.95	0.007177	0.147347					---		TSUnmappedRC00004275.mtr.1	Medtr2g099480.1	http://www.medicagogenome.org/feature/Medtr2g099480.1	CTC-interacting domain protein, putative HC chr2:42641646-42649233	1	0.173	92	25	37.354	Mt4-unmapped-4275-rc	Unmapped Bottom-Strand Novel Transcript PUT-169a-Medicago_truncatula-37770	Mtr.36219.1.S1_at	1	0	100	510	921.004	TSUnmappedRC00004275.mtr.1	http://www.uniprot.org/uniprot/Q9ZW95	Q9ZW95	RecName: Full=Cytokinin hydroxylase; AltName: Full=Cytochrome P450 35A2	1	1.54848	30.9091	56.3636	55	32.7278
TC0100002493.mtr.1		Medtr1g090737.1	http://www.medicagogenome.org/feature/Medtr1g090737.1	long-chain acyl-CoA synthetase HC chr1:40755090-40757757	7.82	4.51	0.41	0.35	9.88	0.000477	0.050435	Medtr1g090737	long-chain acyl-CoA synthetase	chr1	40755090 - 40757757	+	Medtr1g090737.1	TC0100002493.mtr.1	Medtr1g090737.1	http://www.medicagogenome.org/feature/Medtr1g090737.1	long-chain acyl-CoA synthetase HC chr1:40755090-40757757	1	0	100	1713	3090.46	Medtr1g090737.1	long-chain acyl-CoA synthetase	Mtr.7154.1.S1_at	2	3.9088e-104	100	210	379.994	TC0100002493.mtr.1	http://www.uniprot.org/uniprot/Q84P21	Q84P21	RecName: Full=4-coumarate--CoA ligase-like 5; AltName: Full=4-coumarate--CoA ligase isoform 9; Short=At4CL9; AltName: Full=Peroxisomal OPC-8:0-CoA ligase 1	1	2.09867e-149	45.2555	64.5985	537	452.595
TC0300005384.mtr.1		Medtr3g079570.1	http://www.medicagogenome.org/feature/Medtr3g079570.1	serine carboxypeptidase-like protein HC chr3:35916356-35913328	9.47	6.17	0.24	0.18	9.83	4.2e-05	0.017926	Medtr3g079570	serine carboxypeptidase-like protein	chr3	35913328 - 35916356	-	Medtr3g079570.1	TC0300005384.mtr.1	Medtr3g079570.1	http://www.medicagogenome.org/feature/Medtr3g079570.1	serine carboxypeptidase-like protein HC chr3:35916356-35913328	1	0	100	1488	2684.7	Medtr3g079570.1	serine carboxypeptidase-like protein	Mtr.40285.1.S1_at	1	0	92.269	1591	2313.21	TC0300005384.mtr.1	http://www.uniprot.org/uniprot/P52711	P52711	RecName: Full=Serine carboxypeptidase II-3; AltName: Full=CP-MII.3; Contains: RecName: Full=Serine carboxypeptidase II-3 chain A; Contains: RecName: Full=Serine carboxypeptidase II-3 chain B; Flags: Precursor	1	4.94821e-170	53.7988	66.3244	478	499.59
TSUnmapped00007249.mtr.1		Medtr8g091470.1	http://www.medicagogenome.org/feature/Medtr8g091470.1	cellulose synthase-interactive protein HC chr8:38165718-38156457	6.25	2.97	0.26	0.21	9.65	7.3e-05	0.023102					---		TSUnmapped00007249.mtr.1	Medtr8g091470.1	http://www.medicagogenome.org/feature/Medtr8g091470.1	cellulose synthase-interactive protein HC chr8:38165718-38156457	1	0.55	88.889	27	35.55	Mt4-unmapped-7249	Unmapped Top-Strand Novel Transcript PUT-169a-Medicago_truncatula-65984	Mtr.35585.1.S1_at	1	0	100	487	879.527	TSUnmapped00007249.mtr.1	http://www.uniprot.org/uniprot/Q5ATG5	Q5ATG5	RecName: Full=Acyl-CoA dehydrogenase apdG; AltName: Full=Aspyridones biosynthesis protein G	1	1.36127e-12	44.1558	63.6364	77	68.5514
TC0800002249.mtr.1		Medtr8g087780.1	http://www.medicagogenome.org/feature/Medtr8g087780.1	peptide/nitrate transporter HC chr8:36321984-36325169	9.28	6.02	0.57	0.39	9.6	0.002017	0.08779	Medtr8g087780	peptide/nitrate transporter	chr8	36321984 - 36325169	+	Medtr8g087780.1	TC0800002249.mtr.1	Medtr8g087780.1	http://www.medicagogenome.org/feature/Medtr8g087780.1	peptide/nitrate transporter HC chr8:36321984-36325169	1	0	100	1761	3177.02	Medtr8g087780.1	peptide	Mtr.17764.1.S1_at	1	0	100	1761	3177.02	TC0800002249.mtr.1	http://www.uniprot.org/uniprot/Q8H157	Q8H157	RecName: Full=Protein NRT1/ PTR FAMILY 4.6; Short=AtNPF4.6; AltName: Full=Nitrate transporter 1.2; AltName: Full=Nitrate transporter NTL1; AltName: Full=Protein ABA-IMPORTING TRANSPORTER 1	1	7.98492e-155	42.0965	60.7321	580	464.151
TC0800001959.mtr.1		Medtr8g075330.1	http://www.medicagogenome.org/feature/Medtr8g075330.1	glycoside hydrolase family 38 protein HC chr8:31848061-31856341	8.06	4.79	0.2	0.09	9.59	1.2e-05	0.010447	Medtr8g075330	glycoside hydrolase family 38 protein	chr8	31848061 - 31856341	+	Medtr8g075330.1	TC0800001959.mtr.1	Medtr8g075330.1	http://www.medicagogenome.org/feature/Medtr8g075330.1	glycoside hydrolase family 38 protein HC chr8:31848061-31856341	1	0	100	3057	5514.18	Medtr8g075330.1	glycoside hydrolase family 38 protein	Mtr.32580.1.S1_at	1	0	99.5448	659	1164.46	TC0800001959.mtr.1	http://www.uniprot.org/uniprot/C0HJB3	C0HJB3	RecName: Full=Alpha-mannosidase; Short=JBM; Short=Jbalpha-man; Contains: RecName: Full=Alpha-mannosidase, heavy subunit; Contains: RecName: Full=Alpha-mannosidase, light subunit	1	0	77.7102	85.8156	980	1613.2
TC0300000339.mtr.1		Medtr3g020800.1	http://www.medicagogenome.org/feature/Medtr3g020800.1	subtilisin inhibitor 1 HC chr3:6034245-6035685	7.41	4.17	0.42	0.23	9.41	0.000275	0.041514	Medtr3g020800	subtilisin inhibitor 1	chr3	6034245 - 6035685	+	Medtr3g020800.1	TC0300000339.mtr.1	Medtr3g020800.1	http://www.medicagogenome.org/feature/Medtr3g020800.1	subtilisin inhibitor 1 HC chr3:6034245-6035685	1	3.798e-152	100	297	536.887	Medtr3g020800.1	subtilisin inhibitor 1	Mtr.30156.1.S1_at	1	1.3965e-61	83.0435	229	235.724	TC0300000339.mtr.1	http://www.uniprot.org/uniprot/P16064	P16064	RecName: Full=Subtilisin inhibitor 1; AltName: Full=ASI-I; AltName: Full=Subtilisin inhibitor I; Contains: RecName: Full=Subtilisin inhibitor 2; AltName: Full=ASI-II; AltName: Full=Subtilisin inhibitor II	1	1.83406e-27	61.2903	66.6667	92	101.679
TSUnmappedRC00004220.mtr.1		Medtr3g074570.1	http://www.medicagogenome.org/feature/Medtr3g074570.1	F-box/LRR protein LC chr3:33713668-33715148	6.1	2.87	0.89	0.25	9.36	0.003081	0.105864					---		TSUnmappedRC00004220.mtr.1	Medtr3g074570.1	http://www.medicagogenome.org/feature/Medtr3g074570.1	F-box/LRR protein LC chr3:33713668-33715148	1	0.012	100	22	40.96	Mt4-unmapped-4220-rc	Unmapped Bottom-Strand Novel Transcript PUT-169a-Medicago_truncatula-21359	Mtr.8375.1.S1_x_at	1	0	100	401	724.437	TSUnmappedRC00004220.mtr.1	http://www.uniprot.org/uniprot/	not available	not available	0
TC0100000103.mtr.1		Medtr1g009270.1	http://www.medicagogenome.org/feature/Medtr1g009270.1	LRR receptor-like kinase HC chr1:1253486-1256331	5.63	2.41	0.41	0.26	9.31	0.000269	0.041292	Medtr1g009270	LRR receptor-like kinase	chr1	1253486 - 1256331	+	Medtr1g009270.1	TC0100000103.mtr.1	Medtr1g009270.1	http://www.medicagogenome.org/feature/Medtr1g009270.1	LRR receptor-like kinase HC chr1:1253486-1256331	1	0	100	1980	3571.96	Medtr1g009270.1	LRR receptor-like kinase	Mtr.46484.1.S1_at	1	0	71.7764	1765	913.791	TC0100000103.mtr.1	http://www.uniprot.org/uniprot/C0LGR9	C0LGR9	RecName: Full=Probable LRR receptor-like serine/threonine-protein kinase At4g31250; Flags: Precursor	1	0	44.898	62.0991	665	571.237
TC0400000914.mtr.1		Medtr4g037670.1	http://www.medicagogenome.org/feature/Medtr4g037670.1	inactive purple acid phosphatase-like protein HC chr4:15021715-15030707	7.4	4.18	0.17	0.21	9.31	3e-05	0.015755	Medtr4g037670	inactive purple acid phosphatase-like protein	chr4	15021715 - 15030707	+	Medtr4g037670.1	TC0400000914.mtr.1	Medtr4g037670.1	http://www.medicagogenome.org/feature/Medtr4g037670.1	inactive purple acid phosphatase-like protein HC chr4:15021715-15030707	1	0	100	1905	3436.7	Medtr4g037670.1	inactive purple acid phosphatase-like protein	Mtr.25649.1.S1_at	1	0	98.0769	1872	3241.94	TC0400000914.mtr.1	http://www.uniprot.org/uniprot/Q5MAU8	Q5MAU8	RecName: Full=Probable inactive purple acid phosphatase 27; Flags: Precursor	1	5.24664e-115	35.5987	52.2654	579	369.392
TC0400001789.mtr.1		Medtr4g075590.1	http://www.medicagogenome.org/feature/Medtr4g075590.1	major intrinsic protein (MIP) family transporter HC chr4:28885867-28887300	6.29	3.08	0.61	0.07	9.28	0.001041	0.067792	Medtr4g075590	major intrinsic protein (MIP) family transporter	chr4	28885867 - 28887300	+	Medtr4g075590.1	TC0400001789.mtr.1	Medtr4g075590.1	http://www.medicagogenome.org/feature/Medtr4g075590.1	major intrinsic protein (MIP) family transporter HC chr4:28885867-28887300	1	0	100	951	1716.29	Medtr4g075590.1	major intrinsic protein (MIP) family transporter	Mtr.27208.1.S1_at	1	0	98.8235	595	1041.83	TC0400001789.mtr.1	http://www.uniprot.org/uniprot/Q02013	Q02013	RecName: Full=Aquaporin-1; Short=AQP-1; AltName: Full=Aquaporin-CHIP; AltName: Full=Delayed early response protein 2; Short=DER2; AltName: Full=Water channel protein for red blood cells and kidney proximal tubule	1	1.58889e-18	30.1471	47.4265	254	86.6557
TC0700005641.mtr.1		Medtr7g102840.1	http://www.medicagogenome.org/feature/Medtr7g102840.1	heparan-alpha-glucosaminide N-acetyltransferase-like protein HC chr7:41310540-41306750	7.03	3.82	0.18	0.04	9.28	6e-06	0.008199	Medtr7g102840	heparan-alpha-glucosaminide N-acetyltransferase-like protein	chr7	41306750 - 41310540	-	Medtr7g102840.1	TC0700005641.mtr.1	Medtr7g102840.1	http://www.medicagogenome.org/feature/Medtr7g102840.1	heparan-alpha-glucosaminide N-acetyltransferase-like protein HC chr7:41310540-41306750	1	0	100	1569	2830.77	Medtr7g102840.1	heparan-alpha-glucosaminide N-acetyltransferase-like protein	Mtr.31841.1.S1_at	1	2.75472e-136	82.6722	476	486.393	TC0700005641.mtr.1	http://www.uniprot.org/uniprot/Q3UDW8	Q3UDW8	RecName: Full=Heparan-alpha-glucosaminide N-acetyltransferase; AltName: Full=Transmembrane protein 76	1	1.11249e-39	30.4069	48.1799	409	156.377
TC0300002796.mtr.1		Medtr3g104900.1	http://www.medicagogenome.org/feature/Medtr3g104900.1	Serine/Threonine kinase family protein HC chr3:48354290-48358260	6.78	3.58	0.45	0.22	9.16	0.000292	0.042254	Medtr3g104900	Serine/Threonine kinase family protein	chr3	48354290 - 48358260	+	Medtr3g104900.1	TC0300002796.mtr.1	Medtr3g104900.1	http://www.medicagogenome.org/feature/Medtr3g104900.1	Serine/Threonine kinase family protein HC chr3:48354290-48358260	1	0	100	1344	2425.01	Medtr3g104900.1	Serine	Mtr.11156.1.S1_at	1	3.85639e-07	80.303	65	57.1907	TC0300002796.mtr.1	http://www.uniprot.org/uniprot/F4JTP5	F4JTP5	RecName: Full=Serine/threonine-protein kinase STY46; AltName: Full=Serine/threonine/tyrosine-protein kinase 46	1	1.23443e-45	37.9928	59.1398	258	172.17
TSUnmappedRC00001604.mtr.1		Medtr4g102620.1	http://www.medicagogenome.org/feature/Medtr4g102620.1	molybdenum cofactor sulfurase-like protein HC chr4:42538340-42536493	5.96	2.8	0.67	0.28	8.97	0.00183	0.084744					---		TSUnmappedRC00001604.mtr.1	Medtr4g102620.1	http://www.medicagogenome.org/feature/Medtr4g102620.1	molybdenum cofactor sulfurase-like protein HC chr4:42538340-42536493	1	0.217	92	25	37.354	Mt4-unmapped-1604-rc	Unmapped Bottom-Strand Novel Transcript PUT-169a-Medicago_truncatula-14660	Mtr.29622.1.S1_at	1	0	100	596	1076.09	TSUnmappedRC00001604.mtr.1	http://www.uniprot.org/uniprot/	not available	not available	0
TC0200005470.mtr.1		Medtr2g093810.1	http://www.medicagogenome.org/feature/Medtr2g093810.1	NAC transcription factor-like protein HC chr2:40013370-40012105	5.73	2.57	0.04	0.31	8.95	6.1e-05	0.021862	Medtr2g093810	NAC transcription factor-like protein	chr2	40012105 - 40013370	-	Medtr2g093810.1	TC0200005470.mtr.1	Medtr2g093810.1	http://www.medicagogenome.org/feature/Medtr2g093810.1	NAC transcription factor-like protein HC chr2:40013370-40012105	1	0	100	972	1754.16	Medtr2g093810.1	NAC transcription factor-like protein	Mtr.49044.1.S1_at	1	1.02999e-82	78.0679	381	307.859	TC0200005470.mtr.1	http://www.uniprot.org/uniprot/O49255	O49255	RecName: Full=NAC transcription factor 29; Short=AtNAC029; AltName: Full=Protein NAC-LIKE, ACTIVATED BY AP3/PI; Short=AtNAP	1	7.39091e-78	66.4706	80.5882	168	246.899
TC0700005059.mtr.1	MtBcp1	Medtr7g086190.1	http://www.medicagogenome.org/feature/Medtr7g086190.1	plastocyanin-like domain protein HC chr7:33424961-33423956	7.78	4.62	0.45	0.32	8.94	0.000537	0.052753	Medtr7g086190	plastocyanin-like domain protein	chr7	33423956 - 33424961	-	Medtr7g086190.1	TC0700005059.mtr.1	Medtr7g086190.1	http://www.medicagogenome.org/feature/Medtr7g086190.1	plastocyanin-like domain protein HC chr7:33424961-33423956	2	0	100	486	877.724	Medtr7g086190.1	plastocyanin-like domain protein	Mtr.15627.1.S1_s_at	1	0	96.5235	489	803.785	TC0700005059.mtr.1	http://www.uniprot.org/uniprot/O82081	O82081	RecName: Full=Uclacyanin 1; Flags: Precursor	1	4.32477e-24	37.3333	54.6667	149	102.449
TSUnmapped00000239.mtr.1		Medtr8g098280.1	http://www.medicagogenome.org/feature/Medtr8g098280.1	endonuclease/exonuclease/phosphatase family protein HC chr8:40950180-40951537	5.07	1.92	0.9	0.18	8.88	0.004857	0.128097					---		TSUnmapped00000239.mtr.1	Medtr8g098280.1	http://www.medicagogenome.org/feature/Medtr8g098280.1	endonuclease/exonuclease/phosphatase family protein HC chr8:40950180-40951537	1	4.023	95	20	31.944	Mt4-unmapped-239	Unmapped Top-Strand Novel Transcript CL710Contig1	Mtr.35837.1.S1_at	1	4.48468e-106	91.6968	263	383.6	TSUnmapped00000239.mtr.1	http://www.uniprot.org/uniprot/	not available	not available	0
TC0400003589.mtr.1		Medtr4g133010.1	http://www.medicagogenome.org/feature/Medtr4g133010.1	hypothetical protein HC chr4:55649383-55649985	5.81	2.66	0.64	0.1	8.84	0.001013	0.067081	Medtr4g133010	hypothetical protein	chr4	55649383 - 55649985	+	Medtr4g133010.1	TC0400003589.mtr.1	Medtr4g133010.1	http://www.medicagogenome.org/feature/Medtr4g133010.1	hypothetical protein HC chr4:55649383-55649985	1	0	100	603	1088.72	Medtr4g133010.1	hypothetical protein	Mtr.7767.1.S1_at	1	0.537388	79.4872	39	35.5503	TC0400003589.mtr.1	http://www.uniprot.org/uniprot/Q6FZH5	Q6FZH5	RecName: Full=Bifunctional protein GlmU; Includes: RecName: Full=UDP-N-acetylglucosamine pyrophosphorylase; AltName: Full=N-acetylglucosamine-1-phosphate uridyltransferase; Includes: RecName: Full=Glucosamine-1-phosphate N-acetyltransferase	1	0.535185	23.4483	41.3793	145	34.6538
TC0400002674.mtr.1		Medtr4g102400.1	http://www.medicagogenome.org/feature/Medtr4g102400.1	subtilisin-like serine protease HC chr4:42444311-42446870	8.67	5.53	0.15	0.28	8.83	6.4e-05	0.022168	Medtr4g102400	subtilisin-like serine protease	chr4	42444311 - 42446870	+	Medtr4g102400.1	TC0400002674.mtr.1	Medtr4g102400.1	http://www.medicagogenome.org/feature/Medtr4g102400.1	subtilisin-like serine protease HC chr4:42444311-42446870	1	0	100	2268	4091.33	Medtr4g102400.1	subtilisin-like serine protease	Mtr.13963.1.S1_at	1	0	99.8374	615	1104.95	TC0400002674.mtr.1	http://www.uniprot.org/uniprot/O64495	O64495	RecName: Full=Subtilisin-like protease SBT1.2; AltName: Full=Cucumisin-like serine protease SDD1; AltName: Full=Protein STOMATAL DENSITY AND DISTRIBUTION 1; AltName: Full=Subtilase subfamily 1 member 2; Short=AtSBT1.2; AltName: Full=Subtilisin-like protease SDD1; Flags: Precursor	1	0	44.7059	59.8693	754	598.201
TC0400005159.mtr.1		Medtr4g066130.1	http://www.medicagogenome.org/feature/Medtr4g066130.1	AMP-binding enzyme HC chr4:24936093-24927763	9.69	6.55	0.78	0.56	8.82	0.005858	0.136042	Medtr4g066130	AMP-binding enzyme	chr4	24927763 - 24936093	-	Medtr4g066130.1	TC0400005159.mtr.1	Medtr4g066130.1	http://www.medicagogenome.org/feature/Medtr4g066130.1	AMP-binding enzyme HC chr4:24936093-24927763	3	0	100	6084	10973	Medtr4g066130.1	AMP-binding enzyme	Mtr.39418.1.S1_at	1	0	99.6743	614	1099.54	TC0400005159.mtr.1	http://www.uniprot.org/uniprot/B2HIM0	B2HIM0	RecName: Full=Long-chain-fatty-acid--AMP ligase FadD28; Short=FAAL; AltName: Full=Acyl-AMP synthetase	1	3.26245e-75	32.0261	49.183	555	269.24
TC0400003878.mtr.1		Medtr4g011800.1	http://www.medicagogenome.org/feature/Medtr4g011800.1	MtN26 HC chr4:2985715-2984165	6.66	3.53	0.47	0.27	8.76	0.000408	0.047761	Medtr4g011800	MtN26	chr4	2984165 - 2985715	-	Medtr4g011800.1	TC0400003878.mtr.1	Medtr4g011800.1	http://www.medicagogenome.org/feature/Medtr4g011800.1	MtN26 HC chr4:2985715-2984165	1	0	100	375	677.55	Medtr4g011800.1	MtN26	Mtr.47464.1.S1_at	5	2.04159e-05	93.75	34	49.9773	TC0400003878.mtr.1	http://www.uniprot.org/uniprot/	not available	not available	0
TC0700005603.mtr.1		Medtr7g100990.1	http://www.medicagogenome.org/feature/Medtr7g100990.1	NAC transcription factor-like protein HC chr7:40734227-40732629	5.86	2.72	0.3	0.2	8.76	0.000119	0.027992	Medtr7g100990	NAC transcription factor-like protein	chr7	40732629 - 40734227	-	Medtr7g100990.1	TC0700005603.mtr.1	Medtr7g100990.1	http://www.medicagogenome.org/feature/Medtr7g100990.1	NAC transcription factor-like protein HC chr7:40734227-40732629	1	0	100	987	1781.21	Medtr7g100990.1	NAC transcription factor-like protein	Mtr.49044.1.S1_at	1	0	100	987	1781.21	TC0700005603.mtr.1	http://www.uniprot.org/uniprot/O49255	O49255	RecName: Full=NAC transcription factor 29; Short=AtNAC029; AltName: Full=Protein NAC-LIKE, ACTIVATED BY AP3/PI; Short=AtNAP	1	1.66898e-76	66.4634	81.7073	162	244.973
TSUnmappedRC00005514.mtr.1		Medtr1g019040.1	http://www.medicagogenome.org/feature/Medtr1g019040.1	SPla/RYanodine receptor (SPRY) domain protein HC chr1:5656781-5654657	6.18	3.05	0.72	0.3	8.75	0.002091	0.089115					---		TSUnmappedRC00005514.mtr.1	Medtr1g019040.1	http://www.medicagogenome.org/feature/Medtr1g019040.1	SPla/RYanodine receptor (SPRY) domain protein HC chr1:5656781-5654657	1	0.04	83.333	36	39.157	Mt4-unmapped-5514-rc	Unmapped Bottom-Strand Novel Transcript PUT-169a-Medicago_truncatula-54181	Mtr.8312.1.S1_at	1	0	99.7487	398	713.617	TSUnmappedRC00005514.mtr.1	http://www.uniprot.org/uniprot/Q9USR7	Q9USR7	RecName: Full=60S ribosomal protein L38-1	1	2.69227e-27	72.6027	80.8219	70	102.834
TC0300002181.mtr.1		Medtr3g086430.1	http://www.medicagogenome.org/feature/Medtr3g086430.1	multidrug resistance-associated protein ABC domain protein HC chr3:39152403-39158029	7.59	4.46	0.33	0.19	8.73	0.000159	0.032248	Medtr3g086430	multidrug resistance-associated protein ABC domain protein	chr3	39152403 - 39158029	+	Medtr3g086430.1	TC0300002181.mtr.1	Medtr3g086430.1	http://www.medicagogenome.org/feature/Medtr3g086430.1	multidrug resistance-associated protein ABC domain protein HC chr3:39152403-39158029	1	0	100	3738	6742.28	Medtr3g086430.1	multidrug resistance-associated protein ABC domain protein	Mtr.1103.1.S1_at	1	0	100	3738	6742.28	TC0300002181.mtr.1	http://www.uniprot.org/uniprot/Q6YUU5	Q6YUU5	RecName: Full=Putative multidrug resistance protein; AltName: Full=P-glycoprotein	2	0	53.7277	71.9611	1212	1309.28
TSUnmapped00003974.mtr.1		Medtr5g035240.1	http://www.medicagogenome.org/feature/Medtr5g035240.1	NB-ARC domain disease resistance protein HC chr5:15337184-15334263	5.37	2.24	0.32	0.07	8.73	7.7e-05	0.023626					---		TSUnmapped00003974.mtr.1	Medtr5g035240.1	http://www.medicagogenome.org/feature/Medtr5g035240.1	NB-ARC domain disease resistance protein HC chr5:15337184-15334263	1	0.218	84.375	32	35.55	Mt4-unmapped-3974	Unmapped Top-Strand Novel Transcript PUT-169a-Medicago_truncatula-29974	Mtr.35424.1.S1_at	1	2.13578e-38	77.3869	178	158.179	TSUnmapped00003974.mtr.1	http://www.uniprot.org/uniprot/B6EKP3	B6EKP3	RecName: Full=UPF0149 protein VSAL_I2539	1	3.05675	40.9091	81.8182	22	28.8758
TC0400001250.mtr.1		Medtr4g057595.1	http://www.medicagogenome.org/feature/Medtr4g057595.1	serine carboxypeptidase-like protein HC chr4:21143126-21147112	7.6	4.49	0.35	0.18	8.65	0.000148	0.031252	Medtr4g057595	serine carboxypeptidase-like protein	chr4	21143126 - 21147112	+	Medtr4g057595.1	TC0400001250.mtr.1	Medtr4g057595.1	http://www.medicagogenome.org/feature/Medtr4g057595.1	serine carboxypeptidase-like protein HC chr4:21143126-21147112	1	0	100	1503	2711.75	Medtr4g057595.1	serine carboxypeptidase-like protein	Mtr.27798.1.S1_at	1	0	100	672	1213.15	TC0400001250.mtr.1	http://www.uniprot.org/uniprot/Q56WF8	Q56WF8	RecName: Full=Serine carboxypeptidase-like 48; Flags: Precursor	1	0	62.6984	75.7937	499	651.744
TC0300006268.mtr.1		Medtr3g104820.1	http://www.medicagogenome.org/feature/Medtr3g104820.1	hypothetical protein HC chr3:48317619-48315579	7.4	4.31	0.36	0.14	8.52	0.000151	0.031391	Medtr3g104820	hypothetical protein	chr3	48315579 - 48317619	-	Medtr3g104820.1	TC0300006268.mtr.1	Medtr3g104820.1	http://www.medicagogenome.org/feature/Medtr3g104820.1	hypothetical protein HC chr3:48317619-48315579	1	0	100	1182	2132.87	Medtr3g104820.1	hypothetical protein	Mtr.1345.1.S1_at	1	0	100	544	982.319	TC0300006268.mtr.1	http://www.uniprot.org/uniprot/P48555	P48555	RecName: Full=Ras-related protein Ral-a; Flags: Precursor	1	6.63604	31.7647	50.5882	83	31.9574
TC0200003616.mtr.1		Medtr2g023440.1	http://www.medicagogenome.org/feature/Medtr2g023440.1	ankyrin repeat protein, putative LC chr2:8282667-8282422	6.3	3.21	0.29	0.22	8.5	0.000135	0.029659	Medtr2g023440	ankyrin repeat protein, putative	chr2	8282422 - 8282667	-	Medtr2g023440.1	TC0200003616.mtr.1	Medtr2g023440.1	http://www.medicagogenome.org/feature/Medtr2g023440.1	ankyrin repeat protein, putative LC chr2:8282667-8282422	1	1.497e-124	100	246	444.915	Medtr2g023440.1	ankyrin repeat protein, putative	Mtr.52203.1.S1_at	1	3.04749e-18	73.4177	146	91.4547	TC0200003616.mtr.1	http://www.uniprot.org/uniprot/Q6L440	Q6L440	PUTATIVE PSEUDOGENE: RecName: Full=Putative late blight resistance protein homolog R1A-3	1	2.31488	28	45.3333	69	29.6462
TC0800002727.mtr.1		Medtr8g103227.1	http://www.medicagogenome.org/feature/Medtr8g103227.1	E3 ubiquitin-protein ligase LIN-like protein, putative HC chr8:43449553-43456981	7.39	4.3	0.26	0.21	8.5	8.5e-05	0.024562	Medtr8g103227	E3 ubiquitin-protein ligase LIN-like protein, putative	chr8	43449553 - 43456981	+	Medtr8g103227.1	TC0800002727.mtr.1	Medtr8g103227.1	http://www.medicagogenome.org/feature/Medtr8g103227.1	E3 ubiquitin-protein ligase LIN-like protein, putative HC chr8:43449553-43456981	1	0	100	4008	7229.19	Medtr8g103227.1	E3 ubiquitin-protein ligase LIN-like protein, putative	Mtr.25259.1.S1_at	1	0.00210635	90.9091	33	46.3705	TC0800002727.mtr.1	http://www.uniprot.org/uniprot/C6L7U1	C6L7U1	RecName: Full=Putative E3 ubiquitin-protein ligase LIN-1; AltName: Full=Protein cerberus; AltName: Full=RING-type E3 ubiquitin transferase LIN-1	2	0	42.5662	62.5255	975	746.117
TC0500003419.mtr.1		Medtr5g016320.1	http://www.medicagogenome.org/feature/Medtr5g016320.1	indole-3-acetic acid-amido synthetase HC chr5:5833952-5831425	10.03	6.94	0.36	0.41	8.49	0.000801	0.061369	Medtr5g016320	indole-3-acetic acid-amido synthetase	chr5	5831425 - 5833952	-	Medtr5g016320.1	TC0500003419.mtr.1	Medtr5g016320.1	http://www.medicagogenome.org/feature/Medtr5g016320.1	indole-3-acetic acid-amido synthetase HC chr5:5833952-5831425	1	0	100	1803	3252.76	Medtr5g016320.1	indole-3-acetic acid-amido synthetase	Mtr.40263.1.S1_at	1	0	99.9036	2074	3725.24	TC0500003419.mtr.1	http://www.uniprot.org/uniprot/O82333	O82333	RecName: Full=Probable indole-3-acetic acid-amido synthetase GH3.1; AltName: Full=Auxin-responsive GH3-like protein 1; Short=AtGH3-1	1	0	74.6269	85.5721	589	938.332
TC0500000391.mtr.1		Medtr5g014400.1	http://www.medicagogenome.org/feature/Medtr5g014400.1	palmate-like pentafoliata 1 transcription factor HC chr5:4830733-4831488	6.27	3.19	0.2	0.33	8.44	0.000159	0.032248	Medtr5g014400	palmate-like pentafoliata 1 transcription factor	chr5	4830733 - 4831488	+	Medtr5g014400.1	TC0500000391.mtr.1	Medtr5g014400.1	http://www.medicagogenome.org/feature/Medtr5g014400.1	palmate-like pentafoliata 1 transcription factor HC chr5:4830733-4831488	1	0	100	756	1364.63	Medtr5g014400.1	palmate-like pentafoliata 1 transcription factor	Mtr.25270.1.S1_at	1	0	100	756	1364.63	TC0500000391.mtr.1	http://www.uniprot.org/uniprot/O80942	O80942	RecName: Full=Zinc finger protein 10; Short=AtZFP10	1	9.66982e-24	59.3023	67.4419	81	101.293
TC0700000241.mtr.1		Medtr7g014630.1	http://www.medicagogenome.org/feature/Medtr7g014630.1	transferase family protein HC chr7:4195577-4197641	7.2	4.12	0.23	0.28	8.43	0.000102	0.026358	Medtr7g014630	transferase family protein	chr7	4195577 - 4197641	+	Medtr7g014630.1	TC0700000241.mtr.1	Medtr7g014630.1	http://www.medicagogenome.org/feature/Medtr7g014630.1	transferase family protein HC chr7:4195577-4197641	1	0	100	1095	1975.98	Medtr7g014630.1	transferase family protein	Mtr.19776.1.S1_at	1	0	99.887	885	1591.86	TC0700000241.mtr.1	http://www.uniprot.org/uniprot/Q9LJB4	Q9LJB4	RecName: Full=Malonyl-CoA:anthocyanidin 5-O-glucoside-6''-O-malonyltransferase; AltName: Full=Anthocyanin 5-aromatic acyltransferase-like protein; Short=At5MAT	1	5.22853e-53	39.781	57.6642	254	187.578
TC0400002737.mtr.1		Medtr4g104750.1	http://www.medicagogenome.org/feature/Medtr4g104750.1	hypothetical protein HC chr4:43395065-43400061	7.05	3.98	0.14	0.39	8.4	0.000215	0.03693	Medtr4g104750	hypothetical protein	chr4	43395065 - 43400061	+	Medtr4g104750.1	TC0400002737.mtr.1	Medtr4g104750.1	http://www.medicagogenome.org/feature/Medtr4g104750.1	hypothetical protein HC chr4:43395065-43400061	1	0	100	1818	3279.81	Medtr4g104750.1	hypothetical protein	Mtr.37633.1.S1_at	1	0.000263795	93.5484	31	48.1739	TC0400002737.mtr.1	http://www.uniprot.org/uniprot/Q86TP1	Q86TP1	RecName: Full=Protein prune homolog; Short=hPrune; AltName: Full=Drosophila-related expressed sequence 17; Short=DRES-17; Short=DRES17; AltName: Full=HTcD37	1	4.77446e-05	22.8571	42.381	201	49.6766
TC0300005387.mtr.1		Medtr3g079620.1	http://www.medicagogenome.org/feature/Medtr3g079620.1	serine carboxypeptidase-like protein HC chr3:35935921-35933297	9.27	6.23	0.32	0.23	8.19	0.000202	0.035804	Medtr3g079620	serine carboxypeptidase-like protein	chr3	35933297 - 35935921	-	Medtr3g079620.1	TC0300005387.mtr.1	Medtr3g079620.1	http://www.medicagogenome.org/feature/Medtr3g079620.1	serine carboxypeptidase-like protein HC chr3:35935921-35933297	1	0	100	1512	2727.98	Medtr3g079620.1	serine carboxypeptidase-like protein	Mtr.40285.1.S1_at	1	0	88.1423	1491	1943.51	TC0300005387.mtr.1	http://www.uniprot.org/uniprot/P52711	P52711	RecName: Full=Serine carboxypeptidase II-3; AltName: Full=CP-MII.3; Contains: RecName: Full=Serine carboxypeptidase II-3 chain A; Contains: RecName: Full=Serine carboxypeptidase II-3 chain B; Flags: Precursor	1	1.14407e-173	52.6419	65.5577	493	506.908
TC0600000634.mtr.1	MtVapyrin	Medtr6g027840.1	http://www.medicagogenome.org/feature/Medtr6g027840.1	ankyrin repeat RF-like protein, putative HC chr6:9767853-9770137	8.95	5.93	0.42	0.2	8.07	0.000378	0.04706	Medtr6g027840	ankyrin repeat RF-like protein, putative	chr6	9767853 - 9770137	+	Medtr6g027840.1	TC0600000634.mtr.1	Medtr6g027840.1	http://www.medicagogenome.org/feature/Medtr6g027840.1	ankyrin repeat RF-like protein, putative HC chr6:9767853-9770137	1	0	100	1626	2933.56	Medtr6g027840.1	ankyrin repeat RF-like protein, putative	Mtr.42828.1.S1_at	3	0	99.1515	824	1449.39	TC0600000634.mtr.1	http://www.uniprot.org/uniprot/Q4UMH6	Q4UMH6	RecName: Full=Putative ankyrin repeat protein RF_0381	7	2.57819e-38	30.9942	51.2605	384	157.532
TCscaffold032800000003.mtr.1		Medtr0328s0040.1	http://www.medicagogenome.org/feature/Medtr0328s0040.1	AhpC/TSA antioxidant enzyme HC scaffold0328:15405-12609	5.56	2.55	0.24	0.07	8.05	2.6e-05	0.01486	Medtr0328s0040	AhpC/TSA antioxidant enzyme	scaffold0328	12609 - 15405	-	Medtr0328s0040.1	TCscaffold032800000003.mtr.1	Medtr0328s0040.1	http://www.medicagogenome.org/feature/Medtr0328s0040.1	AhpC/TSA antioxidant enzyme HC scaffold0328:15405-12609	1	0	100	1272	2295.17	Medtr0328s0040.1	AhpC	Mtr.43666.1.S1_at	1	1.1591	95.4545	22	35.5503	TCscaffold032800000003.mtr.1	http://www.uniprot.org/uniprot/Q6AXX6	Q6AXX6	RecName: Full=Redox-regulatory protein FAM213A; AltName: Full=Peroxiredoxin-like 2 activated in M-CSF stimulated monocytes; Short=Protein PAMM; AltName: Full=Sperm head protein 1	1	1.3361e-27	35.3234	52.7363	182	113.62
TC0300005386.mtr.1		Medtr3g079600.1	http://www.medicagogenome.org/feature/Medtr3g079600.1	serine carboxypeptidase-like protein HC chr3:35929278-35926473	9.3	6.29	0.3	0.41	8.03	0.00054	0.052753	Medtr3g079600	serine carboxypeptidase-like protein	chr3	35926473 - 35929278	-	Medtr3g079600.1	TC0300005386.mtr.1	Medtr3g079600.1	http://www.medicagogenome.org/feature/Medtr3g079600.1	serine carboxypeptidase-like protein HC chr3:35929278-35926473	1	0	100	1494	2695.52	Medtr3g079600.1	serine carboxypeptidase-like protein	Mtr.40285.1.S1_at	1	0	87.7158	1491	1880.4	TC0300005386.mtr.1	http://www.uniprot.org/uniprot/Q0WRX3	Q0WRX3	RecName: Full=Serine carboxypeptidase-like 40; Flags: Precursor	1	9.6121e-176	55.2239	68.4435	463	511.146
TSUnmappedRC00005973.mtr.1		Medtr5g040550.1	http://www.medicagogenome.org/feature/Medtr5g040550.1	disease resistance protein (TIR-NBS-LRR class) LC chr5:17816850-17819454	5.09	2.09	0.42	0.11	7.99	0.000312	0.043021					---		TSUnmappedRC00005973.mtr.1	Medtr5g040550.1	http://www.medicagogenome.org/feature/Medtr5g040550.1	disease resistance protein (TIR-NBS-LRR class) LC chr5:17816850-17819454	1	0.598	88.889	27	35.55	Mt4-unmapped-5973-rc	Unmapped Bottom-Strand Novel Transcript PUT-169a-Medicago_truncatula-24166962	Mtr.8320.1.S1_at	1	0	100	524	946.252	TSUnmappedRC00005973.mtr.1	http://www.uniprot.org/uniprot/	not available	not available	0
TC0700004276.mtr.1		Medtr7g061780.1	http://www.medicagogenome.org/feature/Medtr7g061780.1	S54 family peptidase HC chr7:22356603-22354034	6.42	3.42	0.33	0.11	7.96	0.000113	0.027566	Medtr7g061780	S54 family peptidase	chr7	22354034 - 22356603	-	Medtr7g061780.1	TC0700004276.mtr.1	Medtr7g061780.1	http://www.medicagogenome.org/feature/Medtr7g061780.1	S54 family peptidase HC chr7:22356603-22354034	1	0	100	1008	1819.08	Medtr7g061780.1	S54 family peptidase	Mtr.43519.1.S1_at	1	7.9816e-65	70.3297	542	248.348	TC0700004276.mtr.1	http://www.uniprot.org/uniprot/Q0WQX7	Q0WQX7	RecName: Full=RHOMBOID-like protein 1; Short=AtRBL1	2	5.97535e-135	64.8464	77.8157	289	396.356
TC0300005462.mtr.1		Medtr3g081140.1	http://www.medicagogenome.org/feature/Medtr3g081140.1	cysteine-rich TM module stress tolerance protein HC chr3:36752470-36751136	6.19	3.2	0.62	0.54	7.94	0.002076	0.088898	Medtr3g081140	cysteine-rich TM module stress tolerance protein	chr3	36751136 - 36752470	-	Medtr3g081140.1	TC0300005462.mtr.1	Medtr3g081140.1	http://www.medicagogenome.org/feature/Medtr3g081140.1	cysteine-rich TM module stress tolerance protein HC chr3:36752470-36751136	1	1.317e-96	100	195	352.943	Medtr3g081140.1	cysteine-rich TM module stress tolerance protein	Mtr.35830.1.S1_at	1	0	100	426	769.521	TC0300005462.mtr.1	http://www.uniprot.org/uniprot/Q46817	Q46817	RecName: Full=Guanine/hypoxanthine permease GhxQ	1	0.06318	36.9231	50.7692	65	36.1946
TC0200001694.mtr.1		Medtr2g460730.1	http://www.medicagogenome.org/feature/Medtr2g460730.1	AP2-type transcription factor HC chr2:25049516-25052612	7.86	4.88	0.44	0.09	7.92	0.000268	0.041292	Medtr2g460730	AP2-type transcription factor	chr2	25049516 - 25052612	+	Medtr2g460730.1	TC0200001694.mtr.1	Medtr2g460730.1	http://www.medicagogenome.org/feature/Medtr2g460730.1	AP2-type transcription factor HC chr2:25049516-25052612	1	0	100	1092	1970.57	Medtr2g460730.1	AP2-type transcription factor	Mtr.15867.1.S1_at	1	0	77.2678	894	691.977	TC0200001694.mtr.1	http://www.uniprot.org/uniprot/Q94AN4	Q94AN4	RecName: Full=AP2-like ethylene-responsive transcription factor At1g16060	1	4.57659e-106	56.7797	69.4915	326	322.398
TC0700004301.mtr.1		Medtr7g062570.1	http://www.medicagogenome.org/feature/Medtr7g062570.1	2OG-Fe(II) oxygenase family oxidoreductase HC chr7:22776837-22774969	6.92	3.93	0.48	0.48	7.9	0.001291	0.07322	Medtr7g062570	2OG-Fe(II) oxygenase family oxidoreductase	chr7	22774969 - 22776837	-	Medtr7g062570.1	TC0700004301.mtr.1	Medtr7g062570.1	http://www.medicagogenome.org/feature/Medtr7g062570.1	2OG-Fe(II) oxygenase family oxidoreductase HC chr7:22776837-22774969	1	0	100	1077	1943.51	Medtr7g062570.1	2OG-Fe(II) oxygenase family oxidoreductase	Mtr.40380.1.S1_at	1	0	87.5933	1072	1333.98	TC0700004301.mtr.1	http://www.uniprot.org/uniprot/Q39224	Q39224	RecName: Full=Protein SRG1; Short=AtSRG1; AltName: Full=Protein SENESCENCE-RELATED GENE 1	1	2.52908e-92	41.6667	63.2184	348	287.345
TC0400002865.mtr.1		Medtr4g109150.1	http://www.medicagogenome.org/feature/Medtr4g109150.1	WEAK movement UNDER BLUE LIGHT-like protein HC chr4:45283948-45285675	6.01	3.04	0.53	0.3	7.84	0.001021	0.067081	Medtr4g109150	WEAK movement UNDER BLUE LIGHT-like protein	chr4	45283948 - 45285675	+	Medtr4g109150.1	TC0400002865.mtr.1	Medtr4g109150.1	http://www.medicagogenome.org/feature/Medtr4g109150.1	WEAK movement UNDER BLUE LIGHT-like protein HC chr4:45283948-45285675	1	0	100	1482	2673.88	Medtr4g109150.1	WEAK movement UNDER BLUE LIGHT-like protein	Mtr.36853.1.S1_at	1	0.00912834	90.625	30	42.7638	TC0400002865.mtr.1	http://www.uniprot.org/uniprot/Q9SZB6	Q9SZB6	RecName: Full=Protein WEAK CHLOROPLAST MOVEMENT UNDER BLUE LIGHT-like 1; Short=Protein WEL1	1	0.000898973	24.6073	47.1204	362	45.8246
TC0500005012.mtr.1		Medtr5g075400.1	http://www.medicagogenome.org/feature/Medtr5g075400.1	hypothetical protein HC chr5:32055351-32052824	7.04	4.08	0.12	0.19	7.8	2e-05	0.012805	Medtr5g075400	hypothetical protein	chr5	32052824 - 32055351	-	Medtr5g075400.1	TC0500005012.mtr.1	Medtr5g075400.1	http://www.medicagogenome.org/feature/Medtr5g075400.1	hypothetical protein HC chr5:32055351-32052824	2	0	100	945	1705.47	Medtr5g075400.1	hypothetical protein	Mtr.45869.1.S1_at	2	0	100	945	1705.47	TC0500005012.mtr.1	http://www.uniprot.org/uniprot/Q9C516	Q9C516	RecName: Full=Extra-large guanine nucleotide-binding protein 3; AltName: Full=Extra-large GTP-binding protein 3; Short=Extra-large G-protein 3	1	1.38171e-05	32.5	47.5	80	50.8322
TSUnmapped00002612.mtr.1		Medtr6g088250.3	http://www.medicagogenome.org/feature/Medtr6g088250.3	disease resistance protein (TIR-NBS-LRR class), putative LC chr6:33403560-33397535	5.57	2.61	0.95	0.22	7.79	0.005517	0.133748					---		TSUnmapped00002612.mtr.1	Medtr6g088250.3	http://www.medicagogenome.org/feature/Medtr6g088250.3	disease resistance protein (TIR-NBS-LRR class), putative LC chr6:33403560-33397535	1	0.169	84.848	33	37.354	Mt4-unmapped-2612	Unmapped Top-Strand Novel Transcript PUT-169a-Medicago_truncatula-46907	Mtr.42806.1.S1_at	1	0	100	537	969.695	TSUnmapped00002612.mtr.1	http://www.uniprot.org/uniprot/Q3MHM7	Q3MHM7	RecName: Full=60S ribosomal protein L35	1	1.63661e-38	58.8235	70.5882	123	134.035
TC0300001178.mtr.1		Medtr3g461000.1	http://www.medicagogenome.org/feature/Medtr3g461000.1	ATP-dependent Clp protease ATP-binding subunit, putative HC chr3:24065055-24068423	5.31	2.35	0.94	0.06	7.77	0.00639	0.140657	Medtr3g461000	ATP-dependent Clp protease ATP-binding subunit, putative	chr3	24065055 - 24068423	+	Medtr3g461000.1	TC0300001178.mtr.1	Medtr3g461000.1	http://www.medicagogenome.org/feature/Medtr3g461000.1	ATP-dependent Clp protease ATP-binding subunit, putative HC chr3:24065055-24068423	1	0	100	2433	4388.88	Medtr3g461000.1	ATP-dependent Clp protease ATP-binding subunit, putative	Mtr.20897.1.S1_at	2	0	100	1963	3541.3	TC0300001178.mtr.1	http://www.uniprot.org/uniprot/Q9FI56	Q9FI56	RecName: Full=Chaperone protein ClpC1, chloroplastic; AltName: Full=ATP-dependent Clp protease ATP-binding subunit ClpC homolog 1; AltName: Full=Casein lytic proteinase C1; AltName: Full=Protein DE-REGULATED CAO ACCUMULATION 1; AltName: Full=Protein IRON-RESCUED MUTANT 1; Flags: Precursor	1	0	53.9394	70.5455	816	844.729
TC0500004662.mtr.1		Medtr5g063930.1	http://www.medicagogenome.org/feature/Medtr5g063930.1	major intrinsic protein (MIP) family transporter HC chr5:26519938-26517983	8	5.06	0.25	0.54	7.67	0.000923	0.064046	Medtr5g063930	major intrinsic protein (MIP) family transporter	chr5	26517983 - 26519938	-	Medtr5g063930.1	TC0500004662.mtr.1	Medtr5g063930.1	http://www.medicagogenome.org/feature/Medtr5g063930.1	major intrinsic protein (MIP) family transporter HC chr5:26519938-26517983	1	0	100	789	1424.14	Medtr5g063930.1	major intrinsic protein (MIP) family transporter	Mtr.7596.1.S1_at	1	0	99.4854	583	1038.22	TC0500004662.mtr.1	http://www.uniprot.org/uniprot/P08995	P08995	RecName: Full=Nodulin-26; Short=N-26	1	2.25017e-67	48.2625	63.7066	249	218.394
TSUnmapped00002619.mtr.1		Medtr7g007760.1	http://www.medicagogenome.org/feature/Medtr7g007760.1	palmitoyl protein thioesterase family protein HC chr7:1644876-1653485	6.43	3.49	0.28	0.09	7.67	6.7e-05	0.022434					---		TSUnmapped00002619.mtr.1	Medtr7g007760.1	http://www.medicagogenome.org/feature/Medtr7g007760.1	palmitoyl protein thioesterase family protein HC chr7:1644876-1653485	1	0.572	95.455	22	35.55	Mt4-unmapped-2619	Unmapped Top-Strand Novel Transcript PUT-169a-Medicago_truncatula-14187	Mtr.7789.1.S1_at	1	0	100	505	908.381	TSUnmapped00002619.mtr.1	http://www.uniprot.org/uniprot/Q5R4S2	Q5R4S2	RecName: Full=Beta-1,4-glucuronyltransferase 1; AltName: Full=I-beta-1,3-N-acetylglucosaminyltransferase; Short=iGnT; AltName: Full=N-acetyllactosaminide beta-1,3-N-acetylglucosaminyltransferase; AltName: Full=Poly-N-acetyllactosamine extension enzyme; AltName: Full=UDP-GlcNAc:betaGal beta-1,3-N-acetylglucosaminyltransferase 1	1	0.00022227	36.9863	57.5342	73	43.8986
TSUnmapped00005949.mtr.1		Medtr3g082050.1	http://www.medicagogenome.org/feature/Medtr3g082050.1	ZIP zinc/iron transport family protein HC chr3:37017472-37020905	5.34	2.4	0.27	0.11	7.67	7e-05	0.023056					---		TSUnmapped00005949.mtr.1	Medtr3g082050.1	http://www.medicagogenome.org/feature/Medtr3g082050.1	ZIP zinc/iron transport family protein HC chr3:37017472-37020905	1	0.031	68.696	114	39.157	Mt4-unmapped-5949	Unmapped Top-Strand Novel Transcript PUT-169a-Medicago_truncatula-3020	Mtr.31221.1.S1_at	1	4.16104e-164	100	319	576.561	TSUnmapped00005949.mtr.1	http://www.uniprot.org/uniprot/P32804	P32804	RecName: Full=Zinc-regulated transporter 1; AltName: Full=High-affinity zinc transport protein ZRT1	1	1.27024e-21	57.9545	68.1818	87	91.6633
TC0400003671.mtr.1		Medtr4g005230.1	http://www.medicagogenome.org/feature/Medtr4g005230.1	cytochrome P450 family 88 protein LC chr4:131589-124806	5.54	2.6	0.33	0.04	7.64	9.7e-05	0.026358	Medtr4g005230	cytochrome P450 family 88 protein	chr4	124806 - 131589	-	Medtr4g005230.1	TC0400003671.mtr.1	Medtr4g005230.1	http://www.medicagogenome.org/feature/Medtr4g005230.1	cytochrome P450 family 88 protein LC chr4:131589-124806	1	0	100	1464	2641.42	Medtr4g005230.1	cytochrome P450 family 88 protein	Mtr.18631.1.S1_at	1	0	100	969	1748.75	TC0400003671.mtr.1	http://www.uniprot.org/uniprot/B5BSX1	B5BSX1	RecName: Full=Beta-amyrin 11-oxidase; AltName: Full=Cytochrome P450 88D6	1	0	60.7724	76.626	491	634.41
TSUnmappedRC00004570.mtr.1		not available	http://www.medicagogenome.org/feature/not available		5.66	2.75	0.67	1.53	7.55	0.126888	0.455025					---		TSUnmappedRC00004570.mtr.1	not available	http://www.medicagogenome.org/feature/not available		0					Mt4-unmapped-4570-rc	Unmapped Bottom-Strand Novel Transcript PUT-169a-Medicago_truncatula-27835	not available	0					TSUnmappedRC00004570.mtr.1	http://www.uniprot.org/uniprot/	not available	not available	0
TC0200001769.mtr.1		Medtr2g062560.1	http://www.medicagogenome.org/feature/Medtr2g062560.1	glycoside hydrolase family 20 domain protein HC chr2:26410129-26414001	7.78	4.86	0.06	0.03	7.54	2.18e-07	0.00437	Medtr2g062560	glycoside hydrolase family 20 domain protein	chr2	26410129 - 26414001	+	Medtr2g062560.1	TC0200001769.mtr.1	Medtr2g062560.1	http://www.medicagogenome.org/feature/Medtr2g062560.1	glycoside hydrolase family 20 domain protein HC chr2:26410129-26414001	1	0	100	1707	3079.64	Medtr2g062560.1	glycoside hydrolase family 20 domain protein	Mtr.16760.1.S1_at	1	0	100	1707	3079.64	TC0200001769.mtr.1	http://www.uniprot.org/uniprot/Q9SYK0	Q9SYK0	RecName: Full=Beta-hexosaminidase 2; AltName: Full=Beta-GlcNAcase 2; AltName: Full=Beta-N-acetylhexosaminidase 2; AltName: Full=Beta-hexosaminidase 3; Short=AtHEX3; AltName: Full=N-acetyl-beta-glucosaminidase 2; Flags: Precursor	1	0	62.7383	76.4298	568	753.821
TCscaffold026200000004.mtr.1		Medtr0262s0060.1	http://www.medicagogenome.org/feature/Medtr0262s0060.1	SPX domain protein HC scaffold0262:17184-15322	6.07	3.15	0.68	0.25	7.54	0.003736	0.114391	Medtr0262s0060	SPX domain protein	scaffold0262	15322 - 17184	-	Medtr0262s0060.1	TCscaffold026200000004.mtr.1	Medtr0262s0060.1	http://www.medicagogenome.org/feature/Medtr0262s0060.1	SPX domain protein HC scaffold0262:17184-15322	1	0	100	660	1191.51	Medtr0262s0060.1	SPX domain protein	Mtr.9676.1.S1_at	1	1.23023e-55	70.2273	440	217.691	TCscaffold026200000004.mtr.1	http://www.uniprot.org/uniprot/Q7Y0F6	Q7Y0F6	RecName: Full=SPX domain-containing protein 5; AltName: Full=Protein SPX DOMAIN GENE 5; Short=OsSPX5 >gi|306756004|sp|A2XHU0.1|SPX5_ORYSI RecName: Full=SPX domain-containing protein 5; AltName: Full=Protein SPX DOMAIN GENE 5; Short=OsSPX5	1	9.81078e-46	41.3333	58.2222	209	160.999
TC0400001787.mtr.1		Medtr4g075570.1	http://www.medicagogenome.org/feature/Medtr4g075570.1	major intrinsic protein (MIP) family transporter HC chr4:28881013-28882292	5.26	2.36	0.41	0.08	7.47	0.000183	0.034976	Medtr4g075570	major intrinsic protein (MIP) family transporter	chr4	28881013 - 28882292	+	Medtr4g075570.1	TC0400001787.mtr.1	Medtr4g075570.1	http://www.medicagogenome.org/feature/Medtr4g075570.1	major intrinsic protein (MIP) family transporter HC chr4:28881013-28882292	1	0	100	990	1786.62	Medtr4g075570.1	major intrinsic protein (MIP) family transporter	Mtr.27208.1.S1_at	1	0	88.7395	595	771.325	TC0400001787.mtr.1	http://www.uniprot.org/uniprot/P55088	P55088	RecName: Full=Aquaporin-4; Short=AQP-4; AltName: Full=Mercurial-insensitive water channel; Short=MIWC; AltName: Full=WCH4	1	4.27101e-20	28.5714	48.3193	215	92.0485
TSUnmapped00007654.mtr.1		Medtr8g066295.1	http://www.medicagogenome.org/feature/Medtr8g066295.1	Nodule Cysteine-Rich (NCR) secreted peptide HC chr8:27560673-27560370	6.36	3.46	0.85	0.16	7.47	0.007297	0.147719					---		TSUnmapped00007654.mtr.1	Medtr8g066295.1	http://www.medicagogenome.org/feature/Medtr8g066295.1	Nodule Cysteine-Rich (NCR) secreted peptide HC chr8:27560673-27560370	1	2.23	88.462	26	33.747	Mt4-unmapped-7654	Unmapped Top-Strand Novel Transcript PUT-169a-Medicago_truncatula-49504	Mtr.36017.1.S1_at	1	0	89.0411	569	744.274	TSUnmapped00007654.mtr.1	http://www.uniprot.org/uniprot/O22504	O22504	RecName: Full=Glutamine synthetase cytosolic isozyme; AltName: Full=GS1; AltName: Full=Glutamate--ammonia ligase	1	6.73173	28.8462	44.2308	50	30.8018
TC0200004268.mtr.1		Medtr2g044100.1	http://www.medicagogenome.org/feature/Medtr2g044100.1	GDSL-like lipase/acylhydrolase HC chr2:19176099-19173412	8.64	5.74	0.46	0.33	7.44	0.001191	0.071071	Medtr2g044100	GDSL-like lipase/acylhydrolase	chr2	19173412 - 19176099	-	Medtr2g044100.1	TC0200004268.mtr.1	Medtr2g044100.1	http://www.medicagogenome.org/feature/Medtr2g044100.1	GDSL-like lipase/acylhydrolase HC chr2:19176099-19173412	1	0	100	1194	2154.51	Medtr2g044100.1	GDSL-like lipase	Mtr.11034.1.S1_at	1	0	99.881	840	1510.71	TC0200004268.mtr.1	http://www.uniprot.org/uniprot/Q9SSA7	Q9SSA7	RecName: Full=GDSL esterase/lipase 5; AltName: Full=Extracellular lipase 5; Flags: Precursor	1	2.60449e-106	45.9103	64.1161	368	325.479
TC0700000563.mtr.1		Medtr7g028805.1	http://www.medicagogenome.org/feature/Medtr7g028805.1	transmembrane protein, putative HC chr7:9930700-9931125	6.97	4.09	0.27	0.12	7.4	8.5e-05	0.024562	Medtr7g028805	transmembrane protein, putative	chr7	9930700 - 9931125	+	Medtr7g028805.1	TC0700000563.mtr.1	Medtr7g028805.1	http://www.medicagogenome.org/feature/Medtr7g028805.1	transmembrane protein, putative HC chr7:9930700-9931125	1	0	100	426	769.521	Medtr7g028805.1	transmembrane protein, putative	Mtr.13239.1.S1_at	1	9.98012e-15	73.1343	134	80.6345	TC0700000563.mtr.1	http://www.uniprot.org/uniprot/F4IQV7	F4IQV7	RecName: Full=Preprotein translocase subunit SCY2, chloroplastic; AltName: Full=Protein EMBRYO DEFECTIVE 2289; Flags: Precursor	1	1.06973	22.0183	43.1193	109	32.7278
TC0600003690.mtr.1		Medtr6g086625.1	http://www.medicagogenome.org/feature/Medtr6g086625.1	alpha-galactosidase-like protein HC chr6:32602746-32599747	5.32	2.44	0.31	0.11	7.37	8.5e-05	0.024562	Medtr6g086625	alpha-galactosidase-like protein	chr6	32599747 - 32602746	-	Medtr6g086625.1	TC0600003690.mtr.1	Medtr6g086625.1	http://www.medicagogenome.org/feature/Medtr6g086625.1	alpha-galactosidase-like protein HC chr6:32602746-32599747	1	0	100	1227	2214.02	Medtr6g086625.1	alpha-galactosidase-like protein	Mtr.18319.1.S1_at	1	0	81.8596	1097	1090.52	TC0600003690.mtr.1	http://www.uniprot.org/uniprot/P14749	P14749	RecName: Full=Alpha-galactosidase; AltName: Full=Alpha-D-galactoside galactohydrolase; AltName: Full=Melibiase; Flags: Precursor	1	0	80.8824	88.9706	404	695.271
TSUnmapped00003271.mtr.1		Medtr0002s0390.1	http://www.medicagogenome.org/feature/Medtr0002s0390.1	maturase K domain protein HC scaffold0002:203461-201926	5.75	2.87	1.02	0.27	7.36	0.009985	0.167754					---		TSUnmapped00003271.mtr.1	Medtr0002s0390.1	http://www.medicagogenome.org/feature/Medtr0002s0390.1	maturase K domain protein HC scaffold0002:203461-201926	1	0.055	92.308	26	39.157	Mt4-unmapped-3271	Unmapped Top-Strand Novel Transcript PUT-169a-Medicago_truncatula-31728	Mtr.7277.1.S1_at	1	0	99.6569	581	1036.42	TSUnmapped00003271.mtr.1	http://www.uniprot.org/uniprot/	not available	not available	0
TCscaffold053600000001.mtr.1		Medtr0536s0010.1	http://www.medicagogenome.org/feature/Medtr0536s0010.1	UDP-glucosyltransferase family protein HC scaffold0536:470-1930	5.83	2.96	0.48	0.66	7.28	0.00418	0.120358	Medtr0536s0010	UDP-glucosyltransferase family protein	scaffold0536	470 - 1930	+	Medtr0536s0010.1	TCscaffold053600000001.mtr.1	Medtr0536s0010.1	http://www.medicagogenome.org/feature/Medtr0536s0010.1	UDP-glucosyltransferase family protein HC scaffold0536:470-1930	1	0	100	1461	2636.01	Medtr0536s0010.1	UDP-glucosyltransferase family protein	Mtr.9007.1.S1_at	1	0	72.819	1365	778.538	TCscaffold053600000001.mtr.1	http://www.uniprot.org/uniprot/Q2V6J9	Q2V6J9	RecName: Full=UDP-glucose flavonoid 3-O-glucosyltransferase 7; AltName: Full=Flavonol 3-O-glucosyltransferase 7; Short=FaGT7	1	4.10476e-120	43.0353	61.1227	470	367.851
TC0700001633.mtr.1		Medtr7g076960.1	http://www.medicagogenome.org/feature/Medtr7g076960.1	Ripening related protein family HC chr7:29066428-29067196	5.34	2.48	0.24	0.12	7.26	4.4e-05	0.018417	Medtr7g076960	Ripening related protein family	chr7	29066428 - 29067196	+	Medtr7g076960.1	TC0700001633.mtr.1	Medtr7g076960.1	http://www.medicagogenome.org/feature/Medtr7g076960.1	Ripening related protein family HC chr7:29066428-29067196	1	0	100	558	1007.57	Medtr7g076960.1	Ripening related protein family	Mtr.16295.1.S1_at	1	0	100	558	1007.57	TC0700001633.mtr.1	http://www.uniprot.org/uniprot/Q6H5X0	Q6H5X0	RecName: Full=Putative ripening-related protein 2; Flags: Precursor	1	1.61377e-51	47.1795	59.4872	190	172.555
TC0700002968.mtr.1		Medtr7g117280.1	http://www.medicagogenome.org/feature/Medtr7g117280.1	triacylglycerol lipase HC chr7:48446488-48452243	6.76	3.9	0.29	0.27	7.26	0.000212	0.036912	Medtr7g117280	triacylglycerol lipase	chr7	48446488 - 48452275	+	Medtr7g117280.1; Medtr7g117280.2	TC0700002968.mtr.1	Medtr7g117280.1	http://www.medicagogenome.org/feature/Medtr7g117280.1	triacylglycerol lipase HC chr7:48446488-48452243	1	0	100	2088	3766.72	Medtr7g117280.1	triacylglycerol lipase	Mtr.35500.1.S1_at	1	0	99.8869	884	1586.45	TC0700002968.mtr.1	http://www.uniprot.org/uniprot/P19515	P19515	RecName: Full=Lipase; AltName: Full=Triacylglycerol lipase; Flags: Precursor	1	4.40871e-05	31.3953	54.6512	85	50.447
TC0400003130.mtr.1		Medtr4g118840.1	http://www.medicagogenome.org/feature/Medtr4g118840.1	hypothetical protein HC chr4:49246937-49248284	6.11	3.25	0.65	0.41	7.24	0.002708	0.099377	Medtr4g118840	hypothetical protein	chr4	49246937 - 49248284	+	Medtr4g118840.1	TC0400003130.mtr.1	Medtr4g118840.1	http://www.medicagogenome.org/feature/Medtr4g118840.1	hypothetical protein HC chr4:49246937-49248284	3	0	100	945	1705.47	Medtr4g118840.1	hypothetical protein	Mtr.21659.1.S1_at	3	0	100	945	1705.47	TC0400003130.mtr.1	http://www.uniprot.org/uniprot/B4F777	B4F777	RecName: Full=High mobility group nucleosome-binding domain-containing protein 5; AltName: Full=Nucleosome-binding protein 1	2	0.0110688	47.2222	54.4715	123	40.817
TC0200001372.mtr.1		Medtr2g042570.1	http://www.medicagogenome.org/feature/Medtr2g042570.1	inter-alpha-trypsin inhibitor heavy chain-like protein HC chr2:18566744-18571686	5.41	2.57	0.14	0.16	7.18	2.2e-05	0.013501	Medtr2g042570	inter-alpha-trypsin inhibitor heavy chain-like protein	chr2	18566744 - 18571686	+	Medtr2g042570.1	TC0200001372.mtr.1	Medtr2g042570.1	http://www.medicagogenome.org/feature/Medtr2g042570.1	inter-alpha-trypsin inhibitor heavy chain-like protein HC chr2:18566744-18571686	1	0	100	2256	4069.69	Medtr2g042570.1	inter-alpha-trypsin inhibitor heavy chain-like protein	Mtr.2226.1.S1_at	1	2.31068e-101	72.1664	687	370.977	TC0200001372.mtr.1	http://www.uniprot.org/uniprot/A6X935	A6X935	RecName: Full=Inter alpha-trypsin inhibitor, heavy chain 4; Short=ITI heavy chain H4; Short=ITI-HC4; Short=Inter-alpha-inhibitor heavy chain 4; Flags: Precursor	1	1.5056e-18	26.7196	44.709	358	94.3597
TSUnmapped00005855.mtr.1		Medtr7g407010.1	http://www.medicagogenome.org/feature/Medtr7g407010.1	regulator of Vps4 activity in the MVB pathway protein HC chr7:1041779-1039059	7.56	4.72	0.22	0.17	7.18	4.9e-05	0.019547					---		TSUnmapped00005855.mtr.1	Medtr7g407010.1	http://www.medicagogenome.org/feature/Medtr7g407010.1	regulator of Vps4 activity in the MVB pathway protein HC chr7:1041779-1039059	1	0.067	95.833	24	39.157	Mt4-unmapped-5855	Unmapped Top-Strand Novel Transcript PUT-169a-Medicago_truncatula-18701	Mtr.11135.1.S1_at	1	0	99.7187	711	1274.46	TSUnmapped00005855.mtr.1	http://www.uniprot.org/uniprot/	not available	not available	0
TC0800001687.mtr.1		Medtr8g067990.1	http://www.medicagogenome.org/feature/Medtr8g067990.1	legume lectin beta domain protein HC chr8:28320155-28320988	5.16	2.32	0.68	0.14	7.15	0.002401	0.094493	Medtr8g067990	legume lectin beta domain protein	chr8	28320155 - 28320988	+	Medtr8g067990.1	TC0800001687.mtr.1	Medtr8g067990.1	http://www.medicagogenome.org/feature/Medtr8g067990.1	legume lectin beta domain protein HC chr8:28320155-28320988	2	0	100	798	1440.37	Medtr8g067990.1	legume lectin beta domain protein	Mtr.9563.1.S1_at	2	0	99.8299	588	1056.26	TC0800001687.mtr.1	http://www.uniprot.org/uniprot/Q39529	Q39529	RecName: Full=Agglutinin-2; AltName: Full=Agglutinin II; AltName: Full=ClAII; AltName: Full=LecClAII; Flags: Precursor	1	5.28328e-57	45.4874	61.0108	270	190.66
TC0400001737.mtr.1		Medtr4g074130.1	http://www.medicagogenome.org/feature/Medtr4g074130.1	gibberellin 2-beta-dioxygenase HC chr4:28190446-28193469	5.28	2.46	0.75	0.4	7.07	0.006319	0.140123	Medtr4g074130	gibberellin 2-beta-dioxygenase	chr4	28190446 - 28193469	+	Medtr4g074130.1	TC0400001737.mtr.1	Medtr4g074130.1	http://www.medicagogenome.org/feature/Medtr4g074130.1	gibberellin 2-beta-dioxygenase HC chr4:28190446-28193469	1	0	100	1038	1873.18	Medtr4g074130.1	gibberellin 2-beta-dioxygenase	Mtr.52127.1.S1_at	2	3.76086e-51	70.6573	421	203.264	TC0400001737.mtr.1	http://www.uniprot.org/uniprot/O49561	O49561	RecName: Full=Gibberellin 2-beta-dioxygenase 8; AltName: Full=GA 2-oxidase 8; AltName: Full=Gibberellin 2-beta-hydroxylase 8; AltName: Full=Gibberellin 2-oxidase 8	1	5.06189e-119	52.2255	67.6558	333	357.451
TC0100005186.mtr.1	MtGras5	Medtr1g069725.1	http://www.medicagogenome.org/feature/Medtr1g069725.1	GRAS family transcription factor HC chr1:30384606-30383115	6.01	3.2	0.44	0.54	7.01	0.004058	0.118857	Medtr1g069725	GRAS family transcription factor	chr1	30383115 - 30384606	-	Medtr1g069725.1	TC0100005186.mtr.1	Medtr1g069725.1	http://www.medicagogenome.org/feature/Medtr1g069725.1	GRAS family transcription factor HC chr1:30384606-30383115	1	0	100	1407	2538.63	Medtr1g069725.1	GRAS family transcription factor	Mtr.31955.1.S1_at	1	0	99.8035	509	913.791	TC0100005186.mtr.1	http://www.uniprot.org/uniprot/Q9M384	Q9M384	RecName: Full=Protein SCARECROW; Short=AtSCR; AltName: Full=GRAS family protein 20; Short=AtGRAS-20; AltName: Full=Protein SHOOT GRAVITROPISM 1	1	2.28927e-127	51.8987	70.6329	391	392.504
TSUnmapped00007604.mtr.1		Medtr7g074820.1	http://www.medicagogenome.org/feature/Medtr7g074820.1	dihydroflavonol reductase HC chr7:27983759-27986662	5.36	2.56	0.36	0.14	6.99	0.000269	0.041292					---		TSUnmapped00007604.mtr.1	Medtr7g074820.1	http://www.medicagogenome.org/feature/Medtr7g074820.1	dihydroflavonol reductase HC chr7:27983759-27986662	1	0.512	95.455	22	35.55	Mt4-unmapped-7604	Unmapped Top-Strand Novel Transcript PUT-169a-Medicago_truncatula-24105	Mtr.35406.1.S1_at	1	0	100	455	821.819	TSUnmapped00007604.mtr.1	http://www.uniprot.org/uniprot/P49090	P49090	RecName: Full=Asparagine synthetase [glutamine-hydrolyzing] 2; AltName: Full=Glutamine-dependent asparagine synthetase 2	1	6.5509e-20	56.9231	70.7692	65	90.1225
TC0800002867.mtr.1		Medtr8g107510.1	http://www.medicagogenome.org/feature/Medtr8g107510.1	potassium transporter-like protein HC chr8:45457929-45461875	8.59	5.79	0.12	0.05	6.95	3e-06	0.007327	Medtr8g107510	potassium transporter-like protein	chr8	45457929 - 45461875	+	Medtr8g107510.1	TC0800002867.mtr.1	Medtr8g107510.1	http://www.medicagogenome.org/feature/Medtr8g107510.1	potassium transporter-like protein HC chr8:45457929-45461875	1	0	100	2349	4237.4	Medtr8g107510.1	potassium transporter-like protein	Mtr.34174.1.S1_at	1	2.30297e-25	73.2323	198	118.505	TC0800002867.mtr.1	http://www.uniprot.org/uniprot/Q6YWQ4	Q6YWQ4	RecName: Full=Potassium transporter 25; AltName: Full=OsHAK25	1	0	45.8763	64.8196	747	691.804
TC0800001980.mtr.1		Medtr8g075990.1	http://www.medicagogenome.org/feature/Medtr8g075990.1	glycosyl hydrolase family 9 protein HC chr8:32142751-32146250	6.34	3.55	0.42	0.38	6.88	0.001189	0.071071	Medtr8g075990	glycosyl hydrolase family 9 protein	chr8	32142751 - 32146250	+	Medtr8g075990.1	TC0800001980.mtr.1	Medtr8g075990.1	http://www.medicagogenome.org/feature/Medtr8g075990.1	glycosyl hydrolase family 9 protein HC chr8:32142751-32146250	1	0	100	1605	2895.69	Medtr8g075990.1	glycosyl hydrolase family 9 protein	Mtr.18214.1.S1_at	1	0	100	1367	2466.49	TC0800001980.mtr.1	http://www.uniprot.org/uniprot/Q69SG5	Q69SG5	RecName: Full=Endoglucanase 24; AltName: Full=Endo-1,4-beta glucanase 24; Flags: Precursor	1	0	60.0386	75.8687	517	632.869
TSUnmapped00001249.mtr.1		Medtr7g032640.1	http://www.medicagogenome.org/feature/Medtr7g032640.1	alpha/beta-hydrolase superfamily protein HC chr7:11465263-11462321	5	2.23	0.73	0.06	6.84	0.003885	0.116341					---		TSUnmapped00001249.mtr.1	Medtr7g032640.1	http://www.medicagogenome.org/feature/Medtr7g032640.1	alpha/beta-hydrolase superfamily protein HC chr7:11465263-11462321	1	0.151	92.593	27	37.354	Mt4-unmapped-1249	Unmapped Top-Strand Novel Transcript PUT-169a-Medicago_truncatula-12502	Mtr.4821.1.S1_at	1	0	100	450	812.802	TSUnmapped00001249.mtr.1	http://www.uniprot.org/uniprot/O42700	O42700	RecName: Full=Transaldolase	1	4.05991e-75	68.323	85.7143	161	233.802
TC0100003276.mtr.1		Medtr1g115195.1	http://www.medicagogenome.org/feature/Medtr1g115195.1	glutathione S-transferase HC chr1:51864615-51865729	6.72	3.95	0.23	0.35	6.82	0.000316	0.043181	Medtr1g115195	glutathione S-transferase	chr1	51864615 - 51865729	+	Medtr1g115195.1	TC0100003276.mtr.1	Medtr1g115195.1	http://www.medicagogenome.org/feature/Medtr1g115195.1	glutathione S-transferase HC chr1:51864615-51865729	1	0	100	666	1202.33	Medtr1g115195.1	glutathione S-transferase	Mtr.37204.1.S1_at	1	0	99.7669	429	765.915	TC0100003276.mtr.1	http://www.uniprot.org/uniprot/Q03662	Q03662	RecName: Full=Probable glutathione S-transferase; AltName: Full=Auxin-induced protein PGNT1/PCNT110	1	4.47464e-61	47.9263	65.8986	213	201.06
TC0300005385.mtr.1	MtScp1	Medtr3g079590.1	http://www.medicagogenome.org/feature/Medtr3g079590.1	serine carboxypeptidase-like protein HC chr3:35922606-35919897	10.61	7.85	0.36	0.34	6.77	0.000829	0.061825	Medtr3g079590	serine carboxypeptidase-like protein	chr3	35919897 - 35922606	-	Medtr3g079590.1	TC0300005385.mtr.1	Medtr3g079590.1	http://www.medicagogenome.org/feature/Medtr3g079590.1	serine carboxypeptidase-like protein HC chr3:35922606-35919897	1	0	100	1488	2684.7	Medtr3g079590.1	serine carboxypeptidase-like protein	Mtr.40285.1.S1_at	1	0	99.7988	1491	2673.88	TC0300005385.mtr.1	http://www.uniprot.org/uniprot/P52711	P52711	RecName: Full=Serine carboxypeptidase II-3; AltName: Full=CP-MII.3; Contains: RecName: Full=Serine carboxypeptidase II-3 chain A; Contains: RecName: Full=Serine carboxypeptidase II-3 chain B; Flags: Precursor	1	7.5503e-175	54.1082	66.3327	489	509.605
TC0500003290.mtr.1		Medtr5g012270.1	http://www.medicagogenome.org/feature/Medtr5g012270.1	peptide/nitrate transporter HC chr5:3647379-3644799	5.48	2.73	0.3	0.04	6.73	7.8e-05	0.023626	Medtr5g012270	peptide/nitrate transporter	chr5	3644799 - 3647379	-	Medtr5g012270.1	TC0500003290.mtr.1	Medtr5g012270.1	http://www.medicagogenome.org/feature/Medtr5g012270.1	peptide/nitrate transporter HC chr5:3647379-3644799	1	0	100	1752	3160.79	Medtr5g012270.1	peptide	Mtr.11042.1.S1_at	1	0	73.56	1058	643.286	TC0500003290.mtr.1	http://www.uniprot.org/uniprot/Q05085	Q05085	RecName: Full=Protein NRT1/ PTR FAMILY 6.3; Short=AtNPF6.3; AltName: Full=Nitrate transporter 1.1; Short=AtNRT1; AltName: Full=Nitrate/chlorate transporter; AltName: Full=Protein CHLORINA 1	1	0	60.1027	76.1986	578	691.419
TCscaffold026200000001.mtr.1		Medtr0262s0020.1	http://www.medicagogenome.org/feature/Medtr0262s0020.1	plastocyanin-like domain protein HC scaffold0262:5148-5438	5.7	2.94	0.42	0.04	6.73	0.000318	0.043221	Medtr0262s0020	plastocyanin-like domain protein	scaffold0262	5148 - 5438	+	Medtr0262s0020.1	TCscaffold026200000001.mtr.1	Medtr0262s0020.1	http://www.medicagogenome.org/feature/Medtr0262s0020.1	plastocyanin-like domain protein HC scaffold0262:5148-5438	1	6.715e-149	100	291	526.067	Medtr0262s0020.1	plastocyanin-like domain protein	Mtr.15632.1.S1_at	1	7.04893e-135	96.5753	292	479.179	TCscaffold026200000001.mtr.1	http://www.uniprot.org/uniprot/Q07488	Q07488	RecName: Full=Blue copper protein; AltName: Full=Blue copper-binding protein; Short=AtBCB; AltName: Full=Phytocyanin 1; AltName: Full=Stellacyanin; Flags: Precursor	1	0.000795498	46.3415	63.4146	40	40.0466
TC0700001090.mtr.1		Medtr7g057900.1	http://www.medicagogenome.org/feature/Medtr7g057900.1	hypothetical protein LC chr7:20945872-20947041	5.31	2.57	0.62	0.16	6.69	0.001726	0.083705	Medtr7g057900	hypothetical protein	chr7	20945872 - 20947041	+	Medtr7g057900.1	TC0700001090.mtr.1	Medtr7g057900.1	http://www.medicagogenome.org/feature/Medtr7g057900.1	hypothetical protein LC chr7:20945872-20947041	11	0	100	1170	2111.23	Medtr7g057900.1	hypothetical protein	Mtr.38100.1.S1_at	1	0.304858	86.6667	30	37.3537	TC0700001090.mtr.1	http://www.uniprot.org/uniprot/Q9R1K2	Q9R1K2	RecName: Full=Teneurin-2; Short=Ten-2; AltName: Full=Neurestin; AltName: Full=Protein Odd Oz/ten-m homolog 2; AltName: Full=Tenascin-M2; Short=Ten-m2; AltName: Full=Teneurin transmembrane protein 2; Contains: RecName: Full=Ten-2, soluble form; Contains: RecName: Full=Ten-2 intracellular domain; Short=Ten-2 ICD	1	7.46413	24.0385	43.2692	98	32.7278
TC0400002717.mtr.1	MtRad1	Medtr4g104020.1	http://www.medicagogenome.org/feature/Medtr4g104020.1	GRAS family transcription factor HC chr4:43029167-43030858	7.16	4.43	0.5	0.23	6.67	0.001004	0.066808	Medtr4g104020	GRAS family transcription factor	chr4	43029167 - 43030858	+	Medtr4g104020.1	TC0400002717.mtr.1	Medtr4g104020.1	http://www.medicagogenome.org/feature/Medtr4g104020.1	GRAS family transcription factor HC chr4:43029167-43030858	1	0	100	1566	2825.36	Medtr4g104020.1	GRAS family transcription factor	Mtr.36004.1.S1_at	1	0	100	387	699.19	TC0400002717.mtr.1	http://www.uniprot.org/uniprot/Q9C8Y3	Q9C8Y3	RecName: Full=DELLA protein RGL1; AltName: Full=GRAS family protein 9; Short=AtGRAS-9; AltName: Full=RGA-like protein 1; Short=RGA-like protein	1	7.874e-71	36.5535	55.6136	359	242.276
TSUnmappedRC00006697.mtr.1		Medtr8g083170.1	http://www.medicagogenome.org/feature/Medtr8g083170.1	long-chain-fatty-acid CoA ligase (AMP-forming) HC chr8:35105064-35112698	4.8	2.06	0.29	0.19	6.67	0.000184	0.03505					---		TSUnmappedRC00006697.mtr.1	Medtr8g083170.1	http://www.medicagogenome.org/feature/Medtr8g083170.1	long-chain-fatty-acid CoA ligase (AMP-forming) HC chr8:35105064-35112698	1	1.093e-06	86.667	45	55.387	Mt4-unmapped-6697-rc	Unmapped Bottom-Strand Novel Transcript PUT-169a-Medicago_truncatula-2675	Mtr.37059.1.S1_at	1	0	100	894	1609.89	TSUnmappedRC00006697.mtr.1	http://www.uniprot.org/uniprot/Q9ULC5	Q9ULC5	RecName: Full=Long-chain-fatty-acid--CoA ligase 5; AltName: Full=Long-chain acyl-CoA synthetase 5; Short=LACS 5	1	3.82595e-49	38.5714	55	246	178.333
TC0400006968.mtr.1		Medtr4g123537.1	http://www.medicagogenome.org/feature/Medtr4g123537.1	peptide/nitrate transporter HC chr4:51361285-51358738	5.28	2.55	0.66	0.17	6.65	0.002821	0.101585	Medtr4g123537	peptide/nitrate transporter	chr4	51358738 - 51361285	-	Medtr4g123537.1	TC0400006968.mtr.1	Medtr4g123537.1	http://www.medicagogenome.org/feature/Medtr4g123537.1	peptide/nitrate transporter HC chr4:51361285-51358738	1	0	100	1848	3333.91	Medtr4g123537.1	peptide	Mtr.14133.1.S1_s_at	2	2.66801e-118	100	1526	426.881	TC0400006968.mtr.1	http://www.uniprot.org/uniprot/Q93VV5	Q93VV5	RecName: Full=Protein NRT1/ PTR FAMILY 4.3; Short=AtNPF4.3; AltName: Full=Nitrate transporter 1.14	1	2.23843e-133	39.0681	61.828	556	410.223
TC0700005084.mtr.1		Medtr7g086820.1	http://www.medicagogenome.org/feature/Medtr7g086820.1	peroxidase family protein HC chr7:33764919-33763582	5.84	3.11	0.53	0.26	6.62	0.00089	0.063154	Medtr7g086820	peroxidase family protein	chr7	33763582 - 33764919	-	Medtr7g086820.1	TC0700005084.mtr.1	Medtr7g086820.1	http://www.medicagogenome.org/feature/Medtr7g086820.1	peroxidase family protein HC chr7:33764919-33763582	1	0	100	948	1710.88	Medtr7g086820.1	peroxidase family protein	Mtr.22813.1.S1_at	1	3.39578e-107	79.3792	447	389.011	TC0700005084.mtr.1	http://www.uniprot.org/uniprot/Q93V93	Q93V93	RecName: Full=Peroxidase 44; Short=Atperox P44; AltName: Full=ATP35; Flags: Precursor	1	3.01419e-128	58.4127	71.4286	309	375.555
TC0700001448.mtr.1		Medtr7g071840.1	http://www.medicagogenome.org/feature/Medtr7g071840.1	wound-induced-like protein HC chr7:26649175-26649936	5.78	3.06	0.6	0.25	6.61	0.001303	0.073616	Medtr7g071840	wound-induced-like protein	chr7	26649175 - 26649936	+	Medtr7g071840.1	TC0700001448.mtr.1	Medtr7g071840.1	http://www.medicagogenome.org/feature/Medtr7g071840.1	wound-induced-like protein HC chr7:26649175-26649936	1	0	100	456	823.622	Medtr7g071840.1	wound-induced-like protein	Mtr.47022.1.S1_s_at	1	0	98.4649	456	791.162	TC0700001448.mtr.1	http://www.uniprot.org/uniprot/P20144	P20144	RecName: Full=Wound-induced protein 1	1	1.60371e-10	34.5455	51.8182	105	60.4622
TC0700002536.mtr.1		Medtr7g104360.1	http://www.medicagogenome.org/feature/Medtr7g104360.1	purple acid phosphatase superfamily protein HC chr7:42290323-42293494	7.01	4.3	0.25	0.33	6.56	0.000286	0.041695	Medtr7g104360	purple acid phosphatase superfamily protein	chr7	42290323 - 42293494	+	Medtr7g104360.1	TC0700002536.mtr.1	Medtr7g104360.1	http://www.medicagogenome.org/feature/Medtr7g104360.1	purple acid phosphatase superfamily protein HC chr7:42290323-42293494	1	0	100	1284	2316.81	Medtr7g104360.1	purple acid phosphatase superfamily protein	Mtr.927.1.S1_at	1	0	99.9123	1140	2051.72	TC0700002536.mtr.1	http://www.uniprot.org/uniprot/Q9LXI7	Q9LXI7	RecName: Full=Probable purple acid phosphatase 20; Flags: Precursor	1	0	62.7962	77.7251	421	549.28
TC0100002716.mtr.1		Medtr1g098300.1	http://www.medicagogenome.org/feature/Medtr1g098300.1	cyclin-dependent kinase HC chr1:44246833-44250756	6.47	3.76	0.34	0.4	6.55	0.000737	0.060392	Medtr1g098300	cyclin-dependent kinase	chr1	44246833 - 44250756	+	Medtr1g098300.1	TC0100002716.mtr.1	Medtr1g098300.1	http://www.medicagogenome.org/feature/Medtr1g098300.1	cyclin-dependent kinase HC chr1:44246833-44250756	1	0	100	1758	3171.61	Medtr1g098300.1	cyclin-dependent kinase	Mtr.20266.1.S1_at	1	0	100	1758	3171.61	TC0100002716.mtr.1	http://www.uniprot.org/uniprot/Q9ZVM9	Q9ZVM9	RecName: Full=Probable serine/threonine-protein kinase At1g54610	1	8.5251e-140	54.0816	71.6837	384	428.713
TCscaffold002100000008.mtr.1		Medtr0021s0370.1	http://www.medicagogenome.org/feature/Medtr0021s0370.1	clavaminate synthase-like plant protein HC scaffold0021:158580-161378	10.05	7.34	0.34	0.25	6.55	0.000457	0.049339	Medtr0021s0370	clavaminate synthase-like plant protein	scaffold0021	158580 - 161378	+	Medtr0021s0370.1	TCscaffold002100000008.mtr.1	Medtr0021s0370.1	http://www.medicagogenome.org/feature/Medtr0021s0370.1	clavaminate synthase-like plant protein HC scaffold0021:158580-161378	1	0	100	966	1743.34	Medtr0021s0370.1	clavaminate synthase-like plant protein	Mtr.8707.1.S1_at	1	0	100	1333	2405.18	TCscaffold002100000008.mtr.1	http://www.uniprot.org/uniprot/Q9LIG0	Q9LIG0	RecName: Full=Clavaminate synthase-like protein At3g21360	1	2.48893e-74	40.566	57.8616	317	242.662
TC0300004538.mtr.1		Medtr3g058390.1	http://www.medicagogenome.org/feature/Medtr3g058390.1	cytochrome P450 family 71 protein HC chr3:23147439-23145718	7.44	4.74	0.29	0.45	6.49	0.001053	0.06805	Medtr3g058390	cytochrome P450 family 71 protein	chr3	23145718 - 23147439	-	Medtr3g058390.1	TC0300004538.mtr.1	Medtr3g058390.1	http://www.medicagogenome.org/feature/Medtr3g058390.1	cytochrome P450 family 71 protein HC chr3:23147439-23145718	1	0	100	1524	2749.62	Medtr3g058390.1	cytochrome P450 family 71 protein	Mtr.2309.1.S1_at	1	0	99.8711	775	1391.68	TC0300004538.mtr.1	http://www.uniprot.org/uniprot/O22307	O22307	RecName: Full=Cytochrome P450 71D11	1	0	59.9593	76.8293	490	616.69
TSUnmapped00003275.mtr.1		Medtr4g063060.1	http://www.medicagogenome.org/feature/Medtr4g063060.1	60S ribosomal protein L23a-2 HC chr4:23319050-23321520	6.26	3.56	0.61	0.1	6.49	0.001337	0.074491					---		TSUnmapped00003275.mtr.1	Medtr4g063060.1	http://www.medicagogenome.org/feature/Medtr4g063060.1	60S ribosomal protein L23a-2 HC chr4:23319050-23321520	2	4.036e-29	95.238	230	129.325	Mt4-unmapped-3275	Unmapped Top-Strand Novel Transcript PUT-169a-Medicago_truncatula-24901	Mtr.12117.1.S1_at	1	0	100	599	1081.5	TSUnmapped00003275.mtr.1	http://www.uniprot.org/uniprot/Q10330	Q10330	RecName: Full=60S ribosomal protein L25-A	2	3.92707e-45	72.5	85.9649	80	120.553
TSUnmappedRC00001437.mtr.1		Medtr6g008430.1	http://www.medicagogenome.org/feature/Medtr6g008430.1	cytochrome P450 family protein HC chr6:2264314-2261074	4.87	2.18	1.04	0.06	6.45	0.024629	0.239511					---		TSUnmappedRC00001437.mtr.1	Medtr6g008430.1	http://www.medicagogenome.org/feature/Medtr6g008430.1	cytochrome P450 family protein HC chr6:2264314-2261074	1	0.086	90.625	31	37.354	Mt4-unmapped-1437-rc	Unmapped Bottom-Strand Novel Transcript PUT-169a-Medicago_truncatula-372	Mtr.13787.1.S1_at	1	2.57733e-140	98.951	285	497.213	TSUnmappedRC00001437.mtr.1	http://www.uniprot.org/uniprot/G4N5Q2	G4N5Q2	RecName: Full=C2H2 finger domain transcription factor CON7	1	5.4734e-24	68.6567	80.597	67	97.4413
TC0300002769.mtr.1		Medtr3g103960.1	http://www.medicagogenome.org/feature/Medtr3g103960.1	zinc finger CCCH domain protein HC chr3:47893265-47895263	8.12	5.43	0.44	0.28	6.42	0.00119	0.071071	Medtr3g103960	zinc finger CCCH domain protein	chr3	47893265 - 47895263	+	Medtr3g103960.1	TC0300002769.mtr.1	Medtr3g103960.1	http://www.medicagogenome.org/feature/Medtr3g103960.1	zinc finger CCCH domain protein HC chr3:47893265-47895263	1	0	100	837	1510.71	Medtr3g103960.1	zinc finger CCCH domain protein	Mtr.8678.1.S1_at	1	0	100	1112	2006.63	TC0300002769.mtr.1	http://www.uniprot.org/uniprot/Q9M0G2	Q9M0G2	RecName: Full=Zinc finger CCCH domain-containing protein 49; Short=AtC3H49	1	1.53784e-64	41.4566	52.1008	351	223.402
TC0200003405.mtr.1		Medtr2g016730.1	http://www.medicagogenome.org/feature/Medtr2g016730.1	AP2 domain class transcription factor HC chr2:5173691-5172338	6.01	3.33	0.31	0.2	6.41	0.000271	0.041292	Medtr2g016730	AP2 domain class transcription factor	chr2	5172338 - 5173691	-	Medtr2g016730.1	TC0200003405.mtr.1	Medtr2g016730.1	http://www.medicagogenome.org/feature/Medtr2g016730.1	AP2 domain class transcription factor HC chr2:5173691-5172338	1	0	100	1008	1819.08	Medtr2g016730.1	AP2 domain class transcription factor	Mtr.30274.1.S1_at	1	0	99.8792	828	1485.46	TC0200003405.mtr.1	http://www.uniprot.org/uniprot/Q6J9S1	Q6J9S1	RecName: Full=Ethylene-responsive transcription factor RAP2-11; AltName: Full=Protein RELATED TO APETALA2 11	1	1.58405e-24	67.6471	85.2941	68	105.531
TC0600000140.mtr.1		Medtr6g007690.1	http://www.medicagogenome.org/feature/Medtr6g007690.1	Serine/Threonine kinase family protein HC chr6:1785079-1788545	5.78	3.11	0.6	0.22	6.37	0.002971	0.103604	Medtr6g007690	Serine/Threonine kinase family protein	chr6	1785079 - 1788545	+	Medtr6g007690.1	TC0600000140.mtr.1	Medtr6g007690.1	http://www.medicagogenome.org/feature/Medtr6g007690.1	Serine/Threonine kinase family protein HC chr6:1785079-1788545	1	0	100	1089	1965.15	Medtr6g007690.1	Serine	Mtr.20292.1.S1_at	1	3.93355e-12	67.0683	248	73.4211	TC0600000140.mtr.1	http://www.uniprot.org/uniprot/Q8LKZ1	Q8LKZ1	RecName: Full=Nodulation receptor kinase; Flags: Precursor	1	8.16619e-66	37.1968	56.6038	366	229.18
TC0600001889.mtr.1		Medtr6g091980.1	http://www.medicagogenome.org/feature/Medtr6g091980.1	gamete-like protein HC chr6:34680127-34682652	5.63	2.96	0.36	0.48	6.37	0.001495	0.078677	Medtr6g091980	gamete-like protein	chr6	34680127 - 34682652	+	Medtr6g091980.1	TC0600001889.mtr.1	Medtr6g091980.1	http://www.medicagogenome.org/feature/Medtr6g091980.1	gamete-like protein HC chr6:34680127-34682652	1	0	100	1746	3149.97	Medtr6g091980.1	gamete-like protein	Mtr.47746.1.S1_at	2	8.25554e-93	93.3333	264	342.123	TC0600001889.mtr.1	http://www.uniprot.org/uniprot/Q681K7	Q681K7	RecName: Full=Protein GAMETE EXPRESSED 1; Flags: Precursor	1	2.23894e-175	48.2699	67.9931	573	516.924
TC0500000245.mtr.1	MtMYCREM	Medtr5g010590.2	http://www.medicagogenome.org/feature/Medtr5g010590.2	carboxy-terminal region remorin HC chr5:2869609-2871940	6.36	3.7	0.34	0.05	6.33	0.000149	0.031299	Medtr5g010590	carboxy-terminal region remorin	chr5	2869609 - 2871940	+	Medtr5g010590.1; Medtr5g010590.2	TC0500000245.mtr.1	Medtr5g010590.2	http://www.medicagogenome.org/feature/Medtr5g010590.2	carboxy-terminal region remorin HC chr5:2869609-2871940	1	0	100	585	1056.26	Medtr5g010590.1	carboxy-terminal region remorin	Mtr.11696.1.S1_at	2	0	100	598	1074.29	TC0500000245.mtr.1	http://www.uniprot.org/uniprot/P93788	P93788	RecName: Full=Remorin; AltName: Full=pp34	2	5.25267e-18	56.25	78.125	124	86.6557
TC0300000340.mtr.1		Medtr3g020880.1	http://www.medicagogenome.org/feature/Medtr3g020880.1	subtilisin inhibitor 1 HC chr3:6055504-6056068	8.63	5.97	0.68	0.08	6.32	0.002736	0.099879	Medtr3g020880	subtilisin inhibitor 1	chr3	6055504 - 6056068	+	Medtr3g020880.1	TC0300000340.mtr.1	Medtr3g020880.1	http://www.medicagogenome.org/feature/Medtr3g020880.1	subtilisin inhibitor 1 HC chr3:6055504-6056068	1	2.522e-124	100	246	444.915	Medtr3g020880.1	subtilisin inhibitor 1	Mtr.30156.1.S1_at	1	5.851e-30	70.0893	224	131.129	TC0300000340.mtr.1	http://www.uniprot.org/uniprot/P16064	P16064	RecName: Full=Subtilisin inhibitor 1; AltName: Full=ASI-I; AltName: Full=Subtilisin inhibitor I; Contains: RecName: Full=Subtilisin inhibitor 2; AltName: Full=ASI-II; AltName: Full=Subtilisin inhibitor II	1	2.4475e-20	55.5556	65.5556	90	84.3445
TC0500002823.mtr.1		Medtr5g094840.1	http://www.medicagogenome.org/feature/Medtr5g094840.1	cytochrome P450 family 71 protein HC chr5:41463196-41466146	5.92	3.26	0.9	0.58	6.32	0.020594	0.223197	Medtr5g094840	cytochrome P450 family 71 protein	chr5	41463196 - 41466146	+	Medtr5g094840.1	TC0500002823.mtr.1	Medtr5g094840.1	http://www.medicagogenome.org/feature/Medtr5g094840.1	cytochrome P450 family 71 protein HC chr5:41463196-41466146	1	0	100	1542	2782.08	Medtr5g094840.1	cytochrome P450 family 71 protein	Mtr.17121.1.S1_at	1	1.60248e-88	66.5879	1243	327.696	TC0500002823.mtr.1	http://www.uniprot.org/uniprot/A6YIH8	A6YIH8	RecName: Full=Premnaspirodiene oxygenase; Short=HPO; AltName: Full=Cytochrome P450 71D55	1	0	51.38	72.1868	470	529.25
TSUnmapped00005990.mtr.1		Medtr1g099840.1	http://www.medicagogenome.org/feature/Medtr1g099840.1	heat shock protein 81-2 HC chr1:45063354-45060414	5.18	2.52	0.56	0.38	6.31	0.001961	0.086988					---		TSUnmapped00005990.mtr.1	Medtr1g099840.1	http://www.medicagogenome.org/feature/Medtr1g099840.1	heat shock protein 81-2 HC chr1:45063354-45060414	1	2.549e-05	69.767	128	49.977	Mt4-unmapped-5990	Unmapped Top-Strand Novel Transcript PUT-169a-Medicago_truncatula-40141	Mtr.7507.1.S1_at	1	0	100	492	888.544	TSUnmapped00005990.mtr.1	http://www.uniprot.org/uniprot/Q18688	Q18688	RecName: Full=Heat shock protein 90; AltName: Full=Abnormal dauer formation protein 21	1	1.80608e-18	59.4937	72.1519	79	86.6557
TC0800000977.mtr.1		Medtr8g040940.2	http://www.medicagogenome.org/feature/Medtr8g040940.2	hypothetical protein LC chr8:15354196-15357869	6.64	3.99	0.29	0.44	6.3	0.001112	0.069933	Medtr8g040940	hypothetical protein	chr8	15354196 - 15357869	+	Medtr8g040940.1; Medtr8g040940.2	TC0800000977.mtr.1	Medtr8g040940.2	http://www.medicagogenome.org/feature/Medtr8g040940.2	hypothetical protein LC chr8:15354196-15357869	1	0	100	1063	1918.27	Medtr8g040940.1	hypothetical protein	Mtr.23054.1.S1_at	1	0.114265	87.8788	33	39.157	TC0800000977.mtr.1	http://www.uniprot.org/uniprot/B2ICI6	B2ICI6	RecName: Full=ATP synthase gamma chain; AltName: Full=ATP synthase F1 sector gamma subunit; AltName: Full=F-ATPase gamma subunit	1	1.64484	30.8725	45.6376	138	34.6538
TC0300004533.mtr.1		Medtr3g058250.1	http://www.medicagogenome.org/feature/Medtr3g058250.1	cytochrome P450 family 71 protein HC chr3:23040564-23038848	6.26	3.61	0.18	0.41	6.29	0.000413	0.047761	Medtr3g058250	cytochrome P450 family 71 protein	chr3	23038848 - 23040564	-	Medtr3g058250.1	TC0300004533.mtr.1	Medtr3g058250.1	http://www.medicagogenome.org/feature/Medtr3g058250.1	cytochrome P450 family 71 protein HC chr3:23040564-23038848	1	0	100	1515	2733.39	Medtr3g058250.1	cytochrome P450 family 71 protein	Mtr.2309.1.S1_at	1	0	94.7165	775	1211.35	TC0300004533.mtr.1	http://www.uniprot.org/uniprot/O22307	O22307	RecName: Full=Cytochrome P450 71D11	1	0	60.3272	78.1186	487	622.854
TC0200004131.mtr.1		Medtr2g038675.1	http://www.medicagogenome.org/feature/Medtr2g038675.1	receptor-like kinase HC chr2:16915332-16909067	5.02	2.37	0.42	0.12	6.27	0.000369	0.04652	Medtr2g038675	receptor-like kinase	chr2	16909067 - 16915332	-	Medtr2g038675.1	TC0200004131.mtr.1	Medtr2g038675.1	http://www.medicagogenome.org/feature/Medtr2g038675.1	receptor-like kinase HC chr2:16915332-16909067	1	0	100	1269	2289.76	Medtr2g038675.1	receptor-like kinase	Mtr.24464.1.S1_at	2	3.46957e-39	74.031	258	163.589	TC0200004131.mtr.1	http://www.uniprot.org/uniprot/C0LGH2	C0LGH2	RecName: Full=Probable LRR receptor-like serine/threonine-protein kinase At1g56130; Flags: Precursor	1	2.08205e-96	49.6667	71.3333	297	317.775
TC0700004876.mtr.1		Medtr7g080950.1	http://www.medicagogenome.org/feature/Medtr7g080950.1	UDP-glucosyltransferase family protein HC chr7:30856592-30853026	7.54	4.9	0.42	0.26	6.26	0.000818	0.061482	Medtr7g080950	UDP-glucosyltransferase family protein	chr7	30853026 - 30856592	-	Medtr7g080950.1	TC0700004876.mtr.1	Medtr7g080950.1	http://www.medicagogenome.org/feature/Medtr7g080950.1	UDP-glucosyltransferase family protein HC chr7:30856592-30853026	1	0	100	1380	2489.94	Medtr7g080950.1	UDP-glucosyltransferase family protein	Mtr.41983.1.S1_at	1	4.17008e-165	78.2303	709	581.971	TC0700004876.mtr.1	http://www.uniprot.org/uniprot/Q6VAA6	Q6VAA6	RecName: Full=UDP-glycosyltransferase 74G1	1	5.64749e-131	48.1153	64.745	447	394.045
TC0800003775.mtr.1		Medtr8g036050.1	http://www.medicagogenome.org/feature/Medtr8g036050.1	4-hydroxy-tetrahydrodipicolinate synthase HC chr8:13204086-13202212	6.03	3.39	0.16	0.23	6.23	6.7e-05	0.022434	Medtr8g036050	4-hydroxy-tetrahydrodipicolinate synthase	chr8	13202212 - 13204086	-	Medtr8g036050.1	TC0800003775.mtr.1	Medtr8g036050.1	http://www.medicagogenome.org/feature/Medtr8g036050.1	4-hydroxy-tetrahydrodipicolinate synthase HC chr8:13204086-13202212	1	0	100	924	1667.6	Medtr8g036050.1	4-hydroxy-tetrahydrodipicolinate synthase	Mtr.39486.1.S1_at	1	0	99.8897	907	1631.53	TC0800003775.mtr.1	http://www.uniprot.org/uniprot/Q9FVC8	Q9FVC8	RecName: Full=4-hydroxy-tetrahydrodipicolinate synthase 2, chloroplastic; Short=HTPA synthase 2; Flags: Precursor	1	1.74077e-145	62.8571	78.7302	315	424.861
TC0200002595.mtr.1		Medtr2g091165.1	http://www.medicagogenome.org/feature/Medtr2g091165.1	transmembrane protein, putative HC chr2:39295551-39297179	5.3	2.67	0.48	0.22	6.19	0.000805	0.061369	Medtr2g091165	transmembrane protein, putative	chr2	39295551 - 39297179	+	Medtr2g091165.1	TC0200002595.mtr.1	Medtr2g091165.1	http://www.medicagogenome.org/feature/Medtr2g091165.1	transmembrane protein, putative HC chr2:39295551-39297179	1	0	100	1629	2938.97	Medtr2g091165.1	transmembrane protein, putative	Mtr.30787.1.S1_at	1	0	95.5166	512	818.212	TC0200002595.mtr.1	http://www.uniprot.org/uniprot/B6V6V6	B6V6V6	RecName: Full=3-ketosteroid-9-alpha-monooxygenase, ferredoxin reductase component; AltName: Full=3-ketosteroid-9-alpha-hydroxylase, ferredoxin reductase component; Short=KSH; AltName: Full=Androsta-1,4-diene-3,17-dione 9-alpha-hydroxylase; AltName: Full=Rieske-type oxygenase; Short=RO	1	0.565459	28.2828	45.4545	99	36.5798
TC0700005482.mtr.1		Medtr7g098150.1	http://www.medicagogenome.org/feature/Medtr7g098150.1	peptide transporter HC chr7:39218359-39215366	9	6.38	0.37	0.38	6.16	0.001719	0.083621	Medtr7g098150	peptide transporter	chr7	39215366 - 39218359	-	Medtr7g098150.1	TC0700005482.mtr.1	Medtr7g098150.1	http://www.medicagogenome.org/feature/Medtr7g098150.1	peptide transporter HC chr7:39218359-39215366	1	0	100	1470	2652.24	Medtr7g098150.1	peptide transporter	Mtr.47098.1.S1_at	1	0	78.9357	1350	1142.82	TC0700005482.mtr.1	http://www.uniprot.org/uniprot/Q9FNL7	Q9FNL7	RecName: Full=Protein NRT1/ PTR FAMILY 5.2; Short=AtNPF5.2; AltName: Full=Peptide transporter PTR3-A; Short=AtPTR3	1	0	56.1728	72.2222	478	562.377
TC0700005483.mtr.1		Medtr7g098160.1	http://www.medicagogenome.org/feature/Medtr7g098160.1	peptide transporter HC chr7:39225457-39222635	8.22	5.6	0.43	0.41	6.15	0.002393	0.094405	Medtr7g098160	peptide transporter	chr7	39222635 - 39225457	-	Medtr7g098160.1	TC0700005483.mtr.1	Medtr7g098160.1	http://www.medicagogenome.org/feature/Medtr7g098160.1	peptide transporter HC chr7:39225457-39222635	1	0	100	1818	3279.81	Medtr7g098160.1	peptide transporter	Mtr.47098.1.S1_at	1	0	77.3295	1755	1357.42	TC0700005483.mtr.1	http://www.uniprot.org/uniprot/Q9FNL7	Q9FNL7	RecName: Full=Protein NRT1/ PTR FAMILY 5.2; Short=AtNPF5.2; AltName: Full=Peptide transporter PTR3-A; Short=AtPTR3	1	0	60.6586	76.2565	568	707.597
TC0600000831.mtr.1		Medtr6g037750.1	http://www.medicagogenome.org/feature/Medtr6g037750.1	receptor-like protein LC chr6:13470318-13474508	5.51	2.9	0.29	0.11	6.09	9.8e-05	0.026358	Medtr6g037750	receptor-like protein	chr6	13470318 - 13474508	+	Medtr6g037750.1	TC0600000831.mtr.1	Medtr6g037750.1	http://www.medicagogenome.org/feature/Medtr6g037750.1	receptor-like protein LC chr6:13470318-13474508	7	0	100	3618	6525.87	Medtr6g037750.1	receptor-like protein	Mtr.22108.1.S1_x_at	7	0	86.6667	3048	3476.38	TC0600000831.mtr.1	http://www.uniprot.org/uniprot/C0LGQ5	C0LGQ5	RecName: Full=LRR receptor-like serine/threonine-protein kinase GSO1; AltName: Full=Protein GASSHO 1; AltName: Full=Protein SCHENGEN 3; Flags: Precursor	5	6.91611e-68	35.2941	47.0588	837	254.988
TC0100001271.mtr.1		Medtr1g050525.1	http://www.medicagogenome.org/feature/Medtr1g050525.1	drug resistance transporter-like ABC domain protein HC chr1:19535521-19546370	6.6	3.99	0.39	0.28	6.08	0.001268	0.073018	Medtr1g050525	drug resistance transporter-like ABC domain protein	chr1	19535521 - 19546370	+	Medtr1g050525.1	TC0100001271.mtr.1	Medtr1g050525.1	http://www.medicagogenome.org/feature/Medtr1g050525.1	drug resistance transporter-like ABC domain protein HC chr1:19535521-19546370	1	0	100	4407	7948.73	Medtr1g050525.1	drug resistance transporter-like ABC domain protein	Mtr.47094.1.S1_at	1	4.13866e-152	67.6643	1686	540.494	TC0100001271.mtr.1	http://www.uniprot.org/uniprot/Q7PC87	Q7PC87	RecName: Full=ABC transporter G family member 34; Short=ABC transporter ABCG.34; Short=AtABCG34; AltName: Full=Pleiotropic drug resistance protein 6	1	0	67.478	81.474	1449	2103.18
TC0800003059.mtr.1		Medtr8g010530.1	http://www.medicagogenome.org/feature/Medtr8g010530.1	seven transmembrane MLO family protein HC chr8:2756960-2753812	5.86	3.25	0.65	0.24	6.08	0.003097	0.106015	Medtr8g010530	seven transmembrane MLO family protein	chr8	2753812 - 2756960	-	Medtr8g010530.1	TC0800003059.mtr.1	Medtr8g010530.1	http://www.medicagogenome.org/feature/Medtr8g010530.1	seven transmembrane MLO family protein HC chr8:2756960-2753812	1	0	100	1563	2819.95	Medtr8g010530.1	seven transmembrane MLO family protein	Mtr.13115.1.S1_at	2	4.75748e-146	84.6652	866	518.853	TC0800003059.mtr.1	http://www.uniprot.org/uniprot/O49621	O49621	RecName: Full=MLO-like protein 1; Short=AtMlo1; AltName: Full=MLO protein homolog 1; Short=AtMlo-H1	1	0	63.7546	75.6506	525	683.715
TC0100005285.mtr.1		Medtr1g071710.1	http://www.medicagogenome.org/feature/Medtr1g071710.1	sucrose-binding protein-like protein HC chr1:31853527-31851033	6.2	3.6	1.46	0.25	6.06	0.033062	0.26825	Medtr1g071710	sucrose-binding protein-like protein	chr1	31851033 - 31853527	-	Medtr1g071710.1	TC0100005285.mtr.1	Medtr1g071710.1	http://www.medicagogenome.org/feature/Medtr1g071710.1	sucrose-binding protein-like protein HC chr1:31853527-31851033	1	0	100	1485	2679.29	Medtr1g071710.1	sucrose-binding protein-like protein	Mtr.24397.1.S1_at	1	0	100	1485	2679.29	TC0100005285.mtr.1	http://www.uniprot.org/uniprot/Q04672	Q04672	RecName: Full=Sucrose-binding protein; Short=SBP; Flags: Precursor	1	5.57532e-164	54.5267	69.9588	481	484.567
TC0400004964.mtr.1		Medtr4g059680.1	http://www.medicagogenome.org/feature/Medtr4g059680.1	beta-galactosidase HC chr4:22017171-22011588	8.23	5.65	0.25	0.11	6	8.7e-05	0.024894	Medtr4g059680	beta-galactosidase	chr4	22011588 - 22017171	-	Medtr4g059680.1	TC0400004964.mtr.1	Medtr4g059680.1	http://www.medicagogenome.org/feature/Medtr4g059680.1	beta-galactosidase HC chr4:22017171-22011588	1	0	100	2520	4545.78	Medtr4g059680.1	beta-galactosidase	Mtr.50907.1.S1_at	1	0	100	2520	4545.78	TC0400004964.mtr.1	http://www.uniprot.org/uniprot/Q9SCV4	Q9SCV4	RecName: Full=Beta-galactosidase 8; Short=Lactase 8; AltName: Full=Protein AR782; Flags: Precursor	1	0	72.5301	82.4096	827	1252.65
TC0300000446.mtr.1		Medtr3g026280.1	http://www.medicagogenome.org/feature/Medtr3g026280.1	glycoside hydrolase family 1 protein HC chr3:8088913-8094109	7.08	4.49	0.44	0.38	5.99	0.001934	0.086668	Medtr3g026280	glycoside hydrolase family 1 protein	chr3	8088913 - 8094109	+	Medtr3g026280.1	TC0300000446.mtr.1	Medtr3g026280.1	http://www.medicagogenome.org/feature/Medtr3g026280.1	glycoside hydrolase family 1 protein HC chr3:8088913-8094109	1	0	100	1482	2673.88	Medtr3g026280.1	glycoside hydrolase family 1 protein	Mtr.14951.1.S1_s_at	1	0	79.7023	1475	1308.73	TC0300000446.mtr.1	http://www.uniprot.org/uniprot/Q9LU02	Q9LU02	RecName: Full=Beta-glucosidase 13; Short=AtBGLU13; Flags: Precursor	1	0	61.0063	74.6331	477	633.254
TC0800001765.mtr.1		Medtr8g069775.1	http://www.medicagogenome.org/feature/Medtr8g069775.1	high affinity nitrate transporter 02. Jul HC chr8:29426353-29428952	6.7	4.11	0.9	0.38	5.99	0.012872	0.185537	Medtr8g069775	high affinity nitrate transporter 2.7	chr8	29426353 - 29428952	+	Medtr8g069775.1	TC0800001765.mtr.1	Medtr8g069775.1	http://www.medicagogenome.org/feature/Medtr8g069775.1	high affinity nitrate transporter 02. Jul HC chr8:29426353-29428952	1	0	100	1533	2765.85	Medtr8g069775.1	high affinity nitrate transporter 2.7	Mtr.44342.1.S1_at	1	0	99.4845	776	1375.45	TC0800001765.mtr.1	http://www.uniprot.org/uniprot/Q9LPV5	Q9LPV5	RecName: Full=High affinity nitrate transporter 2.5; Short=AtNRT2:5	1	0	75	87.1849	476	756.518
TSUnmappedRC00005524.mtr.1		Medtr3g026750.1	http://www.medicagogenome.org/feature/Medtr3g026750.1	Rad21/Rec8-like protein, amino-terminal protein LC chr3:8233666-8232118	4.69	2.11	1.23	0.17	5.98	0.034776	0.274106					---		TSUnmappedRC00005524.mtr.1	Medtr3g026750.1	http://www.medicagogenome.org/feature/Medtr3g026750.1	Rad21/Rec8-like protein, amino-terminal protein LC chr3:8233666-8232118	1	0.144	92	25	37.354	Mt4-unmapped-5524-rc	Unmapped Bottom-Strand Novel Transcript PUT-169a-Medicago_truncatula-63870	Mtr.1467.1.S1_at	1	0	100	460	830.836	TSUnmappedRC00005524.mtr.1	http://www.uniprot.org/uniprot/	not available	not available	0
TC0700002162.mtr.1		Medtr7g092620.1	http://www.medicagogenome.org/feature/Medtr7g092620.1	cytochrome P450 family protein HC chr7:36733390-36735626	8.01	5.43	0.21	0.34	5.97	0.000419	0.047761	Medtr7g092620	cytochrome P450 family protein	chr7	36733390 - 36735626	+	Medtr7g092620.1	TC0700002162.mtr.1	Medtr7g092620.1	http://www.medicagogenome.org/feature/Medtr7g092620.1	cytochrome P450 family protein HC chr7:36733390-36735626	1	0	100	1536	2771.26	Medtr7g092620.1	cytochrome P450 family protein	Mtr.14172.1.S1_at	1	0	100	1536	2771.26	TC0700002162.mtr.1	http://www.uniprot.org/uniprot/Q42798	Q42798	RecName: Full=3,9-dihydroxypterocarpan 6A-monooxygenase; AltName: Full=Cytochrome P450 93A1; AltName: Full=Dihydroxypterocarpan 6a-hydroxylase; Short=D6aH	1	0	64.2292	80.4348	505	688.723
TSUnmapped00003779.mtr.1		Medtr5g079740.1	http://www.medicagogenome.org/feature/Medtr5g079740.1	proteasome subunit beta protein HC chr5:34103057-34099931	5.15	2.57	0.22	0.06	5.97	4.4e-05	0.018307					---		TSUnmapped00003779.mtr.1	Medtr5g079740.1	http://www.medicagogenome.org/feature/Medtr5g079740.1	proteasome subunit beta protein HC chr5:34103057-34099931	1	0.021	76.364	55	40.96	Mt4-unmapped-3779	Unmapped Top-Strand Novel Transcript PUT-169a-Medicago_truncatula-65623	Mtr.10076.1.S1_at	1	0	100	796	1436.77	TSUnmapped00003779.mtr.1	http://www.uniprot.org/uniprot/Q9IB84	Q9IB84	RecName: Full=Proteasome subunit beta type-1-A; AltName: Full=20S proteasome beta-6 subunit A; Short=B6-A	1	6.16957e-85	54.8387	73.7327	217	260.381
TC0300006328.mtr.1	MtFlot4	Medtr3g106430.1	http://www.medicagogenome.org/feature/Medtr3g106430.1	SPFH/band 7/PHB domain membrane-associated family protein HC chr3:49192902-49190319	8.36	5.78	0.15	0.21	5.95	7.2e-05	0.023102	Medtr3g106430	SPFH/band 7/PHB domain membrane-associated family protein	chr3	49190319 - 49192902	-	Medtr3g106430.1	TC0300006328.mtr.1	Medtr3g106430.1	http://www.medicagogenome.org/feature/Medtr3g106430.1	SPFH/band 7/PHB domain membrane-associated family protein HC chr3:49192902-49190319	1	0	100	1428	2576.5	Medtr3g106430.1	SPFH	Mtr.10214.1.S1_at	1	0	86.4463	1175	1458.41	TC0300006328.mtr.1	http://www.uniprot.org/uniprot/D2XNR1	D2XNR1	RecName: Full=Flotillin-like protein 4	1	0	100	100	475	958.362
TC0200000668.mtr.1		Medtr2g025170.1	http://www.medicagogenome.org/feature/Medtr2g025170.1	RPM1-interacting protein 4 (RIN4) family protein HC chr2:8954695-8955548	6.56	3.99	0.38	0.61	5.93	0.005774	0.135403	Medtr2g025170	RPM1-interacting protein 4 (RIN4) family protein	chr2	8954695 - 8955548	+	Medtr2g025170.1	TC0200000668.mtr.1	Medtr2g025170.1	http://www.medicagogenome.org/feature/Medtr2g025170.1	RPM1-interacting protein 4 (RIN4) family protein HC chr2:8954695-8955548	1	0	100	579	1045.44	Medtr2g025170.1	RPM1-interacting protein 4 (RIN4) family protein	Mtr.49504.1.S1_at	1	0	100	579	1045.44	TC0200000668.mtr.1	http://www.uniprot.org/uniprot/Q8GYN5	Q8GYN5	RecName: Full=RPM1-interacting protein 4	1	1.46351e-06	33.7662	54.5455	68	50.0618
TC0400002015.mtr.1		Medtr4g082345.1	http://www.medicagogenome.org/feature/Medtr4g082345.1	AP2/ERF domain transcription factor HC chr4:32072436-32073389	5.69	3.12	0.45	0.26	5.92	0.000904	0.063475	Medtr4g082345	AP2/ERF domain transcription factor	chr4	32072436 - 32073389	+	Medtr4g082345.1	TC0400002015.mtr.1	Medtr4g082345.1	http://www.medicagogenome.org/feature/Medtr4g082345.1	AP2/ERF domain transcription factor HC chr4:32072436-32073389	1	0	100	954	1721.7	Medtr4g082345.1	AP2	Mtr.21492.1.S1_at	1	9.19591e-45	77.2727	239	181.623	TC0400002015.mtr.1	http://www.uniprot.org/uniprot/Q6J9S1	Q6J9S1	RecName: Full=Ethylene-responsive transcription factor RAP2-11; AltName: Full=Protein RELATED TO APETALA2 11	1	2.42455e-24	76.2712	89.8305	59	103.605
TSUnmapped00006753.mtr.1		Medtr7g086920.1	http://www.medicagogenome.org/feature/Medtr7g086920.1	transmembrane protein, putative LC chr7:33808482-33808655	5.55	2.99	0.84	0.19	5.89	0.011935	0.179995					---		TSUnmapped00006753.mtr.1	Medtr7g086920.1	http://www.medicagogenome.org/feature/Medtr7g086920.1	transmembrane protein, putative LC chr7:33808482-33808655	1	0.009609	96	25	40.96	Mt4-unmapped-6753	Unmapped Top-Strand Novel Transcript PUT-169a-Medicago_truncatula-61033	Mtr.29648.1.S1_at	1	0	100	356	643.286	TSUnmapped00006753.mtr.1	http://www.uniprot.org/uniprot/P79171	P79171	RecName: Full=Aminopeptidase N; Short=AP-N; Short=fAPN; AltName: Full=Alanyl aminopeptidase; AltName: Full=Aminopeptidase M; Short=AP-M; AltName: Full=Microsomal aminopeptidase; AltName: CD_antigen=CD13	1	0.858889	45.9459	54.0541	37	32.3426
TC0300005383.mtr.1		Medtr3g079560.1	http://www.medicagogenome.org/feature/Medtr3g079560.1	serine carboxypeptidase-like protein HC chr3:35911950-35909107	6.26	3.71	0.43	0.2	5.85	0.000713	0.059701	Medtr3g079560	serine carboxypeptidase-like protein	chr3	35909107 - 35911950	-	Medtr3g079560.1	TC0300005383.mtr.1	Medtr3g079560.1	http://www.medicagogenome.org/feature/Medtr3g079560.1	serine carboxypeptidase-like protein HC chr3:35911950-35909107	1	0	100	1488	2684.7	Medtr3g079560.1	serine carboxypeptidase-like protein	Mtr.40285.1.S1_at	1	0	89.8531	1491	2001.22	TC0300005383.mtr.1	http://www.uniprot.org/uniprot/P52711	P52711	RecName: Full=Serine carboxypeptidase II-3; AltName: Full=CP-MII.3; Contains: RecName: Full=Serine carboxypeptidase II-3 chain A; Contains: RecName: Full=Serine carboxypeptidase II-3 chain B; Flags: Precursor	1	3.45361e-174	52.8827	65.8052	493	507.679
TC0600002022.mtr.1		Medtr6g007687.1	http://www.medicagogenome.org/feature/Medtr6g007687.1	ZIP zinc/iron transport family protein HC chr6:1784332-1782027	4.91	2.37	0.44	0.26	5.84	0.000716	0.059751	Medtr6g007687	ZIP zinc/iron transport family protein	chr6	1782027 - 1784332	-	Medtr6g007687.1	TC0600002022.mtr.1	Medtr6g007687.1	http://www.medicagogenome.org/feature/Medtr6g007687.1	ZIP zinc/iron transport family protein HC chr6:1784332-1782027	1	0	100	1050	1894.82	Medtr6g007687.1	ZIP zinc	Mtr.38036.1.S1_at	1	1.41071e-37	69.598	396	158.179	TC0600002022.mtr.1	http://www.uniprot.org/uniprot/Q7XLD4	Q7XLD4	RecName: Full=Zinc transporter 3; AltName: Full=ZRT/IRT-like protein 3; Short=OsZIP3; Flags: Precursor	1	1.61511e-97	44.7293	62.963	349	303.138
TC0800001923.mtr.1		Medtr8g074580.1	http://www.medicagogenome.org/feature/Medtr8g074580.1	GDSL-like lipase/acylhydrolase HC chr8:31536167-31538303	4.91	2.37	0.56	0.11	5.84	0.000959	0.065224	Medtr8g074580	GDSL-like lipase/acylhydrolase	chr8	31536167 - 31538303	+	Medtr8g074580.1	TC0800001923.mtr.1	Medtr8g074580.1	http://www.medicagogenome.org/feature/Medtr8g074580.1	GDSL-like lipase/acylhydrolase HC chr8:31536167-31538303	3	0	100	1257	2268.12	Medtr8g074580.1	GDSL-like lipase	Mtr.39829.1.S1_at	1	0.000181458	68.5714	136	48.1739	TC0800001923.mtr.1	http://www.uniprot.org/uniprot/Q9FIA1	Q9FIA1	RecName: Full=GDSL esterase/lipase At5g55050; AltName: Full=Extracellular lipase At5g55050; Flags: Precursor	1	1.70688e-54	33.7596	49.1049	343	191.045
TC0700001413.mtr.1		Medtr7g070800.1	http://www.medicagogenome.org/feature/Medtr7g070800.1	UDP-glucosyltransferase family protein HC chr7:26203521-26205009	6.53	3.99	0.28	0.05	5.81	8.2e-05	0.024242	Medtr7g070800	UDP-glucosyltransferase family protein	chr7	26203521 - 26205009	+	Medtr7g070800.1	TC0700001413.mtr.1	Medtr7g070800.1	http://www.medicagogenome.org/feature/Medtr7g070800.1	UDP-glucosyltransferase family protein HC chr7:26203521-26205009	1	0	100	1476	2663.06	Medtr7g070800.1	UDP-glucosyltransferase family protein	Mtr.49684.1.S1_at	1	0	84.907	1451	1624.32	TC0700001413.mtr.1	http://www.uniprot.org/uniprot/D4Q9Z4	D4Q9Z4	RecName: Full=Soyasapogenol B glucuronide galactosyltransferase; AltName: Full=Soyasaponin glycosyltransferase 2; AltName: Full=UDP-galactose:SBMG-galactosyltransferase	1	2.04373e-177	52.2449	70	487	514.998
TC0700003651.mtr.1		Medtr7g028557.1	http://www.medicagogenome.org/feature/Medtr7g028557.1	hypothetical protein HC chr7:9758270-9757857	6.53	3.99	0.18	0.13	5.81	4.3e-05	0.018307	Medtr7g028557	hypothetical protein	chr7	9757857 - 9758270	-	Medtr7g028557.1	TC0700003651.mtr.1	Medtr7g028557.1	http://www.medicagogenome.org/feature/Medtr7g028557.1	hypothetical protein HC chr7:9758270-9757857	1	7.652e-102	100	204	369.174	Medtr7g028557.1	hypothetical protein	Mtr.2176.1.S1_at	1	3.65942e-16	87.6923	65	84.2413	TC0700003651.mtr.1	http://www.uniprot.org/uniprot/Q9KRQ4	Q9KRQ4	RecName: Full=UPF0753 protein VC_1582 >gi|263710144|sp|C3LMQ9.1|Y1522_VIBCM RecName: Full=UPF0753 protein VCM66_1522	1	0.833122	29.0909	41.8182	55	30.8018
TSUnmapped00006265.mtr.1		Medtr2g082510.1	http://www.medicagogenome.org/feature/Medtr2g082510.1	histone H2A 6 HC chr2:34622134-34623149	6.61	4.09	0.63	0.1	5.77	0.002596	0.097527					---		TSUnmapped00006265.mtr.1	Medtr2g082510.1	http://www.medicagogenome.org/feature/Medtr2g082510.1	histone H2A 6 HC chr2:34622134-34623149	1	3.831e-43	74.126	282	176.213	Mt4-unmapped-6265	Unmapped Top-Strand Novel Transcript PUT-169a-Medicago_truncatula-22810	Mtr.11932.1.S1_at	1	0	100	699	1261.84	TSUnmapped00006265.mtr.1	http://www.uniprot.org/uniprot/Q6BKW8	Q6BKW8	RecName: Full=Histone H2A.1	1	3.99651e-74	86.8217	93.0233	129	228.409
TC0200005311.mtr.1		Medtr2g088610.1	http://www.medicagogenome.org/feature/Medtr2g088610.1	late embryogenesis abundant protein LC chr2:37362127-37361558	4.52	1.99	0.31	0.17	5.76	0.000269	0.041292	Medtr2g088610	late embryogenesis abundant protein	chr2	37361558 - 37362127	-	Medtr2g088610.1	TC0200005311.mtr.1	Medtr2g088610.1	http://www.medicagogenome.org/feature/Medtr2g088610.1	late embryogenesis abundant protein LC chr2:37362127-37361558	1	0	100	570	1029.21	Medtr2g088610.1	late embryogenesis abundant protein	Mtr.50896.1.S1_at	1	0.145143	89.6552	27	37.3537	TC0200005311.mtr.1	http://www.uniprot.org/uniprot/Q69Z23	Q69Z23	RecName: Full=Dynein heavy chain 17, axonemal; AltName: Full=Axonemal beta dynein heavy chain 17; AltName: Full=Ciliary dynein heavy chain 17	1	0.068995	41.5094	58.4906	52	37.3502
TC0800003747.mtr.1		Medtr8g033380.1	http://www.medicagogenome.org/feature/Medtr8g033380.1	gibberellin 20-oxidase HC chr8:12874562-12871549	5.25	2.74	0.52	0.41	5.66	0.003336	0.10885	Medtr8g033380	gibberellin 20-oxidase	chr8	12871549 - 12874562	-	Medtr8g033380.1	TC0800003747.mtr.1	Medtr8g033380.1	http://www.medicagogenome.org/feature/Medtr8g033380.1	gibberellin 20-oxidase HC chr8:12874562-12871549	1	0	100	1119	2019.26	Medtr8g033380.1	gibberellin 20-oxidase	Mtr.11145.1.S1_at	1	0	99.8596	1424	2554.86	TC0800003747.mtr.1	http://www.uniprot.org/uniprot/Q39111	Q39111	RecName: Full=Gibberellin 20 oxidase 2; AltName: Full=GA 20-oxidase 2; AltName: Full=Gibberellin C-20 oxidase 2	1	6.75525e-158	64.6884	77.7448	332	462.225
TSUnmapped00006627.mtr.1		Medtr4g121890.1	http://www.medicagogenome.org/feature/Medtr4g121890.1	component of IIS longevity pathway SMK-1 domain protein HC chr4:50305352-50323275	5.03	2.53	0.47	0.34	5.66	0.002275	0.092321					---		TSUnmapped00006627.mtr.1	Medtr4g121890.1	http://www.medicagogenome.org/feature/Medtr4g121890.1	component of IIS longevity pathway SMK-1 domain protein HC chr4:50305352-50323275	1	0.054	87.097	31	39.157	Mt4-unmapped-6627	Unmapped Top-Strand Novel Transcript PUT-169a-Medicago_truncatula-64532	Mtr.35591.1.S1_at	1	0	100	556	1003.96	TSUnmapped00006627.mtr.1	http://www.uniprot.org/uniprot/Q5ZK10	Q5ZK10	RecName: Full=NSFL1 cofactor p47; AltName: Full=p97 cofactor p47	1	7.95062e-32	42.3077	62.1795	150	123.25
TC0200004673.mtr.1		Medtr2g063813.1	http://www.medicagogenome.org/feature/Medtr2g063813.1	RING/FYVE/PHD zinc finger protein HC chr2:26965805-26956988	6.09	3.6	0.28	0.09	5.64	0.000174	0.034128	Medtr2g063813	RING/FYVE/PHD zinc finger protein	chr2	26956988 - 26965805	-	Medtr2g063813.1	TC0200004673.mtr.1	Medtr2g063813.1	http://www.medicagogenome.org/feature/Medtr2g063813.1	RING/FYVE/PHD zinc finger protein HC chr2:26965805-26956988	1	0	100	3888	7009.18	Medtr2g063813.1	RING	Mtr.20257.1.S1_at	3	0	100	2816	4938.91	TC0200004673.mtr.1	http://www.uniprot.org/uniprot/F4IF36	F4IF36	RecName: Full=Protein FORGETTER 1; AltName: Full=Protein EMBRYO DEFECTIVE 1135	1	0	61.1597	73.2327	1255	1496.49
TSUnmappedRC00002619.mtr.1		Medtr7g007760.1	http://www.medicagogenome.org/feature/Medtr7g007760.1	palmitoyl protein thioesterase family protein HC chr7:1644876-1653485	5.16	2.67	0.71	0.06	5.61	0.004132	0.119873					---		TSUnmappedRC00002619.mtr.1	Medtr7g007760.1	http://www.medicagogenome.org/feature/Medtr7g007760.1	palmitoyl protein thioesterase family protein HC chr7:1644876-1653485	1	0.572	95.455	22	35.55	Mt4-unmapped-2619-rc	Unmapped Bottom-Strand Novel Transcript PUT-169a-Medicago_truncatula-14187	Mtr.7789.1.S1_at	1	0	100	505	908.381	TSUnmappedRC00002619.mtr.1	http://www.uniprot.org/uniprot/Q5R4S2	Q5R4S2	RecName: Full=Beta-1,4-glucuronyltransferase 1; AltName: Full=I-beta-1,3-N-acetylglucosaminyltransferase; Short=iGnT; AltName: Full=N-acetyllactosaminide beta-1,3-N-acetylglucosaminyltransferase; AltName: Full=Poly-N-acetyllactosamine extension enzyme; AltName: Full=UDP-GlcNAc:betaGal beta-1,3-N-acetylglucosaminyltransferase 1	1	0.00022227	36.9863	57.5342	73	43.8986
TC0500004341.mtr.1		Medtr5g045470.1	http://www.medicagogenome.org/feature/Medtr5g045470.1	inhibitor of trypsin and hageman factor-like protein HC chr5:19949959-19949151	5.64	3.16	0.43	0.15	5.59	0.000618	0.055634	Medtr5g045470	inhibitor of trypsin and hageman factor-like protein	chr5	19949151 - 19949959	-	Medtr5g045470.1	TC0500004341.mtr.1	Medtr5g045470.1	http://www.medicagogenome.org/feature/Medtr5g045470.1	inhibitor of trypsin and hageman factor-like protein HC chr5:19949959-19949151	1	1.09e-104	100	210	379.994	Medtr5g045470.1	inhibitor of trypsin and hageman factor-like protein	Mtr.35511.1.S1_at	1	1.69192e-164	100	320	578.364	TC0500004341.mtr.1	http://www.uniprot.org/uniprot/P24076	P24076	RecName: Full=Glu S.griseus protease inhibitor; AltName: Full=BGIA	1	5.25426e-16	51.4706	66.1765	68	73.1738
TSUnmapped00002586.mtr.1		Medtr8g054490.1	http://www.medicagogenome.org/feature/Medtr8g054490.1	hypothetical protein LC chr8:19803277-19807880	5.46	2.98	0.58	0.18	5.58	0.003492	0.110997					---		TSUnmapped00002586.mtr.1	Medtr8g054490.1	http://www.medicagogenome.org/feature/Medtr8g054490.1	hypothetical protein LC chr8:19803277-19807880	1	0.174	82.857	35	37.354	Mt4-unmapped-2586	Unmapped Top-Strand Novel Transcript PUT-169a-Medicago_truncatula-13468	Mtr.31843.1.S1_at	1	0	100	505	911.988	TSUnmapped00002586.mtr.1	http://www.uniprot.org/uniprot/Q9UTT1	Q9UTT1	RecName: Full=Ubiquitin carboxyl-terminal hydrolase 21; AltName: Full=Deubiquitinating enzyme 21; AltName: Full=Ubiquitin thioesterase 21; AltName: Full=Ubiquitin-specific-processing protease 21	1	6.32304e-22	43.5115	58.7786	130	97.8265
TC0500004931.mtr.1		Medtr5g072570.1	http://www.medicagogenome.org/feature/Medtr5g072570.1	serine carboxypeptidase-like protein HC chr5:30907133-30903173	7.85	5.38	0.21	0.09	5.55	4.5e-05	0.01859	Medtr5g072570	serine carboxypeptidase-like protein	chr5	30903173 - 30907133	-	Medtr5g072570.1	TC0500004931.mtr.1	Medtr5g072570.1	http://www.medicagogenome.org/feature/Medtr5g072570.1	serine carboxypeptidase-like protein HC chr5:30907133-30903173	1	0	100	1413	2549.45	Medtr5g072570.1	serine carboxypeptidase-like protein	Mtr.11925.1.S1_at	1	0	83.7621	622	663.123	TC0500004931.mtr.1	http://www.uniprot.org/uniprot/Q9FH05	Q9FH05	RecName: Full=Serine carboxypeptidase-like 42; Flags: Precursor	1	0	79.7327	88.8641	449	775.007
TSUnmapped00005533.mtr.1		Medtr3g054090.1	http://www.medicagogenome.org/feature/Medtr3g054090.1	transducin/WD-like repeat-protein HC chr3:21448066-21445525	5.88	3.4	0.75	0.05	5.55	0.00483	0.12805					---		TSUnmapped00005533.mtr.1	Medtr3g054090.1	http://www.medicagogenome.org/feature/Medtr3g054090.1	transducin/WD-like repeat-protein HC chr3:21448066-21445525	1	0.002839	74.242	66	42.764	Mt4-unmapped-5533	Unmapped Top-Strand Novel Transcript PUT-169a-Medicago_truncatula-22914	Mtr.31855.1.S1_at	1	8.45982e-180	100	348	628.859	TSUnmapped00005533.mtr.1	http://www.uniprot.org/uniprot/Q4PCB8	Q4PCB8	RecName: Full=Protein transport protein SEC13	3	8.63114e-27	54.2553	69.1489	94	106.686
TC0600002999.mtr.1		Medtr6g051840.1	http://www.medicagogenome.org/feature/Medtr6g051840.1	DUF21 domain plant protein, putative HC chr6:18050464-18049156	5.64	3.19	0.38	0.43	5.45	0.002526	0.096487	Medtr6g051840	DUF21 domain plant protein, putative	chr6	18049156 - 18050464	-	Medtr6g051840.1	TC0600002999.mtr.1	Medtr6g051840.1	http://www.medicagogenome.org/feature/Medtr6g051840.1	DUF21 domain plant protein, putative HC chr6:18050464-18049156	1	0	100	408	737.061	Medtr6g051840.1	DUF21 domain plant protein, putative	Mtr.22389.1.S1_at	1	0	100	408	737.061	TC0600002999.mtr.1	http://www.uniprot.org/uniprot/Q8RY60	Q8RY60	RecName: Full=DUF21 domain-containing protein At1g47330; AltName: Full=CBS domain-containing protein CBSDUF7	1	7.87721e-11	63.6364	84.0909	44	62.7734
TC0300004820.mtr.1		Medtr3g467150.1	http://www.medicagogenome.org/feature/Medtr3g467150.1	hypothetical protein HC chr3:27680826-27678809	7.05	4.6	0.29	0.51	5.44	0.001957	0.086988	Medtr3g467150	hypothetical protein	chr3	27678809 - 27680826	-	Medtr3g467150.1	TC0300004820.mtr.1	Medtr3g467150.1	http://www.medicagogenome.org/feature/Medtr3g467150.1	hypothetical protein HC chr3:27680826-27678809	1	0	100	819	1478.25	Medtr3g467150.1	hypothetical protein	Mtr.45869.1.S1_at	2	2.69734e-77	90	443	289.825	TC0300004820.mtr.1	http://www.uniprot.org/uniprot/Q9C516	Q9C516	RecName: Full=Extra-large guanine nucleotide-binding protein 3; AltName: Full=Extra-large GTP-binding protein 3; Short=Extra-large G-protein 3	1	0.000437058	31.25	46.25	80	45.8246
TC0400003365.mtr.1		Medtr4g126930.1	http://www.medicagogenome.org/feature/Medtr4g126930.1	receptor-like kinase HC chr4:52599413-52602267	4.85	2.41	0.36	0.06	5.44	0.000231	0.038513	Medtr4g126930	receptor-like kinase	chr4	52599413 - 52602267	+	Medtr4g126930.1	TC0400003365.mtr.1	Medtr4g126930.1	http://www.medicagogenome.org/feature/Medtr4g126930.1	receptor-like kinase HC chr4:52599413-52602267	1	0	100	1362	2457.47	Medtr4g126930.1	receptor-like kinase	Mtr.45559.1.S1_at	1	4.3848e-20	68.2848	305	100.472	TC0400003365.mtr.1	http://www.uniprot.org/uniprot/C0LGH3	C0LGH3	RecName: Full=Probable LRR receptor-like serine/threonine-protein kinase At1g56140; Flags: Precursor	1	6.66576e-94	41.7085	60.5528	359	315.079
TC0200002310.mtr.1		Medtr2g084370.1	http://www.medicagogenome.org/feature/Medtr2g084370.1	FAD-binding berberine family protein HC chr2:35538474-35539057	6.93	4.49	0.55	0.58	5.41	0.009085	0.162181	Medtr2g084370	FAD-binding berberine family protein	chr2	35538474 - 35539057	+	Medtr2g084370.1	TC0200002310.mtr.1	Medtr2g084370.1	http://www.medicagogenome.org/feature/Medtr2g084370.1	FAD-binding berberine family protein HC chr2:35538474-35539057	1	1.597e-150	100	294	531.477	Medtr2g084370.1	FAD-binding berberine family protein	Mtr.9689.1.S1_at	2	8.71531e-58	96.3855	166	223.101	TC0200002310.mtr.1	http://www.uniprot.org/uniprot/Q9SUC6	Q9SUC6	RecName: Full=Berberine bridge enzyme-like 22; Short=AtBBE-like 22; Flags: Precursor	1	2.46725e-29	56.7568	72.973	111	113.62
TC0700005478.mtr.1		Medtr7g098040.1	http://www.medicagogenome.org/feature/Medtr7g098040.1	peptide transporter HC chr7:39179545-39176359	8.52	6.09	0.31	0.4	5.41	0.002288	0.092483	Medtr7g098040	peptide transporter	chr7	39176359 - 39179545	-	Medtr7g098040.1	TC0700005478.mtr.1	Medtr7g098040.1	http://www.medicagogenome.org/feature/Medtr7g098040.1	peptide transporter HC chr7:39179545-39176359	1	0	100	1860	3355.55	Medtr7g098040.1	peptide transporter	Mtr.47098.1.S1_at	1	0	77.1622	1762	1348.4	TC0700005478.mtr.1	http://www.uniprot.org/uniprot/Q9FNL7	Q9FNL7	RecName: Full=Protein NRT1/ PTR FAMILY 5.2; Short=AtNPF5.2; AltName: Full=Peptide transporter PTR3-A; Short=AtPTR3	1	0	60.5217	78.087	568	721.85
TC0300005491.mtr.1		Medtr3g082200.2	http://www.medicagogenome.org/feature/Medtr3g082200.2	subtilisin-like serine protease HC chr3:37110926-37105455	6.18	3.76	0.73	0.25	5.38	0.006647	0.142343	Medtr3g082200	subtilisin-like serine protease	chr3	37105455 - 37112701	-	Medtr3g082200.1; Medtr3g082200.2; Medtr3g082200.3	TC0300005491.mtr.1	Medtr3g082200.2	http://www.medicagogenome.org/feature/Medtr3g082200.2	subtilisin-like serine protease HC chr3:37110926-37105455	1	0	100	1905	3436.7	Medtr3g082200.1	subtilisin-like serine protease	Mtr.27443.1.S1_at	1	0	100	581	1049.04	TC0300005491.mtr.1	http://www.uniprot.org/uniprot/Q9ZSP5	Q9ZSP5	RecName: Full=Subtilisin-like protease SBT5.3; AltName: Full=Auxin-induced in root cultures protein 3; AltName: Full=Subtilase subfamily 5 member 3; Short=AtSBT5.3; AltName: Full=Subtilisin-like protease AIR3; Flags: Precursor	3	0	64.8867	79.1262	617	834.328
TSUnmapped00001386.mtr.1		Medtr5g085940.1	http://www.medicagogenome.org/feature/Medtr5g085940.1	transmembrane protein, putative LC chr5:37145574-37148686	5.12	2.69	0.12	0.32	5.37	0.000214	0.03693					---		TSUnmapped00001386.mtr.1	Medtr5g085940.1	http://www.medicagogenome.org/feature/Medtr5g085940.1	transmembrane protein, putative LC chr5:37145574-37148686	1	0.609	88.889	27	35.55	Mt4-unmapped-1386	Unmapped Top-Strand Novel Transcript PUT-169a-Medicago_truncatula-3795	Mtr.3290.1.S1_at	1	0	100	508	917.398	TSUnmapped00001386.mtr.1	http://www.uniprot.org/uniprot/	not available	not available	0
TC0800003834.mtr.1	MtAnn2	Medtr8g038220.2	http://www.medicagogenome.org/feature/Medtr8g038220.2	annexin D8 HC chr8:14175006-14173121	7.6	5.18	0.32	0.16	5.35	0.000318	0.043221	Medtr8g038220	annexin D8	chr8	14173121 - 14175833	-	Medtr8g038220.1; Medtr8g038220.2	TC0800003834.mtr.1	Medtr8g038220.2	http://www.medicagogenome.org/feature/Medtr8g038220.2	annexin D8 HC chr8:14175006-14173121	1	0	100	945	1705.47	Medtr8g038220.1	annexin D8	Mtr.20364.1.S1_at	2	0	100	915	1597.27	TC0800003834.mtr.1	http://www.uniprot.org/uniprot/P51074	P51074	RecName: Full=Annexin-like protein RJ4	1	6.88102e-161	70.0637	85.6688	314	465.692
TC0800002854.mtr.1		Medtr8g107250.1	http://www.medicagogenome.org/feature/Medtr8g107250.1	tubulin HC chr8:45318751-45321187	7.9	5.49	0.16	0.3	5.31	0.000262	0.040874	Medtr8g107250	tubulin	chr8	45318751 - 45321187	+	Medtr8g107250.1	TC0800002854.mtr.1	Medtr8g107250.1	http://www.medicagogenome.org/feature/Medtr8g107250.1	tubulin HC chr8:45318751-45321187	1	0	100	1341	2419.6	Medtr8g107250.1	tubulin	Mtr.17272.1.S1_at	1	0	100	1341	2419.6	TC0800002854.mtr.1	http://www.uniprot.org/uniprot/P18025	P18025	RecName: Full=Tubulin beta-1 chain; AltName: Full=Beta-1-tubulin	1	0	92.7739	95.8042	428	842.417
TSUnmapped00006349.mtr.1		Medtr8g052030.1	http://www.medicagogenome.org/feature/Medtr8g052030.1	40S ribosomal S4-like protein HC chr8:19328961-19326263	5.36	2.96	0.59	0.33	5.28	0.003249	0.107864					---		TSUnmapped00006349.mtr.1	Medtr8g052030.1	http://www.medicagogenome.org/feature/Medtr8g052030.1	40S ribosomal S4-like protein HC chr8:19328961-19326263	1	3.672e-08	66.087	228	58.994	Mt4-unmapped-6349	Unmapped Top-Strand Novel Transcript PUT-169a-Medicago_truncatula-60374	Mtr.4756.1.S1_at	1	0	100	379	684.763	TSUnmapped00006349.mtr.1	http://www.uniprot.org/uniprot/O59950	O59950	RecName: Full=40S ribosomal protein S4; AltName: Full=S7	1	1.62746e-42	79.7753	86.5169	89	146.747
TC0600002396.mtr.1		Medtr6g021915.1	http://www.medicagogenome.org/feature/Medtr6g021915.1	glycerol-3-phosphate dehydrogenase, NAD HC chr6:7575111-7571244	6.54	4.16	0.32	0.03	5.22	0.000168	0.033275	Medtr6g021915	glycerol-3-phosphate dehydrogenase, NAD	chr6	7571244 - 7575111	-	Medtr6g021915.1	TC0600002396.mtr.1	Medtr6g021915.1	http://www.medicagogenome.org/feature/Medtr6g021915.1	glycerol-3-phosphate dehydrogenase, NAD HC chr6:7575111-7571244	1	0	100	1059	1911.05	Medtr6g021915.1	glycerol-3-phosphate dehydrogenase, NAD	Mtr.12939.1.S1_at	1	0	99.8978	978	1759.57	TC0600002396.mtr.1	http://www.uniprot.org/uniprot/P52425	P52425	RecName: Full=Glycerol-3-phosphate dehydrogenase [NAD(+)]	1	0	86.6221	96.99	299	554.288
TC0600002266.mtr.1		Medtr6g015950.1	http://www.medicagogenome.org/feature/Medtr6g015950.1	2OG-Fe(II) oxygenase family oxidoreductase HC chr6:5630667-5625967	8.14	5.76	0.39	0.3	5.2	0.001157	0.070402	Medtr6g015950	2OG-Fe(II) oxygenase family oxidoreductase	chr6	5625967 - 5630667	-	Medtr6g015950.1	TC0600002266.mtr.1	Medtr6g015950.1	http://www.medicagogenome.org/feature/Medtr6g015950.1	2OG-Fe(II) oxygenase family oxidoreductase HC chr6:5630667-5625967	1	0	100	1011	1824.49	Medtr6g015950.1	2OG-Fe(II) oxygenase family oxidoreductase	Mtr.9355.1.S1_at	1	0	100	1104	1992.21	TC0600002266.mtr.1	http://www.uniprot.org/uniprot/P24397	P24397	RecName: Full=Hyoscyamine 6-dioxygenase; AltName: Full=Hyoscyamine 6-beta-hydroxylase	1	1.75845e-83	45.1613	60.4106	335	267.7
TC0300002887.mtr.1		Medtr3g107830.1	http://www.medicagogenome.org/feature/Medtr3g107830.1	dehydration-responsive RD22-like protein HC chr3:49753901-49755581	9.8	7.42	0.33	0.2	5.19	0.000521	0.052077	Medtr3g107830	dehydration-responsive RD22-like protein	chr3	49753901 - 49755581	+	Medtr3g107830.1	TC0300002887.mtr.1	Medtr3g107830.1	http://www.medicagogenome.org/feature/Medtr3g107830.1	dehydration-responsive RD22-like protein HC chr3:49753901-49755581	1	0	100	798	1440.37	Medtr3g107830.1	dehydration-responsive RD22-like protein	Mtr.9066.1.S1_at	1	0	100	775	1398.9	TC0300002887.mtr.1	http://www.uniprot.org/uniprot/D2CZZ9	D2CZZ9	RecName: Full=BURP domain-containing protein BNM2C; Flags: Precursor	1	2.35039e-69	40.4494	60.6742	264	221.861
TC0400001148.mtr.1		Medtr4g053635.1	http://www.medicagogenome.org/feature/Medtr4g053635.1	subtilisin-like serine endopeptidase family protein HC chr4:19426355-19430829	7.12	4.75	0.22	0.13	5.18	9.8e-05	0.026358	Medtr4g053635	subtilisin-like serine endopeptidase family protein	chr4	19426355 - 19430829	+	Medtr4g053635.1	TC0400001148.mtr.1	Medtr4g053635.1	http://www.medicagogenome.org/feature/Medtr4g053635.1	subtilisin-like serine endopeptidase family protein HC chr4:19426355-19430829	1	0	100	2034	3669.34	Medtr4g053635.1	subtilisin-like serine endopeptidase family protein	Mtr.35524.1.S1_at	1	2.1138e-145	97.6974	304	517.05	TC0400001148.mtr.1	http://www.uniprot.org/uniprot/Q9ZSP5	Q9ZSP5	RecName: Full=Subtilisin-like protease SBT5.3; AltName: Full=Auxin-induced in root cultures protein 3; AltName: Full=Subtilase subfamily 5 member 3; Short=AtSBT5.3; AltName: Full=Subtilisin-like protease AIR3; Flags: Precursor	1	1.28427e-172	43.6782	59.6264	680	519.62
TC0600003832.mtr.1		Medtr6g091960.1	http://www.medicagogenome.org/feature/Medtr6g091960.1	RING/FYVE/PHD zinc finger protein HC chr6:34672093-34662520	6.08	3.71	0.22	0.09	5.16	7.2e-05	0.023102	Medtr6g091960	RING/FYVE/PHD zinc finger protein	chr6	34662520 - 34672093	-	Medtr6g091960.1	TC0600003832.mtr.1	Medtr6g091960.1	http://www.medicagogenome.org/feature/Medtr6g091960.1	RING/FYVE/PHD zinc finger protein HC chr6:34672093-34662520	1	0	100	3777	6812.61	Medtr6g091960.1	RING	Mtr.20257.1.S1_at	1	0	99.2583	3775	6702.6	TC0600003832.mtr.1	http://www.uniprot.org/uniprot/F4IF36	F4IF36	RecName: Full=Protein FORGETTER 1; AltName: Full=Protein EMBRYO DEFECTIVE 1135	1	0	61.7809	74.7045	1265	1541.17
TC0500002378.mtr.1		Medtr5g083430.1	http://www.medicagogenome.org/feature/Medtr5g083430.1	short chain dehydrogenase/reductase HC chr5:36016698-36017662	4.86	2.5	0.43	0.17	5.15	0.000693	0.058766	Medtr5g083430	short chain dehydrogenase/reductase	chr5	36016698 - 36017662	+	Medtr5g083430.1	TC0500002378.mtr.1	Medtr5g083430.1	http://www.medicagogenome.org/feature/Medtr5g083430.1	short chain dehydrogenase/reductase HC chr5:36016698-36017662	1	0	100	555	1002.16	Medtr5g083430.1	short chain dehydrogenase	Mtr.20645.1.S1_at	2	0	100	532	901.167	TC0500002378.mtr.1	http://www.uniprot.org/uniprot/Q9M2E2	Q9M2E2	RecName: Full=(+)-neomenthol dehydrogenase; AltName: Full=Menthone:neomenthol reductase; AltName: Full=Short-chain dehydrogenase/reductase 1; Short=AtSDR1	1	1.17627e-65	54.3353	76.8786	173	209.92
TC0300003690.mtr.1		Medtr3g020970.1	http://www.medicagogenome.org/feature/Medtr3g020970.1	subtilisin inhibitor 1 HC chr3:6086366-6085321	8.24	5.88	0.49	0.02	5.14	0.001057	0.068088	Medtr3g020970	subtilisin inhibitor 1	chr3	6085321 - 6086366	-	Medtr3g020970.1	TC0300003690.mtr.1	Medtr3g020970.1	http://www.medicagogenome.org/feature/Medtr3g020970.1	subtilisin inhibitor 1 HC chr3:6086366-6085321	1	9.274e-152	100	297	536.887	Medtr3g020970.1	subtilisin inhibitor 1	Mtr.30156.1.S1_at	1	3.40819e-118	96.5649	261	425.078	TC0300003690.mtr.1	http://www.uniprot.org/uniprot/P16064	P16064	RecName: Full=Subtilisin inhibitor 1; AltName: Full=ASI-I; AltName: Full=Subtilisin inhibitor I; Contains: RecName: Full=Subtilisin inhibitor 2; AltName: Full=ASI-II; AltName: Full=Subtilisin inhibitor II	1	2.06719e-38	75.2688	80.6452	92	134.806
TC0300003225.mtr.1		Medtr3g117190.1	http://www.medicagogenome.org/feature/Medtr3g117190.1	dehydrin HC chr3:54827061-54828347	6.89	4.56	0.86	0.21	5.03	0.028963	0.254413	Medtr3g117190	dehydrin	chr3	54827061 - 54828347	+	Medtr3g117190.1	TC0300003225.mtr.1	Medtr3g117190.1	http://www.medicagogenome.org/feature/Medtr3g117190.1	dehydrin HC chr3:54827061-54828347	3	0	100	591	1067.08	Medtr3g117190.1	dehydrin	Mtr.17102.1.S1_at	3	0	100	591	1067.08	TC0300003225.mtr.1	http://www.uniprot.org/uniprot/P21298	P21298	RecName: Full=Late embryogenesis abundant protein; Short=Protein LEA [Raphanus sativus]	1	1.40583e-15	45.8333	58.3333	180	78.1814
TC0800000283.mtr.1		Medtr8g012845.1	http://www.medicagogenome.org/feature/Medtr8g012845.1	Defensin-like protein HC chr8:3864245-3865051	4.73	2.4	0.14	0.12	5.03	2.4e-05	0.014244	Medtr8g012845	Defensin related	chr8	3864245 - 3865051	+	Medtr8g012845.1	TC0800000283.mtr.1	Medtr8g012845.1	http://www.medicagogenome.org/feature/Medtr8g012845.1	Defensin-like protein HC chr8:3864245-3865051	1	3.569e-126	100	249	450.325	Medtr8g012845.1	Defensin related	Mtr.35663.1.S1_at	1	3.75327e-74	85.0202	244	277.202	TC0800000283.mtr.1	http://www.uniprot.org/uniprot/O24331	O24331	RecName: Full=Defensin-like protein 4; AltName: Full=Cysteine-rich antifungal protein 4; Short=AFP4; Flags: Precursor	1	1.51402e-07	41.1765	51.7647	79	48.521
TSUnmapped00006233.mtr.1		Medtr4g088090.1	http://www.medicagogenome.org/feature/Medtr4g088090.1	RAB GTPase-like protein A1D HC chr4:34699316-34702141	5.45	3.12	0.4	0.07	5.03	0.000862	0.062269					---		TSUnmapped00006233.mtr.1	Medtr4g088090.1	http://www.medicagogenome.org/feature/Medtr4g088090.1	RAB GTPase-like protein A1D HC chr4:34699316-34702141	1	0.02	80.952	42	40.96	Mt4-unmapped-6233	Unmapped Top-Strand Novel Transcript PUT-169a-Medicago_truncatula-16533	Mtr.10074.1.S1_at	1	0	100	728	1314.14	TSUnmapped00006233.mtr.1	http://www.uniprot.org/uniprot/P52427	P52427	RecName: Full=Proteasome subunit alpha type-4; AltName: Full=20S proteasome alpha subunit C; AltName: Full=20S proteasome subunit alpha-3; AltName: Full=Proteasome 27 kDa subunit	1	1.30818e-116	68.0851	82.5532	235	341.273
TSUnmappedRC00000239.mtr.1		Medtr8g098280.1	http://www.medicagogenome.org/feature/Medtr8g098280.1	endonuclease/exonuclease/phosphatase family protein HC chr8:40950180-40951537	4.65	2.32	1.1	0.1	5.03	0.021396	0.227144					---		TSUnmappedRC00000239.mtr.1	Medtr8g098280.1	http://www.medicagogenome.org/feature/Medtr8g098280.1	endonuclease/exonuclease/phosphatase family protein HC chr8:40950180-40951537	1	4.023	95	20	31.944	Mt4-unmapped-239-rc	Unmapped Bottom-Strand Novel Transcript CL710Contig1	Mtr.35837.1.S1_at	1	4.48468e-106	91.6968	263	383.6	TSUnmappedRC00000239.mtr.1	http://www.uniprot.org/uniprot/	not available	not available	0
TC0300003393.mtr.1		Medtr3g408340.1	http://www.medicagogenome.org/feature/Medtr3g408340.1	derlin-2 protein HC chr3:1436337-1432598	6.55	4.23	0.21	0.23	5.01	0.00024	0.039586	Medtr3g408340	derlin-2 protein	chr3	1432598 - 1436337	-	Medtr3g408340.1	TC0300003393.mtr.1	Medtr3g408340.1	http://www.medicagogenome.org/feature/Medtr3g408340.1	derlin-2 protein HC chr3:1436337-1432598	1	0	100	843	1521.53	Medtr3g408340.1	derlin-2 protein	Mtr.43715.1.S1_at	1	0	100	1339	2416	TC0300003393.mtr.1	http://www.uniprot.org/uniprot/Q8VZU9	Q8VZU9	RecName: Full=Derlin-1; AltName: Full=AtDerlin1-1	1	1.34205e-94	53.5714	68.9286	266	294.278
TC0700005560.mtr.1		Medtr7g100070.1	http://www.medicagogenome.org/feature/Medtr7g100070.1	type I inositol-1,4,5-trisphosphate 5-phosphatase HC chr7:40225294-40221245	7.02	4.69	1.13	0.39	5.01	0.069826	0.359673	Medtr7g100070	type I inositol-1,4,5-trisphosphate 5-phosphatase	chr7	40220946 - 40225638	-	Medtr7g100070.1; Medtr7g100070.2; Medtr7g100070.3	TC0700005560.mtr.1	Medtr7g100070.1	http://www.medicagogenome.org/feature/Medtr7g100070.1	type I inositol-1,4,5-trisphosphate 5-phosphatase HC chr7:40225294-40221245	1	0	100	1500	2706.34	Medtr7g100070.1	type I inositol-1,4,5-trisphosphate 5-phosphatase	Mtr.15276.1.S1_at	1	0	100	1500	2706.34	TC0700005560.mtr.1	http://www.uniprot.org/uniprot/Q0WT19	Q0WT19	RecName: Full=Type I inositol polyphosphate 5-phosphatase 8; Short=At5PTase8	1	1.10765e-179	56.8507	69.7342	470	526.939
TC0400002748.mtr.1		Medtr4g105090.1	http://www.medicagogenome.org/feature/Medtr4g105090.1	universal stress family protein HC chr4:43538822-43541072	4.73	2.42	0.68	0.18	4.98	0.004496	0.124142	Medtr4g105090	universal stress family protein	chr4	43538822 - 43541072	+	Medtr4g105090.1	TC0400002748.mtr.1	Medtr4g105090.1	http://www.medicagogenome.org/feature/Medtr4g105090.1	universal stress family protein HC chr4:43538822-43541072	1	0	100	912	1645.96	Medtr4g105090.1	universal stress family protein	Sme.1436.1.S1_at	1	0.308863	89.2857	28	37.3537	TC0400002748.mtr.1	http://www.uniprot.org/uniprot/Q8GZ84	Q8GZ84	RecName: Full=U-box domain-containing protein 36; AltName: Full=Plant U-box protein 36; AltName: Full=RING-type E3 ubiquitin transferase PUB36	1	3.51422e-10	30.4348	48.4472	148	65.0846
TC0200003477.mtr.1		Medtr2g019370.1	http://www.medicagogenome.org/feature/Medtr2g019370.1	plant gibberellin 2-oxidase HC chr2:6315290-6312834	6.63	4.32	0.64	0.19	4.96	0.007117	0.147111	Medtr2g019370	plant gibberellin 2-oxidase	chr2	6312834 - 6315290	-	Medtr2g019370.1	TC0200003477.mtr.1	Medtr2g019370.1	http://www.medicagogenome.org/feature/Medtr2g019370.1	plant gibberellin 2-oxidase HC chr2:6315290-6312834	1	0	100	1011	1824.49	Medtr2g019370.1	plant gibberellin 2-oxidase	Mtr.42500.1.S1_at	1	0	99.7423	776	1391.68	TC0200003477.mtr.1	http://www.uniprot.org/uniprot/Q9XG83	Q9XG83	RecName: Full=Gibberellin 2-beta-dioxygenase; AltName: Full=GA 2-oxidase; AltName: Full=Gibberellin 2-beta-hydroxylase; AltName: Full=Gibberellin 2-oxidase	1	0	80.1802	86.4865	329	545.428
TC0400003673.mtr.1		Medtr4g005260.1	http://www.medicagogenome.org/feature/Medtr4g005260.1	beta-amyrin 11-oxidase-like protein LC chr4:150885-149984	5.56	3.25	0.24	0.2	4.96	0.000261	0.040874	Medtr4g005260	beta-amyrin 11-oxidase-like protein	chr4	149984 - 150885	-	Medtr4g005260.1	TC0400003673.mtr.1	Medtr4g005260.1	http://www.medicagogenome.org/feature/Medtr4g005260.1	beta-amyrin 11-oxidase-like protein LC chr4:150885-149984	1	0	100	714	1288.89	Medtr4g005260.1	beta-amyrin 11-oxidase-like protein	Mtr.18631.1.S1_at	1	0	90.3683	706	967.892	TC0400003673.mtr.1	http://www.uniprot.org/uniprot/B5BSX1	B5BSX1	RecName: Full=Beta-amyrin 11-oxidase; AltName: Full=Cytochrome P450 88D6	1	3.33475e-99	58.0913	77.1784	240	304.679
TC0700001414.mtr.1		Medtr7g070810.1	http://www.medicagogenome.org/feature/Medtr7g070810.1	UDP-glucosyltransferase family protein HC chr7:26207053-26208516	7.6	5.29	0.36	0.19	4.96	0.000746	0.060486	Medtr7g070810	UDP-glucosyltransferase family protein	chr7	26207053 - 26208516	+	Medtr7g070810.1	TC0700001414.mtr.1	Medtr7g070810.1	http://www.medicagogenome.org/feature/Medtr7g070810.1	UDP-glucosyltransferase family protein HC chr7:26207053-26208516	1	0	100	1464	2641.42	Medtr7g070810.1	UDP-glucosyltransferase family protein	Mtr.49679.1.S1_at	1	0	100	1464	2641.42	TC0700001414.mtr.1	http://www.uniprot.org/uniprot/D4Q9Z4	D4Q9Z4	RecName: Full=Soyasapogenol B glucuronide galactosyltransferase; AltName: Full=Soyasaponin glycosyltransferase 2; AltName: Full=UDP-galactose:SBMG-galactosyltransferase	1	7.5019e-176	50.6122	69.3878	486	510.76
TC0300003488.mtr.1		Medtr3g011730.1	http://www.medicagogenome.org/feature/Medtr3g011730.1	dual-specificity kinase domain protein HC chr3:2974308-2968966	9.72	7.41	0.31	0.2	4.94	0.000549	0.053118	Medtr3g011730	dual-specificity kinase domain protein	chr3	2968966 - 2974308	-	Medtr3g011730.1	TC0300003488.mtr.1	Medtr3g011730.1	http://www.medicagogenome.org/feature/Medtr3g011730.1	dual-specificity kinase domain protein HC chr3:2974308-2968966	1	0	100	2070	3734.26	Medtr3g011730.1	dual-specificity kinase domain protein	Mtr.38791.1.S1_at	1	0	99.9042	1044	1878.59	TC0300003488.mtr.1	http://www.uniprot.org/uniprot/Q9CAL8	Q9CAL8	RecName: Full=Proline-rich receptor-like protein kinase PERK13; AltName: Full=Proline-rich extensin-like receptor kinase 13; Short=AtPERK13; AltName: Full=Protein ROOT HAIR SPECIFIC 10	1	2.3914e-75	46.5116	65.7807	299	264.618
TC0600000308.mtr.1		Medtr6g013450.1	http://www.medicagogenome.org/feature/Medtr6g013450.1	UDP-glucosyltransferase family protein HC chr6:4265607-4267301	7.13	4.82	0.43	0.4	4.94	0.001789	0.084665	Medtr6g013450	UDP-glucosyltransferase family protein	chr6	4265607 - 4267301	+	Medtr6g013450.1	TC0600000308.mtr.1	Medtr6g013450.1	http://www.medicagogenome.org/feature/Medtr6g013450.1	UDP-glucosyltransferase family protein HC chr6:4265607-4267301	1	0	100	1458	2630.6	Medtr6g013450.1	UDP-glucosyltransferase family protein	Mtr.46616.1.S1_at	1	0	84.573	1449	1608.09	TC0600000308.mtr.1	http://www.uniprot.org/uniprot/F8WKW1	F8WKW1	RecName: Full=7-deoxyloganetin glucosyltransferase; AltName: Full=Genipin glucosyltransferase; AltName: Full=UDP-glucose glucosyltransferase 2; Short=GjUGT2; AltName: Full=UDP-glycosyltransferase 85A24	1	0	57.652	73.1656	473	564.688
TC0400000170.mtr.1		Medtr4g011120.1	http://www.medicagogenome.org/feature/Medtr4g011120.1	F-box/LRR protein, putative LC chr4:2621072-2621719	7.05	4.76	0.3	0.45	4.89	0.004078	0.118928	Medtr4g011120	F-box/LRR protein, putative	chr4	2621072 - 2621719	+	Medtr4g011120.1	TC0400000170.mtr.1	Medtr4g011120.1	http://www.medicagogenome.org/feature/Medtr4g011120.1	F-box/LRR protein, putative LC chr4:2621072-2621719	1	0	100	648	1169.87	Medtr4g011120.1	F-box	Mtr.23301.1.S1_at	1	3.88657e-98	72.6006	629	358.353	TC0400000170.mtr.1	http://www.uniprot.org/uniprot/Q9SN10	Q9SN10	RecName: Full=F-box/LRR-repeat protein 16	1	6.34507e-07	29.8701	48.0519	148	52.7582
TC0400006749.mtr.1		Medtr4g116610.1	http://www.medicagogenome.org/feature/Medtr4g116610.1	hypothetical protein HC chr4:48308883-48308548	5.65	3.37	0.26	0.18	4.86	0.000153	0.031617	Medtr4g116610	hypothetical protein	chr4	48308548 - 48308883	-	Medtr4g116610.1	TC0400006749.mtr.1	Medtr4g116610.1	http://www.medicagogenome.org/feature/Medtr4g116610.1	hypothetical protein HC chr4:48308883-48308548	1	2.913e-173	100	336	607.218	Medtr4g116610.1	hypothetical protein	Mtr.9814.1.S1_at	1	1.00279e-171	99.7024	336	601.808	TC0400006749.mtr.1	http://www.uniprot.org/uniprot/	not available	not available	0
TC0800000834.mtr.1		Medtr8g035630.1	http://www.medicagogenome.org/feature/Medtr8g035630.1	zinc-binding dehydrogenase family oxidoreductase HC chr8:13007659-13009303	5.05	2.77	0.82	0.38	4.86	0.006331	0.140185	Medtr8g035630	zinc-binding dehydrogenase family oxidoreductase	chr8	13007659 - 13009303	+	Medtr8g035630.1	TC0800000834.mtr.1	Medtr8g035630.1	http://www.medicagogenome.org/feature/Medtr8g035630.1	zinc-binding dehydrogenase family oxidoreductase HC chr8:13007659-13009303	1	0	100	1029	1856.95	Medtr8g035630.1	zinc-binding dehydrogenase family oxidoreductase	Mtr.19693.1.S1_at	1	0	100	1029	1856.95	TC0800000834.mtr.1	http://www.uniprot.org/uniprot/Q9ZUC1	Q9ZUC1	RecName: Full=NADPH-dependent alkenal/one oxidoreductase, chloroplastic; Short=AtAOR; Flags: Precursor	1	4.1249e-87	46.6667	65.7143	311	274.633
TC0600000110.mtr.1		Medtr6g006990.3	http://www.medicagogenome.org/feature/Medtr6g006990.3	carbonic anhydrase family protein HC chr6:1322138-1326427	4.63	2.35	0.22	0.13	4.85	9.9e-05	0.026358	Medtr6g006990	carbonic anhydrase family protein	chr6	1322130 - 1326461	+	Medtr6g006990.1; Medtr6g006990.2; Medtr6g006990.3; Medtr6g006990.4; Medtr6g006990.5; Medtr6g006990.6	TC0600000110.mtr.1	Medtr6g006990.3	http://www.medicagogenome.org/feature/Medtr6g006990.3	carbonic anhydrase family protein HC chr6:1322138-1326427	2	0	100	634	1144.62	Medtr6g006990.1	carbonic anhydrase family protein	Mtr.2092.1.S1_at	1	0	99.3127	582	1032.81	TC0600000110.mtr.1	http://www.uniprot.org/uniprot/P17067	P17067	RecName: Full=Carbonic anhydrase, chloroplastic; AltName: Full=Carbonate dehydratase; Contains: RecName: Full=Carbonic anhydrase, 27 kDa isoform; Contains: RecName: Full=Carbonic anhydrase, 25 kDa isoform; Flags: Precursor	3	3.39384e-135	96.3636	98.1818	208	409.453
TSUnmapped00003375.mtr.1		Medtr8g036870.1	http://www.medicagogenome.org/feature/Medtr8g036870.1	LRR receptor-like kinase LC chr8:13563143-13565066	6.21	3.95	0.12	0.32	4.8	0.000341	0.044875					---		TSUnmapped00003375.mtr.1	Medtr8g036870.1	http://www.medicagogenome.org/feature/Medtr8g036870.1	LRR receptor-like kinase LC chr8:13563143-13565066	2	0.137	89.286	28	37.354	Mt4-unmapped-3375	Unmapped Top-Strand Novel Transcript PUT-169a-Medicago_truncatula-61657	Mtr.31915.1.S1_at	2	0	100	402	726.241	TSUnmapped00003375.mtr.1	http://www.uniprot.org/uniprot/	not available	not available	0
TC0400002830.mtr.1		Medtr4g108170.1	http://www.medicagogenome.org/feature/Medtr4g108170.1	ABC transporter A family protein HC chr4:44858044-44867506	5.47	3.21	0.19	0.11	4.79	5.5e-05	0.020843	Medtr4g108170	ABC transporter A family protein	chr4	44858044 - 44867506	+	Medtr4g108170.1	TC0400002830.mtr.1	Medtr4g108170.1	http://www.medicagogenome.org/feature/Medtr4g108170.1	ABC transporter A family protein HC chr4:44858044-44867506	1	0	100	2760	4978.58	Medtr4g108170.1	ABC transporter A family protein	Mtr.49882.1.S1_at	1	0	100	2760	4978.58	TC0400002830.mtr.1	http://www.uniprot.org/uniprot/Q9STT5	Q9STT5	RecName: Full=ABC transporter A family member 7; Short=ABC transporter ABCA.7; Short=AtABCA7; AltName: Full=Probable ABC2 homolog 6	1	0	60.5348	76.6845	929	1142.49
TC0600002040.mtr.1		Medtr6g008430.1	http://www.medicagogenome.org/feature/Medtr6g008430.1	cytochrome P450 family protein HC chr6:2264314-2261074	5.76	3.51	0.62	0.56	4.76	0.013526	0.18903	Medtr6g008430	cytochrome P450 family protein	chr6	2261074 - 2264314	-	Medtr6g008430.1	TC0600002040.mtr.1	Medtr6g008430.1	http://www.medicagogenome.org/feature/Medtr6g008430.1	cytochrome P450 family protein HC chr6:2264314-2261074	1	0	100	1575	2841.59	Medtr6g008430.1	cytochrome P450 family protein	Mtr.51596.1.S1_at	1	0	72.3537	1596	883.134	TC0600002040.mtr.1	http://www.uniprot.org/uniprot/O49858	O49858	RecName: Full=Cytochrome P450 82A3; AltName: Full=Cytochrome P450 CP6	1	0	65.5106	79.5761	515	701.819
TC0600003000.mtr.1		Medtr6g051860.1	http://www.medicagogenome.org/feature/Medtr6g051860.1	DUF21 domain plant protein HC chr6:18058032-18052428	5.75	3.51	0.37	0.41	4.75	0.00398	0.117905	Medtr6g051860	DUF21 domain plant protein	chr6	18052428 - 18058032	-	Medtr6g051860.1	TC0600003000.mtr.1	Medtr6g051860.1	http://www.medicagogenome.org/feature/Medtr6g051860.1	DUF21 domain plant protein HC chr6:18058032-18052428	1	0	100	1272	2295.17	Medtr6g051860.1	DUF21 domain plant protein	Mtr.48055.1.S1_at	2	0	100	952	1718.09	TC0600003000.mtr.1	http://www.uniprot.org/uniprot/Q8RY60	Q8RY60	RecName: Full=DUF21 domain-containing protein At1g47330; AltName: Full=CBS domain-containing protein CBSDUF7	1	7.31056e-129	58.6538	76.9231	312	389.423
TC0600002851.mtr.1		Medtr6g043090.1	http://www.medicagogenome.org/feature/Medtr6g043090.1	DUF810 family protein HC chr6:14880864-14875572	5.57	3.32	0.22	0.17	4.74	0.000177	0.034261	Medtr6g043090	DUF810 family protein	chr6	14875572 - 14880864	-	Medtr6g043090.1	TC0600002851.mtr.1	Medtr6g043090.1	http://www.medicagogenome.org/feature/Medtr6g043090.1	DUF810 family protein HC chr6:14880864-14875572	1	0	100	3444	6212.09	Medtr6g043090.1	DUF810 family protein	Mtr.6130.1.S1_at	1	0	99.8496	665	1196.92	TC0600002851.mtr.1	http://www.uniprot.org/uniprot/	not available	not available	0
TC0200001154.mtr.1		Medtr2g036440.1	http://www.medicagogenome.org/feature/Medtr2g036440.1	malectin/receptor-like kinase family protein HC chr2:15772197-15773551	6.35	4.1	0.28	0.43	4.73	0.00148	0.078574	Medtr2g036440	malectin/receptor-like kinase family protein	chr2	15772197 - 15773551	+	Medtr2g036440.1	TC0200001154.mtr.1	Medtr2g036440.1	http://www.medicagogenome.org/feature/Medtr2g036440.1	malectin/receptor-like kinase family protein HC chr2:15772197-15773551	2	0	100	1239	2235.66	Medtr2g036440.1	malectin	Mtr.16453.1.S1_at	2	0	100	1089	1965.15	TC0200001154.mtr.1	http://www.uniprot.org/uniprot/Q9XID3	Q9XID3	RecName: Full=G-type lectin S-receptor-like serine/threonine-protein kinase At1g34300; Flags: Precursor	1	9.34626e-81	40.6915	58.5106	360	271.166
TC0300001237.mtr.1		Medtr3g462220.1	http://www.medicagogenome.org/feature/Medtr3g462220.1	maternal effect embryo arrest protein, putative HC chr3:24832582-24834600	5.39	3.16	0.17	0.18	4.72	8.5e-05	0.024562	Medtr3g462220	maternal effect embryo arrest protein, putative	chr3	24832582 - 24834600	+	Medtr3g462220.1	TC0300001237.mtr.1	Medtr3g462220.1	http://www.medicagogenome.org/feature/Medtr3g462220.1	maternal effect embryo arrest protein, putative HC chr3:24832582-24834600	1	0	100	501	904.774	Medtr3g462220.1	maternal effect embryo arrest protein, putative	Mtr.38330.1.S1_at	1	0	99.7114	693	1242	TC0300001237.mtr.1	http://www.uniprot.org/uniprot/B0BRZ1	B0BRZ1	RecName: Full=3-deoxy-manno-octulosonate cytidylyltransferase; AltName: Full=CMP-2-keto-3-deoxyoctulosonic acid synthase; Short=CKS; Short=CMP-KDO synthase >gi|238692369|sp|B3GZS5.1|KDSB_ACTP7 RecName: Full=3-deoxy-manno-octulosonate cytidylyltransferase; AltName: Full=CMP-2-keto-3-deoxyoctulosonic acid synthase; Short=CKS; Short=CMP-KDO synthase	1	0.259845	46.875	56.25	32	36.1946
TC0300003176.mtr.1		Medtr3g115940.4	http://www.medicagogenome.org/feature/Medtr3g115940.4	seven transmembrane MLO family protein HC chr3:54198460-54202630	9.03	6.79	0.29	0.31	4.72	0.001161	0.070402	Medtr3g115940	seven transmembrane MLO family protein	chr3	54198460 - 54202630	+	Medtr3g115940.1; Medtr3g115940.2; Medtr3g115940.3; Medtr3g115940.4	TC0300003176.mtr.1	Medtr3g115940.4	http://www.medicagogenome.org/feature/Medtr3g115940.4	seven transmembrane MLO family protein HC chr3:54198460-54202630	2	0	100	1041	1869.58	Medtr3g115940.1	seven transmembrane MLO family protein	Mtr.15928.1.S1_at	2	0	100	996	1797.44	TC0300003176.mtr.1	http://www.uniprot.org/uniprot/Q0DC45	Q0DC45	RecName: Full=MLO protein homolog 1; AltName: Full=OsMLO1	3	1.46353e-149	65.8537	76.6571	331	456.833
TC0300003073.mtr.1		Medtr3g111900.1	http://www.medicagogenome.org/feature/Medtr3g111900.1	fatty acyl-CoA synthetase family protein HC chr3:52372230-52374345	10.17	7.93	0.47	0.28	4.71	0.003184	0.10725	Medtr3g111900	fatty acyl-CoA synthetase family protein	chr3	52372230 - 52374345	+	Medtr3g111900.1	TC0300003073.mtr.1	Medtr3g111900.1	http://www.medicagogenome.org/feature/Medtr3g111900.1	fatty acyl-CoA synthetase family protein HC chr3:52372230-52374345	1	0	100	1890	3409.65	Medtr3g111900.1	fatty acyl-CoA synthetase family protein	Mtr.13129.1.S1_at	1	0	99.8035	1018	1828.1	TC0300003073.mtr.1	http://www.uniprot.org/uniprot/B2HIN2	B2HIN2	RecName: Full=Long-chain-fatty-acid--AMP ligase FadD26; Short=FAAL; AltName: Full=Acyl-AMP synthetase	1	3.21687e-51	27.9732	46.3987	570	192.2
TSUnmappedRC00005277.mtr.1		Medtr2g091225.2	http://www.medicagogenome.org/feature/Medtr2g091225.2	general regulatory factor 2 HC chr2:39360650-39355268	4.37	2.15	0.71	0.16	4.66	0.00786	0.152727					---		TSUnmappedRC00005277.mtr.1	Medtr2g091225.2	http://www.medicagogenome.org/feature/Medtr2g091225.2	general regulatory factor 2 HC chr2:39360650-39355268	1	1.425e-44	76.543	239	179.82	Mt4-unmapped-5277-rc	Unmapped Bottom-Strand Novel Transcript PUT-169a-Medicago_truncatula-63705	Mtr.4791.1.S1_at	1	3.74846e-171	100	332	600.005	TSUnmappedRC00005277.mtr.1	http://www.uniprot.org/uniprot/P46077	P46077	RecName: Full=14-3-3-like protein GF14 phi; AltName: Full=General regulatory factor 4	1	9.87864e-47	82.7957	88.172	93	157.532
TC0300003093.mtr.1		Medtr3g112460.1	http://www.medicagogenome.org/feature/Medtr3g112460.1	peptide transporter HC chr3:52711485-52714657	7.46	5.24	0.31	0.19	4.65	0.00039	0.047537	Medtr3g112460	peptide transporter	chr3	52711485 - 52714657	+	Medtr3g112460.1	TC0300003093.mtr.1	Medtr3g112460.1	http://www.medicagogenome.org/feature/Medtr3g112460.1	peptide transporter HC chr3:52711485-52714657	1	0	100	1719	3101.28	Medtr3g112460.1	peptide transporter	Mtr.33871.1.S1_at	1	0	98.3824	680	1180.69	TC0300003093.mtr.1	http://www.uniprot.org/uniprot/Q9M390	Q9M390	RecName: Full=Protein NRT1/ PTR FAMILY 8.1; Short=AtNPF8.1; AltName: Full=Peptide transporter PTR1	1	0	47.7113	65.669	566	543.888
TSUnmappedRC00002438.mtr.1		Medtr2g049020.1	http://www.medicagogenome.org/feature/Medtr2g049020.1	inositol transporter 4 HC chr2:21563031-21558019	5.84	3.63	0.08	0.36	4.63	0.000437	0.048533					---		TSUnmappedRC00002438.mtr.1	Medtr2g049020.1	http://www.medicagogenome.org/feature/Medtr2g049020.1	inositol transporter 4 HC chr2:21563031-21558019	1	9.211e-151	81.172	561	533.28	Mt4-unmapped-2438-rc	Unmapped Bottom-Strand Novel Transcript PUT-169a-Medicago_truncatula-11120	Mtr.45021.1.S1_at	1	0	99.8227	564	1012.98	TSUnmappedRC00002438.mtr.1	http://www.uniprot.org/uniprot/Q9C757	Q9C757	RecName: Full=Probable inositol transporter 2	1	1.89903e-90	71.4286	85.7143	189	282.337
TC0600001250.mtr.1		Medtr6g463310.1	http://www.medicagogenome.org/feature/Medtr6g463310.1	cell cycle regulated microtubule associated protein HC chr6:21899897-21903998	5.35	3.14	0.4	0.14	4.61	0.000925	0.064049	Medtr6g463310	cell cycle regulated microtubule associated protein	chr6	21899897 - 21903998	+	Medtr6g463310.1	TC0600001250.mtr.1	Medtr6g463310.1	http://www.medicagogenome.org/feature/Medtr6g463310.1	cell cycle regulated microtubule associated protein HC chr6:21899897-21903998	1	0	100	1119	2019.26	Medtr6g463310.1	cell cycle regulated microtubule associated protein	Mtr.17384.1.S1_at	1	1.08536e-06	75	80	55.3874	TC0600001250.mtr.1	http://www.uniprot.org/uniprot/F4I2H7	F4I2H7	RecName: Full=Protein TPX2; Short=AtTPX2; AltName: Full=Targeting protein for XKLP2	1	0.00283479	39.6825	53.9683	63	43.5134
TC0300004550.mtr.1	MtZip7	Medtr3g058630.1	http://www.medicagogenome.org/feature/Medtr3g058630.1	ZIP metal ion transporter family protein HC chr3:23327093-23324436	7.02	4.82	0.27	0.23	4.59	0.000608	0.055304	Medtr3g058630	ZIP metal ion transporter family protein	chr3	23324436 - 23327093	-	Medtr3g058630.1	TC0300004550.mtr.1	Medtr3g058630.1	http://www.medicagogenome.org/feature/Medtr3g058630.1	ZIP metal ion transporter family protein HC chr3:23327093-23324436	2	0	100	1053	1900.23	Medtr3g058630.1	ZIP metal ion transporter family protein	Mtr.40995.1.S1_at	2	0	100	1235	2228.45	TC0300004550.mtr.1	http://www.uniprot.org/uniprot/Q94EG9	Q94EG9	RecName: Full=Zinc transporter 11; AltName: Full=ZRT/IRT-like protein 11; Flags: Precursor	1	3.12366e-127	59.6439	71.2166	302	377.867
TC0300002073.mtr.1		Medtr3g083630.1	http://www.medicagogenome.org/feature/Medtr3g083630.1	squalene/phytoene synthase HC chr3:37749162-37751789	10.04	7.85	0.27	0.28	4.57	0.000709	0.059532	Medtr3g083630	squalene/phytoene synthase	chr3	37749162 - 37751789	+	Medtr3g083630.1	TC0300002073.mtr.1	Medtr3g083630.1	http://www.medicagogenome.org/feature/Medtr3g083630.1	squalene/phytoene synthase HC chr3:37749162-37751789	1	0	100	1164	2100.41	Medtr3g083630.1	squalene	Mtr.45966.1.S1_at	1	0	100	1164	2100.41	TC0300002073.mtr.1	http://www.uniprot.org/uniprot/P53797	P53797	RecName: Full=Phytoene synthase, chloroplastic; Flags: Precursor	1	4.32768e-153	70.9343	84.4291	289	451.44
TC0300004163.mtr.1		Medtr3g045440.1	http://www.medicagogenome.org/feature/Medtr3g045440.1	sigma factor sigb regulation rsbq-like protein HC chr3:14783516-14781798	5.81	3.62	0.31	0.41	4.57	0.002709	0.099377	Medtr3g045440	sigma factor sigb regulation rsbq-like protein	chr3	14781798 - 14783516	-	Medtr3g045440.1	TC0300004163.mtr.1	Medtr3g045440.1	http://www.medicagogenome.org/feature/Medtr3g045440.1	sigma factor sigb regulation rsbq-like protein HC chr3:14783516-14781798	1	0	100	810	1462.02	Medtr3g045440.1	sigma factor sigb regulation rsbq-like protein	Mtr.31237.1.S1_at	1	0	100	662	1195.12	TC0300004163.mtr.1	http://www.uniprot.org/uniprot/J9U5U9	J9U5U9	RecName: Full=Probable strigolactone esterase DAD2; Short=3.1.-.-; AltName: Full=Protein DECREASED APICAL DOMINANCE 2	1	3.23817e-74	39.2308	67.6923	259	238.039
TC0700001445.mtr.1		Medtr7g071790.1	http://www.medicagogenome.org/feature/Medtr7g071790.1	wound-induced-like protein HC chr7:26628624-26629267	5.09	2.9	1.01	0.07	4.57	0.019268	0.217291	Medtr7g071790	wound-induced-like protein	chr7	26628624 - 26629267	+	Medtr7g071790.1	TC0700001445.mtr.1	Medtr7g071790.1	http://www.medicagogenome.org/feature/Medtr7g071790.1	wound-induced-like protein HC chr7:26628624-26629267	1	0	100	456	823.622	Medtr7g071790.1	wound-induced-like protein	Mtr.47022.1.S1_s_at	1	0	98.022	455	780.342	TC0700001445.mtr.1	http://www.uniprot.org/uniprot/P20144	P20144	RecName: Full=Wound-induced protein 1	1	5.43351e-11	34.5455	51.8182	105	60.8474
TC0300004973.mtr.1		Medtr3g067437.1	http://www.medicagogenome.org/feature/Medtr3g067437.1	albumin I LC chr3:30056664-30055558	6.67	4.48	0.53	0.09	4.56	0.002151	0.090114	Medtr3g067437	albumin I	chr3	30055558 - 30056664	-	Medtr3g067437.1	TC0300004973.mtr.1	Medtr3g067437.1	http://www.medicagogenome.org/feature/Medtr3g067437.1	albumin I LC chr3:30056664-30055558	1	0	100	390	704.6	Medtr3g067437.1	albumin I	Mtr.47546.1.S1_at	1	0	100	390	704.6	TC0300004973.mtr.1	http://www.uniprot.org/uniprot/Q9ZQX0	Q9ZQX0	RecName: Full=Albumin-1; Short=A1; Contains: RecName: Full=Albumin-1 chain b; Short=A1b; AltName: Full=Leginsulin; Contains: RecName: Full=Albumin-1 chain a; Short=A1a; Flags: Precursor	1	2.21529e-20	47.7876	57.5221	110	88.9669
TC0800003339.mtr.1		Medtr8g018650.1	http://www.medicagogenome.org/feature/Medtr8g018650.1	seed linoleate 9S-lipoxygenase HC chr8:6412307-6408474	9.5	7.31	0.13	0.47	4.56	0.00107	0.068643	Medtr8g018650	seed linoleate 9S-lipoxygenase	chr8	6408474 - 6412307	-	Medtr8g018650.1	TC0800003339.mtr.1	Medtr8g018650.1	http://www.medicagogenome.org/feature/Medtr8g018650.1	seed linoleate 9S-lipoxygenase HC chr8:6412307-6408474	1	0	100	2424	4372.65	Medtr8g018650.1	seed linoleate 9S-lipoxygenase	Mtr.46870.1.S1_at	1	0	100	2424	4372.65	TC0800003339.mtr.1	http://www.uniprot.org/uniprot/P38414	P38414	RecName: Full=Linoleate 9S-lipoxygenase; AltName: Full=Lipoxygenase	1	0	65.3891	77.2358	856	1130.93
TSUnmapped00001250.mtr.1		Medtr8g105110.1	http://www.medicagogenome.org/feature/Medtr8g105110.1	40S ribosomal protein S15-4 HC chr8:44327360-44325261	6.41	4.23	0.62	0.33	4.56	0.004848	0.128062					---		TSUnmapped00001250.mtr.1	Medtr8g105110.1	http://www.medicagogenome.org/feature/Medtr8g105110.1	40S ribosomal protein S15-4 HC chr8:44327360-44325261	1	3.098e-48	74.825	286	192.443	Mt4-unmapped-1250	Unmapped Top-Strand Novel Transcript PUT-169a-Medicago_truncatula-7197	Mtr.31975.1.S1_at	1	0	100	443	800.179	TSUnmapped00001250.mtr.1	http://www.uniprot.org/uniprot/P31674	P31674	RecName: Full=40S ribosomal protein S15	1	1.95529e-55	92.5532	95.7447	94	177.948
TSUnmapped00004236.mtr.1		Medtr4g107390.1	http://www.medicagogenome.org/feature/Medtr4g107390.1	aminoacyl-tRNA synthetase HC chr4:44406871-44399957	4.42	2.23	0.22	0.02	4.56	8.2e-05	0.024242					---		TSUnmapped00004236.mtr.1	Medtr4g107390.1	http://www.medicagogenome.org/feature/Medtr4g107390.1	aminoacyl-tRNA synthetase HC chr4:44406871-44399957	1	0.53	86.207	29	35.55	Mt4-unmapped-4236	Unmapped Top-Strand Novel Transcript PUT-169a-Medicago_truncatula-29590	Mtr.1462.1.S1_at	1	0	100	451	814.606	TSUnmapped00004236.mtr.1	http://www.uniprot.org/uniprot/Q9Q1T8	Q9Q1T8	RecName: Full=Replicase large subunit; AltName: Full=183 kDa protein; AltName: Full=RNA-directed RNA polymerase; Contains: RecName: Full=Replicase small subunit; AltName: Full=126 kDa protein; AltName: Full=Methyltransferase/RNA helicase; Short=MT/HEL	1	1.87307	27.9412	47.0588	68	32.3426
TSUnmappedRC00006940.mtr.1		Medtr1g069085.1	http://www.medicagogenome.org/feature/Medtr1g069085.1	hypothetical protein HC chr1:29654650-29655253	5.13	2.95	0.61	0.2	4.55	0.00483	0.12805					---		TSUnmappedRC00006940.mtr.1	Medtr1g069085.1	http://www.medicagogenome.org/feature/Medtr1g069085.1	hypothetical protein HC chr1:29654650-29655253	1	0.0006904	96.296	27	44.567	Mt4-unmapped-6940-rc	Unmapped Bottom-Strand Novel Transcript PUT-169a-Medicago_truncatula-22921	Mtr.31212.1.S1_at	1	5.92699e-162	100	315	569.347	TSUnmappedRC00006940.mtr.1	http://www.uniprot.org/uniprot/Q5RE62	Q5RE62	RecName: Full=EF-hand calcium-binding domain-containing protein 6; AltName: Full=DJ-1-binding protein; Short=DJBP	1	1.54754	28.0899	44.9438	86	31.187
TC0500000568.mtr.1		Medtr5g019780.1	http://www.medicagogenome.org/feature/Medtr5g019780.1	cupin family protein LC chr5:7497091-7500318	5.88	3.7	0.64	0.24	4.54	0.003229	0.107642	Medtr5g019780	cupin family protein	chr5	7497091 - 7500318	+	Medtr5g019780.1	TC0500000568.mtr.1	Medtr5g019780.1	http://www.medicagogenome.org/feature/Medtr5g019780.1	cupin family protein LC chr5:7497091-7500318	1	0	100	2109	3804.59	Medtr5g019780.1	cupin family protein	Mtr.49446.1.S1_at	1	0.559867	100	20	37.3537	TC0500000568.mtr.1	http://www.uniprot.org/uniprot/F4JQG6	F4JQG6	RecName: Full=Vicilin-like seed storage protein At4g36700; AltName: Full=Globulin At4g36700; Flags: Precursor	1	8.9976e-115	45.5422	65.3012	414	362.459
TC0200004594.mtr.1		Medtr2g461970.1	http://www.medicagogenome.org/feature/Medtr2g461970.1	alpha-1,4-glucan-protein synthase [UDP-forming]-like protein HC chr2:25636216-25632722	8.28	6.1	0.32	0.07	4.52	0.000242	0.039586	Medtr2g461970	alpha-1,4-glucan-protein synthase [UDP-forming]-like protein	chr2	25632722 - 25636216	-	Medtr2g461970.1	TC0200004594.mtr.1	Medtr2g461970.1	http://www.medicagogenome.org/feature/Medtr2g461970.1	alpha-1,4-glucan-protein synthase [UDP-forming]-like protein HC chr2:25636216-25632722	1	0	100	1080	1948.92	Medtr2g461970.1	alpha-1,4-glucan-protein synthase [UDP-forming]-like protein	Mtr.38546.1.S1_at	1	0	99.293	1270	2241.07	TC0200004594.mtr.1	http://www.uniprot.org/uniprot/Q6Z4G3	Q6Z4G3	RecName: Full=UDP-arabinopyranose mutase 3; Short=OsUAM3; AltName: Full=Reversibly glycosylated polypeptide 3; AltName: Full=UDP-L-arabinose mutase 3	1	0	86.119	93.7677	352	651.744
TC0200004761.mtr.1		Medtr2g068950.1	http://www.medicagogenome.org/feature/Medtr2g068950.1	2OG-Fe(II) oxygenase family oxidoreductase LC chr2:28642769-28638752	5.24	3.07	0.32	0.11	4.51	0.000546	0.053003	Medtr2g068950	2OG-Fe(II) oxygenase family oxidoreductase	chr2	28638752 - 28642769	-	Medtr2g068950.1	TC0200004761.mtr.1	Medtr2g068950.1	http://www.medicagogenome.org/feature/Medtr2g068950.1	2OG-Fe(II) oxygenase family oxidoreductase LC chr2:28642769-28638752	1	0	100	1110	2003.03	Medtr2g068950.1	2OG-Fe(II) oxygenase family oxidoreductase	Mtr.9584.1.S1_at	1	0	78.6811	1076	939.038	TC0200004761.mtr.1	http://www.uniprot.org/uniprot/Q84MB3	Q84MB3	RecName: Full=1-aminocyclopropane-1-carboxylate oxidase homolog 1	1	6.30403e-132	54.039	70.7521	354	395.201
TC0700004954.mtr.1		Medtr7g082810.1	http://www.medicagogenome.org/feature/Medtr7g082810.1	MATE efflux family protein HC chr7:31759381-31755163	4.62	2.45	0.47	0.09	4.51	0.001203	0.07141	Medtr7g082810	MATE efflux family protein	chr7	31755163 - 31759381	-	Medtr7g082810.1	TC0700004954.mtr.1	Medtr7g082810.1	http://www.medicagogenome.org/feature/Medtr7g082810.1	MATE efflux family protein HC chr7:31759381-31755163	1	0	100	1440	2598.14	Medtr7g082810.1	MATE efflux family protein	Mtr.49406.1.S1_at	1	0	100	1440	2598.14	TC0700004954.mtr.1	http://www.uniprot.org/uniprot/Q9C994	Q9C994	RecName: Full=Protein DETOXIFICATION 14; Short=AtDTX14; AltName: Full=Multidrug and toxic compound extrusion protein 14; Short=MATE protein 14	1	2.76548e-171	52.9801	71.0817	453	499.975
TC0400007187.mtr.1		Medtr4g131180.2	http://www.medicagogenome.org/feature/Medtr4g131180.2	NADP-dependent glyceraldehyde-3-phosphate dehydrogenase HC chr4:54728861-54724088	8.86	6.69	0.76	0.11	4.5	0.008928	0.161225	Medtr4g131180	NADP-dependent glyceraldehyde-3-phosphate dehydrogenase	chr4	54724088 - 54728861	-	Medtr4g131180.1; Medtr4g131180.2	TC0400007187.mtr.1	Medtr4g131180.2	http://www.medicagogenome.org/feature/Medtr4g131180.2	NADP-dependent glyceraldehyde-3-phosphate dehydrogenase HC chr4:54728861-54724088	1	0	100	1437	2592.73	Medtr4g131180.1	NADP-dependent glyceraldehyde-3-phosphate dehydrogenase	Mtr.43044.1.S1_at	2	0	100	1533	2765.85	TC0400007187.mtr.1	http://www.uniprot.org/uniprot/P81406	P81406	RecName: Full=NADP-dependent glyceraldehyde-3-phosphate dehydrogenase; AltName: Full=Glyceraldehyde-3-phosphate dehydrogenase [NADP(+)]; AltName: Full=Non-phosphorylating glyceraldehyde 3-phosphate dehydrogenase; AltName: Full=Triosephosphate dehydrogenase	2	0	97.8214	100	459	903.664
TC0700002921.mtr.1		Medtr7g115740.1	http://www.medicagogenome.org/feature/Medtr7g115740.1	lectin receptor kinase HC chr7:47870184-47872190	5.8	3.64	0.27	0.37	4.45	0.000983	0.066082	Medtr7g115740	lectin receptor kinase	chr7	47870184 - 47872190	+	Medtr7g115740.1; Medtr7g115740.2	TC0700002921.mtr.1	Medtr7g115740.1	http://www.medicagogenome.org/feature/Medtr7g115740.1	lectin receptor kinase HC chr7:47870184-47872190	1	0	100	2007	3620.65	Medtr7g115740.1	lectin receptor kinase	Mtr.50698.1.S1_at	1	0	72.268	1909	1038.22	TC0700002921.mtr.1	http://www.uniprot.org/uniprot/Q9LXA5	Q9LXA5	RecName: Full=L-type lectin-domain containing receptor kinase IX.1; Short=LecRK-IX.1; Flags: Precursor	1	1.35329e-172	45.1613	62.212	621	514.998
TC0100004628.mtr.1		Medtr1g050550.1	http://www.medicagogenome.org/feature/Medtr1g050550.1	MFS transporter HC chr1:19714149-19712167	6.2	4.05	0.58	0.31	4.43	0.004978	0.129274	Medtr1g050550	MFS transporter	chr1	19712167 - 19714149	-	Medtr1g050550.1	TC0100004628.mtr.1	Medtr1g050550.1	http://www.medicagogenome.org/feature/Medtr1g050550.1	MFS transporter HC chr1:19714149-19712167	2	0	100	1794	3236.53	Medtr1g050550.1	MFS transporter	Mtr.47977.1.S1_at	2	0	100	1794	3236.53	TC0100004628.mtr.1	http://www.uniprot.org/uniprot/F4I9E1	F4I9E1	RecName: Full=Protein NUCLEAR FUSION DEFECTIVE 4	1	1.27663e-28	25.0447	44.5438	530	124.79
TC0600000037.mtr.1		Medtr6g004880.1	http://www.medicagogenome.org/feature/Medtr6g004880.1	raffinose synthase or seed inhibition protein HC chr6:485489-490474	8.76	6.61	0.82	0.28	4.43	0.024855	0.240333	Medtr6g004880	raffinose synthase or seed inhibition protein	chr6	485489 - 490474	+	Medtr6g004880.1	TC0600000037.mtr.1	Medtr6g004880.1	http://www.medicagogenome.org/feature/Medtr6g004880.1	raffinose synthase or seed inhibition protein HC chr6:485489-490474	1	0	100	2364	4264.45	Medtr6g004880.1	raffinose synthase or seed inhibition protein	Mtr.8799.1.S1_at	1	0	99.8236	2835	5095.8	TC0600000037.mtr.1	http://www.uniprot.org/uniprot/Q8VWN6	Q8VWN6	RecName: Full=Galactinol--sucrose galactosyltransferase; AltName: Full=Raffinose synthase	1	0	63.8272	76.9136	798	1063.91
TC0700005973.mtr.1		Medtr7g111850.1	http://www.medicagogenome.org/feature/Medtr7g111850.1	galactinol synthase HC chr7:45945951-45943475	8.15	6.01	1.03	0.36	4.43	0.062353	0.343983	Medtr7g111850	galactinol synthase	chr7	45943475 - 45945951	-	Medtr7g111850.1	TC0700005973.mtr.1	Medtr7g111850.1	http://www.medicagogenome.org/feature/Medtr7g111850.1	galactinol synthase HC chr7:45945951-45943475	1	0	100	987	1781.21	Medtr7g111850.1	galactinol synthase	Mtr.43703.1.S1_at	1	0	99.9192	1238	2228.45	TC0700005973.mtr.1	http://www.uniprot.org/uniprot/C7G304	C7G304	RecName: Full=Galactinol synthase 2; Short=GolS-2; Short=SlGolS2	1	0	72.1893	82.8402	337	514.612
TSUnmappedRC00007033.mtr.1		Medtr3g107810.1	http://www.medicagogenome.org/feature/Medtr3g107810.1	specific tissue protein LC chr3:49747415-49743944	7.26	5.14	0.28	0.29	4.35	0.000714	0.059701					---		TSUnmappedRC00007033.mtr.1	Medtr3g107810.1	http://www.medicagogenome.org/feature/Medtr3g107810.1	specific tissue protein LC chr3:49747415-49743944	17	6.77e-77	94.33	190	286.219	Mt4-unmapped-7033-rc	Unmapped Bottom-Strand Novel Transcript PUT-169a-Medicago_truncatula-46909	Mtr.10562.1.S1_at	17	5.4585e-77	94.3299	190	286.219	TSUnmappedRC00007033.mtr.1	http://www.uniprot.org/uniprot/P17772	P17772	RecName: Full=Organ-specific protein S2	7	0.000313567	63.6364	77.2727	28	35.4242
TC0400005831.mtr.1		Medtr4g087830.1	http://www.medicagogenome.org/feature/Medtr4g087830.1	phospholipase A1 HC chr4:34558798-34555984	5.74	3.63	0.33	0.32	4.31	0.001417	0.076759	Medtr4g087830	phospholipase A1	chr4	34555984 - 34558798	-	Medtr4g087830.1	TC0400005831.mtr.1	Medtr4g087830.1	http://www.medicagogenome.org/feature/Medtr4g087830.1	phospholipase A1 HC chr4:34558798-34555984	1	0	100	1203	2170.74	Medtr4g087830.1	phospholipase A1	Mtr.12518.1.S1_at	1	0	99.6795	1248	2223.04	TC0400005831.mtr.1	http://www.uniprot.org/uniprot/O49523	O49523	RecName: Full=Phospholipase A1-IIgamma; AltName: Full=DAD1-like seedling establishment-related lipase; Short=AtDSEL; Short=Phospholipase DSEL	1	4.66839e-144	53.5354	70.4545	395	430.254
TC0700003757.mtr.1		Medtr7g033325.2	http://www.medicagogenome.org/feature/Medtr7g033325.2	beta-1,4-N-acetylglucosaminyltransferase-like protein HC chr7:11914483-11911824	7.27	5.16	0.26	0.23	4.31	0.000416	0.047761	Medtr7g033325	beta-1,4-N-acetylglucosaminyltransferase-like protein	chr7	11911787 - 11914483	-	Medtr7g033325.1; Medtr7g033325.2	TC0700003757.mtr.1	Medtr7g033325.2	http://www.medicagogenome.org/feature/Medtr7g033325.2	beta-1,4-N-acetylglucosaminyltransferase-like protein HC chr7:11914483-11911824	1	0	100	1164	2100.41	Medtr7g033325.1	beta-1,4-N-acetylglucosaminyltransferase-like protein	Mtr.37883.1.S1_at	1	0	100	1195	2156.31	TC0700003757.mtr.1	http://www.uniprot.org/uniprot/Q02527	Q02527	RecName: Full=Beta-1,4-mannosyl-glycoprotein 4-beta-N-acetylglucosaminyltransferase; AltName: Full=N-glycosyl-oligosaccharide-glycoprotein N-acetylglucosaminyltransferase III; Short=GNT-III; Short=GlcNAc-T III; Short=N-acetylglucosaminyltransferase III	1	1.17354e-14	26.8371	44.0895	297	80.4925
TC0600002140.mtr.1		Medtr6g012980.1	http://www.medicagogenome.org/feature/Medtr6g012980.1	Serine/Threonine kinase family protein LC chr6:4048518-4042934	5.7	3.6	0.34	0.26	4.3	0.001041	0.067792	Medtr6g012980	Serine/Threonine kinase family protein	chr6	4042934 - 4048518	-	Medtr6g012980.1	TC0600002140.mtr.1	Medtr6g012980.1	http://www.medicagogenome.org/feature/Medtr6g012980.1	Serine/Threonine kinase family protein LC chr6:4048518-4042934	1	0	100	1296	2338.45	Medtr6g012980.1	Serine	Mtr.21491.1.S1_at	1	0	100	1134	2046.31	TC0600002140.mtr.1	http://www.uniprot.org/uniprot/Q38997	Q38997	RecName: Full=SNF1-related protein kinase catalytic subunit alpha KIN10; Short=AKIN10; AltName: Full=AKIN alpha-2; Short=AKINalpha2	1	4.83987e-141	66.7785	80.8725	297	421.009
TC0700005388.mtr.1		Medtr7g094760.1	http://www.medicagogenome.org/feature/Medtr7g094760.1	salt stress response/antifungal domain protein HC chr7:37806496-37805727	4.71	2.61	0.22	0.32	4.3	0.000546	0.053003	Medtr7g094760	salt stress response/antifungal domain protein	chr7	37805727 - 37806496	-	Medtr7g094760.1	TC0700005388.mtr.1	Medtr7g094760.1	http://www.medicagogenome.org/feature/Medtr7g094760.1	salt stress response/antifungal domain protein HC chr7:37806496-37805727	1	0	100	453	818.212	Medtr7g094760.1	salt stress response	Mtr.36016.1.S1_at	1	1.12809e-109	99.5495	222	396.224	TC0700005388.mtr.1	http://www.uniprot.org/uniprot/A4ZDL6	A4ZDL6	RecName: Full=Antifungal protein ginkbilobin-2; Flags: Precursor	1	3.33313e-10	35.8491	47.1698	104	58.5362
TC0300002074.mtr.1		Medtr3g083650.1	http://www.medicagogenome.org/feature/Medtr3g083650.1	phytoene synthase HC chr3:37755783-37756093	9.02	6.92	0.32	0.18	4.29	0.000601	0.055163	Medtr3g083650	phytoene synthase	chr3	37755783 - 37756093	+	Medtr3g083650.1	TC0300002074.mtr.1	Medtr3g083650.1	http://www.medicagogenome.org/feature/Medtr3g083650.1	phytoene synthase HC chr3:37755783-37756093	1	2.498e-108	100	216	390.814	Medtr3g083650.1	phytoene synthase	Mtr.20931.1.S1_at	1	2.0145e-108	100	216	390.814	TC0300002074.mtr.1	http://www.uniprot.org/uniprot/P49085	P49085	RecName: Full=Phytoene synthase, chloroplastic; Flags: Precursor	1	1.26899e-27	67.6056	83.0986	71	106.686
TC0400004189.mtr.1		Medtr4g023060.1	http://www.medicagogenome.org/feature/Medtr4g023060.1	disease resistance protein (TIR-NBS-LRR class), putative HC chr4:7763392-7758397	5	2.9	0.33	0.07	4.28	0.000645	0.05713	Medtr4g023060	disease resistance protein (TIR-NBS-LRR class), putative	chr4	7758397 - 7763392	-	Medtr4g023060.1	TC0400004189.mtr.1	Medtr4g023060.1	http://www.medicagogenome.org/feature/Medtr4g023060.1	disease resistance protein (TIR-NBS-LRR class), putative HC chr4:7763392-7758397	1	0	100	4035	7277.88	Medtr4g023060.1	disease resistance protein (TIR-NBS-LRR class), putative	Mtr.52293.1.S1_at	1	0	98.8018	4006	7047.05	TC0400004189.mtr.1	http://www.uniprot.org/uniprot/Q40392	Q40392	RecName: Full=TMV resistance protein N	1	6.53775e-141	33.9168	52.954	898	466.463
TC0500001791.mtr.1		Medtr5g064990.1	http://www.medicagogenome.org/feature/Medtr5g064990.1	RING-H2 zinc finger protein HC chr5:27319869-27321352	6.86	4.76	0.33	0.21	4.28	0.000527	0.052201	Medtr5g064990	RING-H2 zinc finger protein	chr5	27319869 - 27321352	+	Medtr5g064990.1	TC0500001791.mtr.1	Medtr5g064990.1	http://www.medicagogenome.org/feature/Medtr5g064990.1	RING-H2 zinc finger protein HC chr5:27319869-27321352	1	0	100	1158	2089.59	Medtr5g064990.1	RING-H2 zinc finger protein	Mtr.42820.1.S1_at	2	7.99717e-48	75.5556	422	192.443	TC0500001791.mtr.1	http://www.uniprot.org/uniprot/Q84W40	Q84W40	RecName: Full=RING-H2 finger protein ATL11; AltName: Full=RING-type E3 ubiquitin transferase ATL11; Flags: Precursor	1	2.91677e-69	43.2886	61.4094	283	233.032
TC0200005812.mtr.1		Medtr2g104380.1	http://www.medicagogenome.org/feature/Medtr2g104380.1	hypothetical protein HC chr2:44952920-44951951	8.24	6.14	0.48	0.22	4.27	0.00206	0.088735	Medtr2g104380	hypothetical protein	chr2	44951951 - 44952920	-	Medtr2g104380.1	TC0200005812.mtr.1	Medtr2g104380.1	http://www.medicagogenome.org/feature/Medtr2g104380.1	hypothetical protein HC chr2:44952920-44951951	1	0	100	624	1126.59	Medtr2g104380.1	hypothetical protein	Mtr.43255.1.S1_at	2	2.35314e-14	78.2609	198	80.6345	TC0200005812.mtr.1	http://www.uniprot.org/uniprot/	not available	not available	0
TC0700003784.mtr.1		Medtr7g033775.1	http://www.medicagogenome.org/feature/Medtr7g033775.1	oleosin HC chr7:12344118-12343238	6.54	4.45	1.12	0.3	4.26	0.048077	0.311295	Medtr7g033775	oleosin	chr7	12343238 - 12344118	-	Medtr7g033775.1	TC0700003784.mtr.1	Medtr7g033775.1	http://www.medicagogenome.org/feature/Medtr7g033775.1	oleosin HC chr7:12344118-12343238	1	0	100	576	1040.03	Medtr7g033775.1	oleosin	Mtr.37233.1.S1_at	1	0	100	881	1590.05	TC0700003784.mtr.1	http://www.uniprot.org/uniprot/P29531	P29531	RecName: Full=P24 oleosin isoform B; AltName: Full=P91	1	2.77285e-56	64.7727	75	176	187.193
TSUnmapped00001561.mtr.1		Medtr5g082630.1	http://www.medicagogenome.org/feature/Medtr5g082630.1	Serine/Threonine-kinase CCR3-like protein, putative HC chr5:35560438-35557837	5.11	3.02	1.58	2.12	4.25	0.519444	0.788833					---		TSUnmapped00001561.mtr.1	Medtr5g082630.1	http://www.medicagogenome.org/feature/Medtr5g082630.1	Serine/Threonine-kinase CCR3-like protein, putative HC chr5:35560438-35557837	1	1.3	94.737	19	31.944	Mt4-unmapped-1561	Unmapped Top-Strand Novel Transcript PUT-169a-Medicago_truncatula-48221	Mtr.42956.1.S1_at	1	1.11837e-25	83.7607	111	114.899	TSUnmapped00001561.mtr.1	http://www.uniprot.org/uniprot/	not available	not available	0
TC0300003372.mtr.1		Medtr3g007770.1	http://www.medicagogenome.org/feature/Medtr3g007770.1	cellulose synthase-like protein HC chr3:1180993-1173614	5.77	3.68	0.21	0.19	4.24	0.000216	0.03693	Medtr3g007770	cellulose synthase-like protein	chr3	1173614 - 1180993	-	Medtr3g007770.1	TC0300003372.mtr.1	Medtr3g007770.1	http://www.medicagogenome.org/feature/Medtr3g007770.1	cellulose synthase-like protein HC chr3:1180993-1173614	2	0	100	3153	5687.31	Medtr3g007770.1	cellulose synthase-like protein	Mtr.17396.1.S1_s_at	2	0	72.1461	2680	1126.59	TC0300003372.mtr.1	http://www.uniprot.org/uniprot/Q69V23	Q69V23	RecName: Full=Probable cellulose synthase A catalytic subunit 3 [UDP-forming]; AltName: Full=OsCesA3	1	0	67.2727	79.7273	1093	1506.12
TSUnmappedRC00001683.mtr.1		Medtr0552s0040.1	http://www.medicagogenome.org/feature/Medtr0552s0040.1	transmembrane protein, putative LC scaffold0552:9141-6480	4.41	2.32	0.9	0.1	4.24	0.01564	0.20012					---		TSUnmappedRC00001683.mtr.1	Medtr0552s0040.1	http://www.medicagogenome.org/feature/Medtr0552s0040.1	transmembrane protein, putative LC scaffold0552:9141-6480	1	1.685	81.081	37	33.747	Mt4-unmapped-1683-rc	Unmapped Bottom-Strand Novel Transcript PUT-169a-Medicago_truncatula-10790	Mtr.4771.1.S1_at	1	0	100	431	767.718	TSUnmappedRC00001683.mtr.1	http://www.uniprot.org/uniprot/P40088	P40088	RecName: Full=Plasma membrane iron permease	1	2.30293e-20	29.0698	50.5814	172	89.7373
TC0200001766.mtr.1		Medtr2g062430.1	http://www.medicagogenome.org/feature/Medtr2g062430.1	DUF946 family protein HC chr2:26354832-26357000	5.11	3.03	0.49	0.23	4.23	0.002089	0.089115	Medtr2g062430	DUF946 family protein	chr2	26354832 - 26357000	+	Medtr2g062430.1	TC0200001766.mtr.1	Medtr2g062430.1	http://www.medicagogenome.org/feature/Medtr2g062430.1	DUF946 family protein HC chr2:26354832-26357000	1	0	100	1662	2998.49	Medtr2g062430.1	DUF946 family protein	Mtr.16740.1.S1_at	1	0	100	1662	2998.49	TC0200001766.mtr.1	http://www.uniprot.org/uniprot/P53285	P53285	RecName: Full=Vacuolar protein sorting-associated protein 62	1	0.897854	25.8621	40.8046	162	36.1946
TSUnmapped00006827.mtr.1		Medtr4g027840.1	http://www.medicagogenome.org/feature/Medtr4g027840.1	Lipid transfer protein HC chr4:9831935-9832433	6.58	4.5	1.53	0.16	4.23	0.180639	0.522946					---		TSUnmapped00006827.mtr.1	Medtr4g027840.1	http://www.medicagogenome.org/feature/Medtr4g027840.1	Lipid transfer protein HC chr4:9831935-9832433	1	9.857e-158	95.101	346	556.724	Mt4-unmapped-6827	Unmapped Top-Strand Novel Transcript PUT-169a-Medicago_truncatula-21211	Mtr.12258.1.S1_at	1	0	95.6449	596	976.909	TSUnmapped00006827.mtr.1	http://www.uniprot.org/uniprot/O23758	O23758	RecName: Full=Non-specific lipid-transfer protein; Short=LTP; Flags: Precursor	2	9.89616e-35	68.4783	91.3043	92	125.946
TC0300006141.mtr.1		Medtr3g101340.2	http://www.medicagogenome.org/feature/Medtr3g101340.2	transcription factor HC chr3:46642276-46638509	5.64	3.56	0.29	0.03	4.21	0.000298	0.042647	Medtr3g101340	transcription factor	chr3	46638453 - 46642312	-	Medtr3g101340.1; Medtr3g101340.2; Medtr3g101340.3	TC0300006141.mtr.1	Medtr3g101340.2	http://www.medicagogenome.org/feature/Medtr3g101340.2	transcription factor HC chr3:46642276-46638509	1	0	99.826	1719	3090.46	Medtr3g101340.1	transcription factor	Mtr.5844.1.S1_at	1	4.90483e-90	82.3708	329	333.106	TC0300006141.mtr.1	http://www.uniprot.org/uniprot/Q8RWQ4	Q8RWQ4	RecName: Full=Rho GTPase-activating protein 7; AltName: Full=Rho-type GTPase-activating protein 7	1	0.00502076	31.25	57.5	78	43.8986
TSUnmapped00002465.mtr.1		Medtr3g053540.1	http://www.medicagogenome.org/feature/Medtr3g053540.1	small ubiquitin-like modifier 3 HC chr3:21293436-21291225	4.89	2.82	0.69	0.22	4.21	0.009415	0.164868					---		TSUnmapped00002465.mtr.1	Medtr3g053540.1	http://www.medicagogenome.org/feature/Medtr3g053540.1	small ubiquitin-like modifier 3 HC chr3:21293436-21291225	2	7.134e-08	80	65	58.994	Mt4-unmapped-2465	Unmapped Top-Strand Novel Transcript PUT-169a-Medicago_truncatula-19156	Mtr.35718.1.S1_at	1	0	100	693	1251.02	TSUnmapped00002465.mtr.1	http://www.uniprot.org/uniprot/O13351	O13351	RecName: Full=Ubiquitin-like protein pmt3/smt3; Flags: Precursor	1	2.88083e-34	56.7568	68.4685	111	125.176
TC0500003626.mtr.1		Medtr5g023170.2	http://www.medicagogenome.org/feature/Medtr5g023170.2	rhodanese-related sulfurtransferase HC chr5:9215134-9213683	6.46	4.39	0.1	0.46	4.2	0.001854	0.084915	Medtr5g023170	rhodanese-related sulfurtransferase	chr5	9213175 - 9215134	-	Medtr5g023170.1; Medtr5g023170.2	TC0500003626.mtr.1	Medtr5g023170.2	http://www.medicagogenome.org/feature/Medtr5g023170.2	rhodanese-related sulfurtransferase HC chr5:9215134-9213683	1	0	100	510	921.004	Medtr5g023170.1	rhodanese-related sulfurtransferase	Mtr.10642.1.S1_at	2	0	100	616	1112.16	TC0500003626.mtr.1	http://www.uniprot.org/uniprot/Q38853	Q38853	RecName: Full=Rhodanese-like domain-containing protein 15, chloroplastic; AltName: Full=Protein DARK INDUCIBLE 1; AltName: Full=Senescence-associated protein 1; Short=AtSEN1; AltName: Full=Sulfurtransferase 15; Short=AtStr15; Flags: Precursor	2	6.67346e-38	70.8333	83.3333	119	140.969
TC0700001917.mtr.1		Medtr7g085200.2	http://www.medicagogenome.org/feature/Medtr7g085200.2	Nod factor-binding lectin-nucleotide phosphohydrolase HC chr7:32940108-32943895	4.92	2.86	0.43	0.02	4.19	0.001912	0.086075	Medtr7g085200	Nod factor-binding lectin-nucleotide phosphohydrolase	chr7	32940108 - 32943998	+	Medtr7g085200.1; Medtr7g085200.2	TC0700001917.mtr.1	Medtr7g085200.2	http://www.medicagogenome.org/feature/Medtr7g085200.2	Nod factor-binding lectin-nucleotide phosphohydrolase HC chr7:32940108-32943895	1	0	100	1374	2479.12	Medtr7g085200.1	Nod factor-binding lectin-nucleotide phosphohydrolase	Mtr.19547.1.S1_at	1	0	99.5633	1368	2452.06	TC0700001917.mtr.1	http://www.uniprot.org/uniprot/P52914	P52914	RecName: Full=Nucleoside-triphosphatase; Short=NTPase; AltName: Full=Nucleoside triphosphate phosphohydrolase; Short=Apyrase	1	0	68.2018	83.5526	454	626.32
TC0300000250.mtr.1		Medtr3g014500.1	http://www.medicagogenome.org/feature/Medtr3g014500.1	NB-ARC domain disease resistance protein, putative HC chr3:4123569-4124231	4.67	2.62	0.37	0.22	4.16	0.000897	0.063177	Medtr3g014500	NB-ARC domain disease resistance protein, putative	chr3	4123569 - 4124231	+	Medtr3g014500.1	TC0300000250.mtr.1	Medtr3g014500.1	http://www.medicagogenome.org/feature/Medtr3g014500.1	NB-ARC domain disease resistance protein, putative HC chr3:4123569-4124231	1	0	100	540	975.105	Medtr3g014500.1	NB-ARC domain disease resistance protein, putative	Mtr.4247.1.S1_at	1	0	99.8004	500	895.757	TC0300000250.mtr.1	http://www.uniprot.org/uniprot/Q9LRR4	Q9LRR4	RecName: Full=Putative disease resistance RPP13-like protein 1	1	1.72342e-21	36.612	58.4699	182	97.4413
TC0600003050.mtr.1		Medtr6g053600.1	http://www.medicagogenome.org/feature/Medtr6g053600.1	NAD(P)-binding rossmann-fold protein HC chr6:19296806-19290698	7.35	5.3	0.4	0.35	4.16	0.001764	0.084416	Medtr6g053600	NAD(P)-binding rossmann-fold protein	chr6	19290698 - 19296806	-	Medtr6g053600.1	TC0600003050.mtr.1	Medtr6g053600.1	http://www.medicagogenome.org/feature/Medtr6g053600.1	NAD(P)-binding rossmann-fold protein HC chr6:19296806-19290698	1	0	100	888	1602.68	Medtr6g053600.1	NAD(P)-binding rossmann-fold protein	Mtr.11073.1.S1_at	1	0	93.9607	712	1090.52	TC0600003050.mtr.1	http://www.uniprot.org/uniprot/Q6RVV4	Q6RVV4	RecName: Full=Short-chain dehydrogenase TIC 32, chloroplastic; AltName: Full=Translocon at the inner envelope membrane of chloroplasts 32; Short=PsTIC32	1	5.67782e-128	69.4656	82.0611	259	374.4
TC0800003833.mtr.1	MtAnn1	Medtr8g038210.2	http://www.medicagogenome.org/feature/Medtr8g038210.2	annexin D8 HC chr8:14168072-14166012	6.76	4.7	0.23	0.2	4.16	0.000249	0.040093	Medtr8g038210	annexin D8	chr8	14166012 - 14171188	-	Medtr8g038210.1; Medtr8g038210.2	TC0800003833.mtr.1	Medtr8g038210.2	http://www.medicagogenome.org/feature/Medtr8g038210.2	annexin D8 HC chr8:14168072-14166012	1	0	100	942	1700.06	Medtr8g038210.1	annexin D8	Mtr.14183.1.S1_at	1	0	100	942	1700.06	TC0800003833.mtr.1	http://www.uniprot.org/uniprot/P51074	P51074	RecName: Full=Annexin-like protein RJ4	1	2.0097e-151	68.1529	83.758	314	441.81
TC0500005670.mtr.1		Medtr5g094380.1	http://www.medicagogenome.org/feature/Medtr5g094380.1	tyrosine kinase family protein HC chr5:41241214-41238888	4.28	2.23	0.18	0.17	4.15	0.000122	0.028183	Medtr5g094380	tyrosine kinase family protein	chr5	41238888 - 41241214	-	Medtr5g094380.1	TC0500005670.mtr.1	Medtr5g094380.1	http://www.medicagogenome.org/feature/Medtr5g094380.1	tyrosine kinase family protein HC chr5:41241214-41238888	1	0	100	1728	3117.51	Medtr5g094380.1	tyrosine kinase family protein	Mtr.17343.1.S1_at	1	0	100	1728	3117.51	TC0500005670.mtr.1	http://www.uniprot.org/uniprot/Q9FK10	Q9FK10	RecName: Full=Probable inactive receptor kinase At5g53320; Flags: Precursor	2	2.73301e-65	33.4029	54.4885	455	229.95
TC0400004450.mtr.1		Medtr4g035220.1	http://www.medicagogenome.org/feature/Medtr4g035220.1	hypothetical protein LC chr4:12073031-12069732	4.39	2.35	0.49	0.12	4.13	0.001989	0.087393	Medtr4g035220	hypothetical protein	chr4	12069732 - 12073031	-	Medtr4g035220.1	TC0400004450.mtr.1	Medtr4g035220.1	http://www.medicagogenome.org/feature/Medtr4g035220.1	hypothetical protein LC chr4:12073031-12069732	1	0	100	564	1018.39	Medtr4g035220.1	hypothetical protein	Mtr.18974.1.S1_at	1	4.99677e-58	88.6364	175	224.904	TC0400004450.mtr.1	http://www.uniprot.org/uniprot/A5EVN1	A5EVN1	RecName: Full=Dual-specificity RNA methyltransferase RlmN; AltName: Full=23S rRNA (adenine(2503)-C(2))-methyltransferase; AltName: Full=23S rRNA m2A2503 methyltransferase; AltName: Full=Ribosomal RNA large subunit methyltransferase N; AltName: Full=tRNA (adenine(37)-C(2))-methyltransferase; AltName: Full=tRNA m2A37 methyltransferase	1	0.13993	27.381	48.8095	84	36.1946
TC0300005342.mtr.1		Medtr3g078170.4	http://www.medicagogenome.org/feature/Medtr3g078170.4	NAD-dependent aldehyde dehydrogenase family protein HC chr3:35213295-35210202	8.03	5.98	0.87	0.68	4.12	0.025789	0.243232	Medtr3g078170	NAD-dependent aldehyde dehydrogenase family protein	chr3	35209217 - 35213295	-	Medtr3g078170.1; Medtr3g078170.2; Medtr3g078170.3; Medtr3g078170.4	TC0300005342.mtr.1	Medtr3g078170.4	http://www.medicagogenome.org/feature/Medtr3g078170.4	NAD-dependent aldehyde dehydrogenase family protein HC chr3:35213295-35210202	1	0	100	1341	2419.6	Medtr3g078170.1	NAD-dependent aldehyde dehydrogenase family protein	Mtr.10877.1.S1_at	2	0	99.8353	1323	2367.31	TC0300005342.mtr.1	http://www.uniprot.org/uniprot/Q9SU63	Q9SU63	RecName: Full=Aldehyde dehydrogenase family 2 member B4, mitochondrial; Short=ALDH2a; Flags: Precursor	2	0	74.023	86.2069	430	689.108
TC0500000845.mtr.1		Medtr5g026730.1	http://www.medicagogenome.org/feature/Medtr5g026730.1	zinc finger, C3HC4 type (RING finger) protein HC chr5:11035604-11036209	7.8	5.77	0.19	0.15	4.09	0.000143	0.030633	Medtr5g026730	zinc finger, C3HC4 type (RING finger) protein	chr5	11035604 - 11036209	+	Medtr5g026730.1	TC0500000845.mtr.1	Medtr5g026730.1	http://www.medicagogenome.org/feature/Medtr5g026730.1	zinc finger, C3HC4 type (RING finger) protein HC chr5:11035604-11036209	1	0	100	528	953.465	Medtr5g026730.1	zinc finger, C3HC4 type (RING finger) protein	Mtr.9667.1.S1_at	1	0	98.8506	609	1054.45	TC0500000845.mtr.1	http://www.uniprot.org/uniprot/P0C041	P0C041	RecName: Full=Putative RING-H2 finger protein ATL53; AltName: Full=RING-type E3 ubiquitin transferase ATL53	1	8.66744e-19	28.2353	47.6471	166	85.8853
TC0200000316.mtr.1		Medtr2g014250.1	http://www.medicagogenome.org/feature/Medtr2g014250.1	hypothetical protein HC chr2:3995651-3996265	4.35	2.32	0.23	0.05	4.08	9.7e-05	0.026358	Medtr2g014250	hypothetical protein	chr2	3995651 - 3996265	+	Medtr2g014250.1	TC0200000316.mtr.1	Medtr2g014250.1	http://www.medicagogenome.org/feature/Medtr2g014250.1	hypothetical protein HC chr2:3995651-3996265	1	0	100	615	1110.36	Medtr2g014250.1	hypothetical protein	Mtr.21234.1.S1_at	1	0	100	615	1110.36	TC0200000316.mtr.1	http://www.uniprot.org/uniprot/O51874	O51874	RecName: Full=ATP synthase subunit alpha; AltName: Full=ATP synthase F1 sector subunit alpha; AltName: Full=F-ATPase subunit alpha	1	0.191695	30.9524	54.7619	84	35.8094
TC0400001775.mtr.1		Medtr4g075150.1	http://www.medicagogenome.org/feature/Medtr4g075150.1	serine carboxypeptidase-like protein HC chr4:28685986-28692813	8.65	6.62	0.4	0.12	4.08	0.001019	0.067081	Medtr4g075150	serine carboxypeptidase-like protein	chr4	28685986 - 28692813	+	Medtr4g075150.1; Medtr4g075150.2	TC0400001775.mtr.1	Medtr4g075150.1	http://www.medicagogenome.org/feature/Medtr4g075150.1	serine carboxypeptidase-like protein HC chr4:28685986-28692813	1	0	100	1404	2533.22	Medtr4g075150.1	serine carboxypeptidase-like protein	Mtr.46023.1.S1_at	1	0	100	1404	2533.22	TC0400001775.mtr.1	http://www.uniprot.org/uniprot/Q0WPR4	Q0WPR4	RecName: Full=Serine carboxypeptidase-like 34; Flags: Precursor	1	0	68.2403	79.1845	462	680.248
TC0300002597.mtr.1		Medtr3g098910.1	http://www.medicagogenome.org/feature/Medtr3g098910.1	sugar efflux transporter for intercellular exchange protein HC chr3:45309861-45311769	6.92	4.9	1.17	0.9	4.06	0.065184	0.350017	Medtr3g098910	sugar efflux transporter for intercellular exchange protein	chr3	45309861 - 45311769	+	Medtr3g098910.1	TC0300002597.mtr.1	Medtr3g098910.1	http://www.medicagogenome.org/feature/Medtr3g098910.1	sugar efflux transporter for intercellular exchange protein HC chr3:45309861-45311769	1	0	100	936	1689.24	Medtr3g098910.1	sugar efflux transporter for intercellular exchange protein	Mtr.20846.1.S1_at	1	0	100	642	1159.05	TC0300002597.mtr.1	http://www.uniprot.org/uniprot/Q9FGQ2	Q9FGQ2	RecName: Full=Bidirectional sugar transporter SWEET13; Short=AtSWEET13; AltName: Full=Protein SUGARS WILL EVENTUALLY BE EXPORTED TRANSPORTERS 13	1	1.07843e-89	50.3247	67.5325	292	280.796
TSUnmapped00003694.mtr.1		Medtr1g102630.1	http://www.medicagogenome.org/feature/Medtr1g102630.1	eukaryotic translation initiation factor 2c HC chr1:46371325-46378403	4.5	2.48	0.49	0.06	4.06	0.001268	0.073018					---		TSUnmapped00003694.mtr.1	Medtr1g102630.1	http://www.medicagogenome.org/feature/Medtr1g102630.1	eukaryotic translation initiation factor 2c HC chr1:46371325-46378403	1	9.886e-18	70.466	193	91.455	Mt4-unmapped-3694	Unmapped Top-Strand Novel Transcript PUT-169a-Medicago_truncatula-63842	Mtr.11628.1.S1_at	1	0	100	597	1077.9	TSUnmapped00003694.mtr.1	http://www.uniprot.org/uniprot/Q7Y001	Q7Y001	RecName: Full=Protein argonaute 12; Short=OsAGO12	1	2.57144e-41	61.8644	76.2712	111	154.451
TSUnmappedRC00005914.mtr.1		Medtr2g082220.1	http://www.medicagogenome.org/feature/Medtr2g082220.1	histone H2A 6 HC chr2:34614712-34616095	4.95	2.93	1.19	0.36	4.05	0.047323	0.309939					---		TSUnmappedRC00005914.mtr.1	Medtr2g082220.1	http://www.medicagogenome.org/feature/Medtr2g082220.1	histone H2A 6 HC chr2:34614712-34616095	1	4.257e-36	71.761	300	152.769	Mt4-unmapped-5914-rc	Unmapped Bottom-Strand Novel Transcript PUT-169a-Medicago_truncatula-21501	Mtr.13678.1.S1_at	1	0	99.7297	740	1305.12	TSUnmappedRC00005914.mtr.1	http://www.uniprot.org/uniprot/A3LZZ0	A3LZZ0	RecName: Full=Histone H2A.1	1	9.82552e-53	76.8519	86.1111	108	173.326
TC0400006954.mtr.1		Medtr4g123950.1	http://www.medicagogenome.org/feature/Medtr4g123950.1	group 3 LEA protein HC chr4:51113248-51111106	7.99	5.98	1.09	0.39	4.03	0.016655	0.205318	Medtr4g123950	group 3 LEA protein	chr4	51111106 - 51113248	-	Medtr4g123950.1; Medtr4g123950.2	TC0400006954.mtr.1	Medtr4g123950.1	http://www.medicagogenome.org/feature/Medtr4g123950.1	group 3 LEA protein HC chr4:51113248-51111106	16	0	100	1545	2787.49	Medtr4g123950.1	group 3 LEA protein	Mtr.23672.1.S1_at	16	0	100	1545	2787.49	TC0400006954.mtr.1	http://www.uniprot.org/uniprot/P13940	P13940	RecName: Full=Late embryogenesis abundant protein D-29; Short=LEA D-29	3	1.91953e-16	39.4231	57.6923	220	83.9593
TSUnmappedRC00005855.mtr.1		Medtr7g407010.1	http://www.medicagogenome.org/feature/Medtr7g407010.1	regulator of Vps4 activity in the MVB pathway protein HC chr7:1041779-1039059	6.59	4.58	0.43	0.05	4.02	0.002198	0.091109					---		TSUnmappedRC00005855.mtr.1	Medtr7g407010.1	http://www.medicagogenome.org/feature/Medtr7g407010.1	regulator of Vps4 activity in the MVB pathway protein HC chr7:1041779-1039059	1	0.067	95.833	24	39.157	Mt4-unmapped-5855-rc	Unmapped Bottom-Strand Novel Transcript PUT-169a-Medicago_truncatula-18701	Mtr.11135.1.S1_at	1	0	99.7187	711	1274.46	TSUnmappedRC00005855.mtr.1	http://www.uniprot.org/uniprot/	not available	not available	0
TC0600001280.mtr.1		Medtr6g089580.1	http://www.medicagogenome.org/feature/Medtr6g089580.1	molybdenum cofactor sulfurase HC chr6:22686628-22688514	4.92	2.92	0.48	0.31	4.01	0.006194	0.138739	Medtr6g089580	molybdenum cofactor sulfurase	chr6	22686628 - 22688514	+	Medtr6g089580.1	TC0600001280.mtr.1	Medtr6g089580.1	http://www.medicagogenome.org/feature/Medtr6g089580.1	molybdenum cofactor sulfurase HC chr6:22686628-22688514	1	0	100	1887	3404.24	Medtr6g089580.1	molybdenum cofactor sulfurase	Mtr.44330.1.S1_at	1	0	99.2488	1065	1882.2	TC0600001280.mtr.1	http://www.uniprot.org/uniprot/Q9C5X8	Q9C5X8	RecName: Full=Molybdenum cofactor sulfurase; Short=MCS; Short=MOS; Short=MoCo sulfurase; AltName: Full=Abscisic acid protein 3; AltName: Full=Low expression of osmotically expressive genes protein 5; AltName: Full=Molybdenum cofactor sulfurtransferase	1	3.10858e-14	25.3918	41.3793	289	79.7221
TC0700004081.mtr.1		Medtr7g055743.1	http://www.medicagogenome.org/feature/Medtr7g055743.1	quinone-oxidoreductase-like protein HC chr7:19132762-19128430	5.02	3.02	0.19	0.25	4	0.000366	0.046445	Medtr7g055743	quinone-oxidoreductase-like protein	chr7	19128430 - 19132762	-	Medtr7g055743.1	TC0700004081.mtr.1	Medtr7g055743.1	http://www.medicagogenome.org/feature/Medtr7g055743.1	quinone-oxidoreductase-like protein HC chr7:19132762-19128430	1	0	100	1110	2003.03	Medtr7g055743.1	quinone-oxidoreductase-like protein	Mtr.19759.1.S1_at	1	0	100	924	1667.6	TC0700004081.mtr.1	http://www.uniprot.org/uniprot/Q9SV68	Q9SV68	RecName: Full=Chloroplast envelope quinone oxidoreductase homolog; Short=ceQORH	1	4.62733e-155	70.4545	82.7922	308	448.358
TC0200001803.mtr.1		Medtr2g063863.1	http://www.medicagogenome.org/feature/Medtr2g063863.1	gamete-like protein HC chr2:27019462-27021940	4.67	2.68	0.43	0.21	3.98	0.001897	0.085823	Medtr2g063863	gamete-like protein	chr2	27019462 - 27021940	+	Medtr2g063863.1	TC0200001803.mtr.1	Medtr2g063863.1	http://www.medicagogenome.org/feature/Medtr2g063863.1	gamete-like protein HC chr2:27019462-27021940	1	0	100	1791	3231.12	Medtr2g063863.1	gamete-like protein	Mtr.47746.1.S1_at	2	4.38029e-90	90	264	333.106	TC0200001803.mtr.1	http://www.uniprot.org/uniprot/Q681K7	Q681K7	RecName: Full=Protein GAMETE EXPRESSED 1; Flags: Precursor	1	0	50.0867	68.9775	572	536.569
TC0400006196.mtr.1		Medtr4g097220.2	http://www.medicagogenome.org/feature/Medtr4g097220.2	DUF4228 domain protein HC chr4:40063713-40062352	5.84	3.86	0.08	0.21	3.97	9.5e-05	0.026233	Medtr4g097220	DUF4228 domain protein	chr4	40060326 - 40063713	-	Medtr4g097220.1; Medtr4g097220.2	TC0400006196.mtr.1	Medtr4g097220.2	http://www.medicagogenome.org/feature/Medtr4g097220.2	DUF4228 domain protein HC chr4:40063713-40062352	1	0	100	420	758.701	Medtr4g097220.1	DUF4228 domain protein	Mtr.50087.1.S1_at	2	0	100	377	681.156	TC0400006196.mtr.1	http://www.uniprot.org/uniprot/C5E490	C5E490	RecName: Full=Nucleolar protein SWM2	1	0.164801	37.037	62.963	52	36.1946
TC0600001169.mtr.1		Medtr6g056070.1	http://www.medicagogenome.org/feature/Medtr6g056070.1	salicylic acid carboxyl methyltransferase LC chr6:20114959-20118282	6.13	4.15	0.4	0.36	3.95	0.003838	0.115945	Medtr6g056070	salicylic acid carboxyl methyltransferase	chr6	20114959 - 20118282	+	Medtr6g056070.1	TC0600001169.mtr.1	Medtr6g056070.1	http://www.medicagogenome.org/feature/Medtr6g056070.1	salicylic acid carboxyl methyltransferase LC chr6:20114959-20118282	1	0	100	1074	1938.1	Medtr6g056070.1	salicylic acid carboxyl methyltransferase	Mtr.49074.1.S1_at	1	0	77.8793	1089	868.707	TC0600001169.mtr.1	http://www.uniprot.org/uniprot/Q9SPV4	Q9SPV4	RecName: Full=Salicylate carboxymethyltransferase; AltName: Full=S-adenosyl-L-methionine:salicylate acid carboxylmethyltransferase; Short=CbSAMT; AltName: Full=Salicylate O-methyltransferase	1	1.08594e-122	50.5435	69.2935	357	367.081
TC0700003332.mtr.1		Medtr7g015710.1	http://www.medicagogenome.org/feature/Medtr7g015710.1	PLC-like phosphodiesterase superfamily protein HC chr7:4885127-4880583	7.71	5.73	0.53	0.07	3.95	0.003251	0.107889	Medtr7g015710	PLC-like phosphodiesterase superfamily protein	chr7	4880583 - 4885127	-	Medtr7g015710.1	TC0700003332.mtr.1	Medtr7g015710.1	http://www.medicagogenome.org/feature/Medtr7g015710.1	PLC-like phosphodiesterase superfamily protein HC chr7:4885127-4880583	1	0	100	1095	1975.98	Medtr7g015710.1	PLC-like phosphodiesterase superfamily protein	Mtr.34494.1.S1_at	1	0	100	635	1146.43	TC0700003332.mtr.1	http://www.uniprot.org/uniprot/Q93XX5	Q93XX5	RecName: Full=PI-PLC X domain-containing protein At5g67130; Flags: Precursor	1	4.60717e-138	56.8915	70.6745	340	410.994
TC0800002043.mtr.1		Medtr8g078240.1	http://www.medicagogenome.org/feature/Medtr8g078240.1	CAZy family GT8 glycosyltransferase HC chr8:33345663-33346992	6.4	4.42	0.21	0.06	3.94	0.000104	0.026593	Medtr8g078240	CAZy family GT8 glycosyltransferase	chr8	33345663 - 33346992	+	Medtr8g078240.1	TC0800002043.mtr.1	Medtr8g078240.1	http://www.medicagogenome.org/feature/Medtr8g078240.1	CAZy family GT8 glycosyltransferase HC chr8:33345663-33346992	1	0	100	1038	1873.18	Medtr8g078240.1	CAZy family GT8 glycosyltransferase	Mtr.17803.1.S1_at	1	0	100	852	1537.76	TC0800002043.mtr.1	http://www.uniprot.org/uniprot/Q9S7G2	Q9S7G2	RecName: Full=Probable galacturonosyltransferase-like 2	1	3.59065e-169	70.1258	83.6478	316	486.108
TC0300002627.mtr.1		Medtr3g099740.1	http://www.medicagogenome.org/feature/Medtr3g099740.1	purine permease-like protein HC chr3:45724895-45726696	7.55	5.58	0.24	0.37	3.93	0.001951	0.086955	Medtr3g099740	purine permease-like protein	chr3	45724895 - 45726696	+	Medtr3g099740.1	TC0300002627.mtr.1	Medtr3g099740.1	http://www.medicagogenome.org/feature/Medtr3g099740.1	purine permease-like protein HC chr3:45724895-45726696	1	0	100	1116	2013.85	Medtr3g099740.1	purine permease-like protein	Mtr.2338.1.S1_at	1	0	99.316	729	1285.28	TC0300002627.mtr.1	http://www.uniprot.org/uniprot/Q9FZ95	Q9FZ95	RecName: Full=Purine permease 3; Short=AtPUP3	1	7.01014e-142	60.2339	75.731	330	417.927
TSUnmapped00003540.mtr.1		Medtr5g013900.1	http://www.medicagogenome.org/feature/Medtr5g013900.1	RAB GTPase-like protein B1C HC chr5:4581017-4585541	4.88	2.9	0.74	0.14	3.93	0.014572	0.194185					---		TSUnmapped00003540.mtr.1	Medtr5g013900.1	http://www.medicagogenome.org/feature/Medtr5g013900.1	RAB GTPase-like protein B1C HC chr5:4581017-4585541	1	0.002233	79.167	48	42.764	Mt4-unmapped-3540	Unmapped Top-Strand Novel Transcript PUT-169a-Medicago_truncatula-39289	Mtr.32003.1.S1_at	1	2.32716e-141	100	277	500.819	TSUnmapped00003540.mtr.1	http://www.uniprot.org/uniprot/Q9SID8	Q9SID8	RecName: Full=Ras-related protein RABH1d; Short=AtRABH1d	1	6.79769e-07	42.8571	67.3469	49	48.521
TC0100005775.mtr.1	MtGras7	Medtr1g086970.1	http://www.medicagogenome.org/feature/Medtr1g086970.1	GRAS family transcription factor LC chr1:38927951-38926509	4.57	2.61	0.54	0.3	3.91	0.002385	0.094196	Medtr1g086970	GRAS family transcription factor	chr1	38926509 - 38927951	-	Medtr1g086970.1	TC0100005775.mtr.1	Medtr1g086970.1	http://www.medicagogenome.org/feature/Medtr1g086970.1	GRAS family transcription factor LC chr1:38927951-38926509	1	0	100	1443	2603.55	Medtr1g086970.1	GRAS family transcription factor	Mtr.24642.1.S1_at	1	0	100	1443	2603.55	TC0100005775.mtr.1	http://www.uniprot.org/uniprot/Q9C8Y3	Q9C8Y3	RecName: Full=DELLA protein RGL1; AltName: Full=GRAS family protein 9; Short=AtGRAS-9; AltName: Full=RGA-like protein 1; Short=RGA-like protein	1	1.47699e-41	26.1658	48.9637	364	159.844
TC0300006644.mtr.1		Medtr3g114900.1	http://www.medicagogenome.org/feature/Medtr3g114900.1	ACT-like tyrosine kinase family protein HC chr3:53665181-53659262	4.66	2.7	0.45	0.08	3.9	0.001819	0.084744	Medtr3g114900	ACT-like tyrosine kinase family protein	chr3	53659262 - 53665181	-	Medtr3g114900.1	TC0300006644.mtr.1	Medtr3g114900.1	http://www.medicagogenome.org/feature/Medtr3g114900.1	ACT-like tyrosine kinase family protein HC chr3:53665181-53659262	1	0	100	1617	2917.33	Medtr3g114900.1	ACT-like tyrosine kinase family protein	Mtr.869.1.S1_at	2	4.21943e-115	78.2609	737	416.061	TC0300006644.mtr.1	http://www.uniprot.org/uniprot/F4JTP5	F4JTP5	RecName: Full=Serine/threonine-protein kinase STY46; AltName: Full=Serine/threonine/tyrosine-protein kinase 46	1	0	55.4128	69.9083	541	584.719
TC0400001263.mtr.1		Medtr4g057730.3	http://www.medicagogenome.org/feature/Medtr4g057730.3	4-coumarate:CoA ligase-like protein HC chr4:21241898-21245079	5.33	3.37	0.38	0.1	3.87	0.00115	0.070402	Medtr4g057730	4-coumarate:CoA ligase-like protein	chr4	21241898 - 21245081	+	Medtr4g057730.1; Medtr4g057730.2; Medtr4g057730.3	TC0400001263.mtr.1	Medtr4g057730.3	http://www.medicagogenome.org/feature/Medtr4g057730.3	4-coumarate:CoA ligase-like protein HC chr4:21241898-21245079	1	0	100	1362	2457.47	Medtr4g057730.1	4-coumarate:CoA ligase-like protein	Mtr.13904.1.S1_at	1	0	98.8543	611	1068.88	TC0400001263.mtr.1	http://www.uniprot.org/uniprot/Q9M0X9	Q9M0X9	RecName: Full=4-coumarate--CoA ligase-like 7; AltName: Full=4-coumarate--CoA ligase isoform 6; Short=At4CL6	3	0	83.3333	91.6667	452	612.838
TSUnmapped00003464.mtr.1		Medtr5g077860.1	http://www.medicagogenome.org/feature/Medtr5g077860.1	transmembrane protein, putative LC chr5:33253289-33253624	5.36	3.41	0.31	0.11	3.86	0.000412	0.047761					---		TSUnmapped00003464.mtr.1	Medtr5g077860.1	http://www.medicagogenome.org/feature/Medtr5g077860.1	transmembrane protein, putative LC chr5:33253289-33253624	1	0.014	85.714	35	40.96	Mt4-unmapped-3464	Unmapped Top-Strand Novel Transcript PUT-169a-Medicago_truncatula-44719	Mtr.35514.1.S1_at	1	0	100	477	861.493	TSUnmapped00003464.mtr.1	http://www.uniprot.org/uniprot/P50914	P50914	RecName: Full=60S ribosomal protein L14; AltName: Full=CAG-ISL 7; AltName: Full=Large ribosomal subunit protein eL14	1	9.35199e-38	46.3768	68.1159	137	134.806
TC0700006088.mtr.1		Medtr7g114870.1	http://www.medicagogenome.org/feature/Medtr7g114870.1	IQ calmodulin-binding motif protein HC chr7:47428870-47426124	6.33	4.39	0.38	0.28	3.85	0.002727	0.099676	Medtr7g114870	IQ calmodulin-binding motif protein	chr7	47426124 - 47428870	-	Medtr7g114870.1	TC0700006088.mtr.1	Medtr7g114870.1	http://www.medicagogenome.org/feature/Medtr7g114870.1	IQ calmodulin-binding motif protein HC chr7:47428870-47426124	1	0	100	1152	2078.77	Medtr7g114870.1	IQ calmodulin-binding motif protein	Mtr.41706.1.S1_at	1	0	100	819	1478.25	TC0700006088.mtr.1	http://www.uniprot.org/uniprot/Q8L4D8	Q8L4D8	RecName: Full=Protein IQ-DOMAIN 31	1	3.6764e-15	34.7826	52.7174	180	82.4185
TC0100003767.mtr.1		Medtr1g021820.1	http://www.medicagogenome.org/feature/Medtr1g021820.1	F-box/FBD-like domain protein HC chr1:6594604-6590938	5.7	3.76	0.17	0.16	3.84	0.000129	0.028976	Medtr1g021820	F-box/FBD-like domain protein	chr1	6590938 - 6594604	-	Medtr1g021820.1	TC0100003767.mtr.1	Medtr1g021820.1	http://www.medicagogenome.org/feature/Medtr1g021820.1	F-box/FBD-like domain protein HC chr1:6594604-6590938	1	0	100	1296	2338.45	Medtr1g021820.1	F-box	Mtr.40562.1.S1_at	1	0	100	1655	2985.86	TC0100003767.mtr.1	http://www.uniprot.org/uniprot/Q9FZ70	Q9FZ70	RecName: Full=F-box/FBD/LRR-repeat protein At1g13570	1	1.72681e-75	39.2857	58.8095	412	253.447
TC0100005907.mtr.1		Medtr1g090717.1	http://www.medicagogenome.org/feature/Medtr1g090717.1	RAB GTPase-like protein A5B HC chr1:40716435-40711176	6.99	5.04	0.4	0.22	3.84	0.00269	0.099123	Medtr1g090717	RAB GTPase-like protein A5B	chr1	40711176 - 40716435	-	Medtr1g090717.1	TC0100005907.mtr.1	Medtr1g090717.1	http://www.medicagogenome.org/feature/Medtr1g090717.1	RAB GTPase-like protein A5B HC chr1:40716435-40711176	1	0	100	639	1153.64	Medtr1g090717.1	RAB GTPase-like protein A5B	Mtr.44578.1.S1_at	2	0	100	592	1068.88	TC0100005907.mtr.1	http://www.uniprot.org/uniprot/O49841	O49841	RecName: Full=Ras-related protein RABC2a; Short=AtRABC2a; AltName: Full=Ras-related protein Rab18B; Short=AtRab18B	1	4.92098e-101	70.5607	84.5794	210	307.76
TC0800002768.mtr.1		Medtr8g104200.1	http://www.medicagogenome.org/feature/Medtr8g104200.1	kinesin motor catalytic domain protein HC chr8:43876359-43883692	6.12	4.18	0.23	0.09	3.84	0.000156	0.031882	Medtr8g104200	kinesin motor catalytic domain protein	chr8	43876359 - 43883692	+	Medtr8g104200.1	TC0800002768.mtr.1	Medtr8g104200.1	http://www.medicagogenome.org/feature/Medtr8g104200.1	kinesin motor catalytic domain protein HC chr8:43876359-43883692	7	0	100	3765	6790.97	Medtr8g104200.1	kinesin motor catalytic domain protein	Mtr.30981.1.S1_at	4	0	99.7605	834	1490.87	TC0800002768.mtr.1	http://www.uniprot.org/uniprot/Q5JKW1	Q5JKW1	RecName: Full=Kinesin-like protein KIN-14C	1	0	52.768	69.9647	827	841.647
TC0400003278.mtr.1		Medtr4g123583.1	http://www.medicagogenome.org/feature/Medtr4g123583.1	cation/H exchanger 3 HC chr4:51398465-51405748	4.48	2.55	0.84	0.1	3.83	0.040959	0.292424	Medtr4g123583	cation/H+ exchanger 3	chr4	51398465 - 51405748	+	Medtr4g123583.1	TC0400003278.mtr.1	Medtr4g123583.1	http://www.medicagogenome.org/feature/Medtr4g123583.1	cation/H exchanger 3 HC chr4:51398465-51405748	1	0	100	2436	4394.29	Medtr4g123583.1	cation	Mtr.17229.1.S1_at	1	8.26981e-133	66.1986	1897	475.572	TC0400003278.mtr.1	http://www.uniprot.org/uniprot/Q9LUN4	Q9LUN4	RecName: Full=Cation/H(+) antiporter 19; AltName: Full=Protein CATION/H+ EXCHANGER 19; Short=AtCHX19	1	0	70.5224	82.4627	787	1131.7
TC0400003471.mtr.1		Medtr4g130270.1	http://www.medicagogenome.org/feature/Medtr4g130270.1	AP2-like ethylene-responsive transcription factor HC chr4:54266443-54269143	7.08	5.15	0.33	0.14	3.8	0.000526	0.052201	Medtr4g130270	AP2-like ethylene-responsive transcription factor	chr4	54266443 - 54269143	+	Medtr4g130270.1	TC0400003471.mtr.1	Medtr4g130270.1	http://www.medicagogenome.org/feature/Medtr4g130270.1	AP2-like ethylene-responsive transcription factor HC chr4:54266443-54269143	1	0	100	1080	1948.92	Medtr4g130270.1	AP2-like ethylene-responsive transcription factor	Mtr.15867.1.S1_at	1	0	99.1667	1071	1911.05	TC0400003471.mtr.1	http://www.uniprot.org/uniprot/Q94AN4	Q94AN4	RecName: Full=AP2-like ethylene-responsive transcription factor At1g16060	1	6.16625e-104	55.4598	66.954	321	321.627
TC0800000748.mtr.1		Medtr8g031170.1	http://www.medicagogenome.org/feature/Medtr8g031170.1	Ripening related protein family HC chr8:11654482-11655060	4	2.08	0.9	0.11	3.77	0.022193	0.230703	Medtr8g031170	Ripening related protein family	chr8	11654482 - 11655060	+	Medtr8g031170.1	TC0800000748.mtr.1	Medtr8g031170.1	http://www.medicagogenome.org/feature/Medtr8g031170.1	Ripening related protein family HC chr8:11654482-11655060	1	0	100	579	1045.44	Medtr8g031170.1	Ripening related protein family	Mtr.28097.1.S1_at	2	1.05681e-104	87.3874	318	379.994	TC0800000748.mtr.1	http://www.uniprot.org/uniprot/Q6H5X0	Q6H5X0	RecName: Full=Putative ripening-related protein 2; Flags: Precursor	1	3.47313e-56	49.4792	59.8958	185	182.57
TCscaffold001500000002.mtr.1		Medtr0015s0030.1	http://www.medicagogenome.org/feature/Medtr0015s0030.1	lectin receptor kinase HC scaffold0015:10200-12716	6.18	4.26	0.16	0.36	3.77	0.00125	0.072715	Medtr0015s0030	lectin receptor kinase	scaffold0015	10200 - 12716	+	Medtr0015s0030.1	TCscaffold001500000002.mtr.1	Medtr0015s0030.1	http://www.medicagogenome.org/feature/Medtr0015s0030.1	lectin receptor kinase HC scaffold0015:10200-12716	2	0	100	1989	3588.19	Medtr0015s0030.1	lectin receptor kinase	Mtr.45578.1.S1_at	1	0	98.8506	694	1213.15	TCscaffold001500000002.mtr.1	http://www.uniprot.org/uniprot/Q9FG33	Q9FG33	RecName: Full=Probable L-type lectin-domain containing receptor kinase S.5; Short=LecRK-S.5; Flags: Precursor	1	0	53.6513	69.4486	648	691.419
TSUnmapped00007497.mtr.1		Medtr4g075150.2	http://www.medicagogenome.org/feature/Medtr4g075150.2	serine carboxypeptidase-like protein HC chr4:28686132-28692783	5.48	3.57	0.7	0.21	3.75	0.011735	0.17847					---		TSUnmapped00007497.mtr.1	Medtr4g075150.2	http://www.medicagogenome.org/feature/Medtr4g075150.2	serine carboxypeptidase-like protein HC chr4:28686132-28692783	1	7.488e-32	100	76	138.342	Mt4-unmapped-7497	Unmapped Top-Strand Novel Transcript PUT-169a-Medicago_truncatula-56817	Mtr.31232.1.S1_at	1	0	100	571	1031.01	TSUnmapped00007497.mtr.1	http://www.uniprot.org/uniprot/P55748	P55748	RecName: Full=Serine carboxypeptidase II-2; AltName: Full=CP-MII.2; Contains: RecName: Full=Serine carboxypeptidase II-2 chain A; Contains: RecName: Full=Serine carboxypeptidase II-2 chain B; Flags: Precursor	1	2.28061e-05	76	84	25	47.3654
TC0200000623.mtr.1		Medtr2g023150.1	http://www.medicagogenome.org/feature/Medtr2g023150.1	receptor-like kinase HC chr2:8109366-8111042	5.3	3.4	0.39	0.16	3.74	0.001788	0.084665	Medtr2g023150	receptor-like kinase	chr2	8109366 - 8111042	+	Medtr2g023150.1	TC0200000623.mtr.1	Medtr2g023150.1	http://www.medicagogenome.org/feature/Medtr2g023150.1	receptor-like kinase HC chr2:8109366-8111042	1	0	100	786	1418.73	Medtr2g023150.1	receptor-like kinase	Mtr.7716.1.S1_at	2	0	100	465	839.853	TC0200000623.mtr.1	http://www.uniprot.org/uniprot/O48788	O48788	RecName: Full=Probable inactive receptor kinase At2g26730; Flags: Precursor	1	1.44862e-62	43.1579	59.6491	278	217.624
TC0700004844.mtr.1		Medtr7g080180.1	http://www.medicagogenome.org/feature/Medtr7g080180.1	serine carboxypeptidase-like protein HC chr7:30489482-30482239	7.66	5.77	0.33	0.12	3.71	0.000535	0.052677	Medtr7g080180	serine carboxypeptidase-like protein	chr7	30482239 - 30489482	-	Medtr7g080180.1; Medtr7g080180.2; Medtr7g080180.3; Medtr7g080180.4; Medtr7g080180.5	TC0700004844.mtr.1	Medtr7g080180.1	http://www.medicagogenome.org/feature/Medtr7g080180.1	serine carboxypeptidase-like protein HC chr7:30489482-30482239	1	0	98.035	1497	2641.42	Medtr7g080180.1	serine carboxypeptidase-like protein	Mtr.23876.1.S1_at	1	0	94.8652	1509	2504.36	TC0700004844.mtr.1	http://www.uniprot.org/uniprot/Q8L7B2	Q8L7B2	RecName: Full=Serine carboxypeptidase-like 20; Flags: Precursor	1	0	62.7451	74.7059	489	657.907
TC0100004053.mtr.1		Medtr1g030600.1	http://www.medicagogenome.org/feature/Medtr1g030600.1	auxin-induced 5NG4-like protein HC chr1:10626633-10623100	8.72	6.83	0.67	0.56	3.7	0.025489	0.242094	Medtr1g030600	auxin-induced 5NG4-like protein	chr1	10623100 - 10626633	-	Medtr1g030600.1	TC0100004053.mtr.1	Medtr1g030600.1	http://www.medicagogenome.org/feature/Medtr1g030600.1	auxin-induced 5NG4-like protein HC chr1:10626633-10623100	1	0	100	1170	2111.23	Medtr1g030600.1	auxin-induced 5NG4-like protein	Mtr.43508.1.S1_at	1	0	100	1466	2645.02	TC0100004053.mtr.1	http://www.uniprot.org/uniprot/Q9SUF1	Q9SUF1	RecName: Full=WAT1-related protein At4g08290	1	2.20159e-122	47.2527	69.5055	359	372.089
TC0300004458.mtr.1		Medtr3g055600.1	http://www.medicagogenome.org/feature/Medtr3g055600.1	Naﱿ exchanger 1 HC chr3:21875603-21869888	5.56	3.67	1.18	0.21	3.7	0.065616	0.351088	Medtr3g055600	Na+/H+ exchanger 1	chr3	21869888 - 21875603	-	Medtr3g055600.1	TC0300004458.mtr.1	Medtr3g055600.1	http://www.medicagogenome.org/feature/Medtr3g055600.1	Naﱿ exchanger 1 HC chr3:21875603-21869888	1	0	100	1599	2884.87	Medtr3g055600.1	Na+	Mtr.28828.1.S1_at	1	0	99.7537	406	728.044	TC0300004458.mtr.1	http://www.uniprot.org/uniprot/Q8S397	Q8S397	RecName: Full=Sodium/hydrogen exchanger 4; AltName: Full=Na(+)/H(+) exchanger 4; Short=NHE-4	1	0	72.0617	83.0443	519	770.77
TSUnmapped00005116.mtr.1		Medtr2g064650.1	http://www.medicagogenome.org/feature/Medtr2g064650.1	photosystem II 10 kDa proteinPsbR protein HC chr2:29315495-29313043	3.42	1.53	0.76	0.51	3.7	0.084097	0.386992					---		TSUnmapped00005116.mtr.1	Medtr2g064650.1	http://www.medicagogenome.org/feature/Medtr2g064650.1	photosystem II 10 kDa proteinPsbR protein HC chr2:29315495-29313043	1	8.956e-82	74.402	410	304.252	Mt4-unmapped-5116	Unmapped Top-Strand Novel Transcript PUT-169a-Medicago_truncatula-64107	Mtr.42845.1.S1_at	1	3.99286e-85	73.6383	450	315.072	TSUnmapped00005116.mtr.1	http://www.uniprot.org/uniprot/Q40519	Q40519	RecName: Full=Photosystem II 10 kDa polypeptide, chloroplastic; Short=PII10; Flags: Precursor	1	0.000122706	54.5455	56.8182	44	43.8986
TC0800001940.mtr.1		Medtr8g074920.1	http://www.medicagogenome.org/feature/Medtr8g074920.1	receptor-like kinase theseus protein HC chr8:31673934-31676543	5.5	3.62	0.46	0.39	3.69	0.010295	0.170004	Medtr8g074920	receptor-like kinase theseus protein	chr8	31673934 - 31676543	+	Medtr8g074920.1	TC0800001940.mtr.1	Medtr8g074920.1	http://www.medicagogenome.org/feature/Medtr8g074920.1	receptor-like kinase theseus protein HC chr8:31673934-31676543	1	0	100	1281	2311.4	Medtr8g074920.1	receptor-like kinase theseus protein	Mtr.24165.1.S1_at	1	0	100	1281	2311.4	TC0800001940.mtr.1	http://www.uniprot.org/uniprot/Q9LK35	Q9LK35	RecName: Full=Receptor-like protein kinase THESEUS 1; Flags: Precursor	1	9.69725e-75	42.4149	60.9907	317	258.455
TSUnmapped00002125.mtr.1		Medtr0710s0020.1	http://www.medicagogenome.org/feature/Medtr0710s0020.1	aluminum activated malate transporter family protein HC scaffold0710:4462-5233	7.93	6.05	0.29	0.55	3.69	0.008437	0.157197					---		TSUnmapped00002125.mtr.1	Medtr0710s0020.1	http://www.medicagogenome.org/feature/Medtr0710s0020.1	aluminum activated malate transporter family protein HC scaffold0710:4462-5233	1	0.149	85.714	34	37.354	Mt4-unmapped-2125	Unmapped Top-Strand Novel Transcript PUT-169a-Medicago_truncatula-66540	Mtr.35414.1.S1_at	1	0	99.3182	440	780.342	TSUnmapped00002125.mtr.1	http://www.uniprot.org/uniprot/Q9FK10	Q9FK10	RecName: Full=Probable inactive receptor kinase At5g53320; Flags: Precursor	1	3.57409e-11	32.8671	49.6503	132	64.3142
TC0400004082.mtr.1		Medtr4g019210.1	http://www.medicagogenome.org/feature/Medtr4g019210.1	GDP-fucose O-fucosyltransferase-like protein HC chr4:5969683-5964669	6.29	4.41	0.18	0.3	3.67	0.001053	0.06805	Medtr4g019210	GDP-fucose O-fucosyltransferase-like protein	chr4	5964669 - 5969683	-	Medtr4g019210.1	TC0400004082.mtr.1	Medtr4g019210.1	http://www.medicagogenome.org/feature/Medtr4g019210.1	GDP-fucose O-fucosyltransferase-like protein HC chr4:5969683-5964669	1	0	100	1932	3485.39	Medtr4g019210.1	GDP-fucose O-fucosyltransferase-like protein	Mtr.9450.1.S1_at	1	0	97.7904	1403	2414.19	TC0400004082.mtr.1	http://www.uniprot.org/uniprot/Q8W486	Q8W486	RecName: Full=Uncharacterized protein At1g04910	1	1.38775e-76	36.3844	54.6911	419	264.618
TC0500001260.mtr.1		Medtr5g040460.1	http://www.medicagogenome.org/feature/Medtr5g040460.1	disease resistance protein (TIR-NBS-LRR class) LC chr5:17790058-17793063	4.51	2.64	0.16	0.13	3.66	0.000103	0.026358	Medtr5g040460	disease resistance protein (TIR-NBS-LRR class)	chr5	17790058 - 17793063	+	Medtr5g040460.1	TC0500001260.mtr.1	Medtr5g040460.1	http://www.medicagogenome.org/feature/Medtr5g040460.1	disease resistance protein (TIR-NBS-LRR class) LC chr5:17790058-17793063	1	0	100	2343	4226.58	Medtr5g040460.1	disease resistance protein (TIR-NBS-LRR class)	Mtr.15046.1.S1_at	2	9.71554e-138	80.6452	1784	491.803	TC0500001260.mtr.1	http://www.uniprot.org/uniprot/Q40392	Q40392	RecName: Full=TMV resistance protein N	4	4.28047e-171	40.7552	61.3281	756	530.791
TC0800002250.mtr.1		Medtr8g087810.1	http://www.medicagogenome.org/feature/Medtr8g087810.1	peptide/nitrate transporter HC chr8:36328886-36332433	5.95	4.08	0.73	0.06	3.66	0.012351	0.182313	Medtr8g087810	peptide/nitrate transporter	chr8	36328886 - 36332433	+	Medtr8g087810.1	TC0800002250.mtr.1	Medtr8g087810.1	http://www.medicagogenome.org/feature/Medtr8g087810.1	peptide/nitrate transporter HC chr8:36328886-36332433	1	0	100	1764	3182.43	Medtr8g087810.1	peptide	Mtr.46057.1.S1_at	1	0	99.9433	1764	3177.02	TC0800002250.mtr.1	http://www.uniprot.org/uniprot/Q93VV5	Q93VV5	RecName: Full=Protein NRT1/ PTR FAMILY 4.3; Short=AtNPF4.3; AltName: Full=Nitrate transporter 1.14	1	1.79385e-155	43.3333	61.9298	547	466.077
TC0600000293.mtr.1		Medtr6g012970.1	http://www.medicagogenome.org/feature/Medtr6g012970.1	AP2/ERF domain transcription factor HC chr6:4038451-4039828	8.47	6.6	0.3	0.25	3.65	0.002092	0.089126	Medtr6g012970	AP2/ERF domain transcription factor	chr6	4038451 - 4039828	+	Medtr6g012970.1	TC0600000293.mtr.1	Medtr6g012970.1	http://www.medicagogenome.org/feature/Medtr6g012970.1	AP2/ERF domain transcription factor HC chr6:4038451-4039828	1	0	100	1236	2230.25	Medtr6g012970.1	AP2	Mtr.21492.1.S1_at	1	0	100	1236	2230.25	TC0600000293.mtr.1	http://www.uniprot.org/uniprot/Q6J9S1	Q6J9S1	RecName: Full=Ethylene-responsive transcription factor RAP2-11; AltName: Full=Protein RELATED TO APETALA2 11	1	2.1882e-30	73.4177	83.5443	77	122.479
TC0600000337.mtr.1		Medtr6g015020.1	http://www.medicagogenome.org/feature/Medtr6g015020.1	biotin carboxyl carrier acetyl-CoA carboxylase HC chr6:4863345-4867174	8.96	7.09	0.23	0.31	3.65	0.001017	0.067081	Medtr6g015020	biotin carboxyl carrier acetyl-CoA carboxylase	chr6	4863345 - 4867174	+	Medtr6g015020.1	TC0600000337.mtr.1	Medtr6g015020.1	http://www.medicagogenome.org/feature/Medtr6g015020.1	biotin carboxyl carrier acetyl-CoA carboxylase HC chr6:4863345-4867174	1	0	100	837	1510.71	Medtr6g015020.1	biotin carboxyl carrier acetyl-CoA carboxylase	Mtr.43125.1.S1_at	1	0	100	1527	2755.03	TC0600000337.mtr.1	http://www.uniprot.org/uniprot/Q9LLC1	Q9LLC1	RecName: Full=Biotin carboxyl carrier protein of acetyl-CoA carboxylase 2, chloroplastic; Short=AtBCCP2; Short=BCCP-2; Flags: Precursor	1	4.72722e-55	45.8621	57.5862	255	192.586
TC0500004940.mtr.1		Medtr5g073020.1	http://www.medicagogenome.org/feature/Medtr5g073020.1	cytochrome P450 family 71 protein HC chr5:31074005-31071402	7.11	5.25	0.08	0.41	3.64	0.001433	0.077298	Medtr5g073020	cytochrome P450 family 71 protein	chr5	31071402 - 31074005	-	Medtr5g073020.1	TC0500004940.mtr.1	Medtr5g073020.1	http://www.medicagogenome.org/feature/Medtr5g073020.1	cytochrome P450 family 71 protein HC chr5:31074005-31071402	1	0	100	1521	2744.21	Medtr5g073020.1	cytochrome P450 family 71 protein	Mtr.37357.1.S1_at	1	0	99.9366	1578	2837.99	TC0500004940.mtr.1	http://www.uniprot.org/uniprot/O65782	O65782	RecName: Full=Cytochrome P450 83B1; AltName: Full=Protein ALTERED TRYPTOPHAN REGULATION 4; AltName: Full=Protein RED ELONGATED 1; AltName: Full=Protein SUPERROOT 2	1	8.19899e-151	45.6389	63.6917	487	450.284
TC0300003052.mtr.1		Medtr3g111350.1	http://www.medicagogenome.org/feature/Medtr3g111350.1	oligopeptide transporter OPT family protein HC chr3:52030514-52035160	5.13	3.27	0.46	0.2	3.63	0.00545	0.133197	Medtr3g111350	oligopeptide transporter OPT family protein	chr3	52030514 - 52035160	+	Medtr3g111350.1	TC0300003052.mtr.1	Medtr3g111350.1	http://www.medicagogenome.org/feature/Medtr3g111350.1	oligopeptide transporter OPT family protein HC chr3:52030514-52035160	1	0	100	2181	3934.43	Medtr3g111350.1	oligopeptide transporter OPT family protein	Mtr.14686.1.S1_at	1	0	68.4236	2089	746.078	TC0300003052.mtr.1	http://www.uniprot.org/uniprot/O04514	O04514	RecName: Full=Oligopeptide transporter 2; Short=AtOPT2	1	0	69.3906	85.1801	719	1086.25
TC0400003409.mtr.1		Medtr4g128180.1	http://www.medicagogenome.org/feature/Medtr4g128180.1	hypothetical protein LC chr4:53348816-53350493	4.3	2.45	0.51	0.33	3.61	0.008293	0.156003	Medtr4g128180	hypothetical protein	chr4	53348816 - 53350493	+	Medtr4g128180.1	TC0400003409.mtr.1	Medtr4g128180.1	http://www.medicagogenome.org/feature/Medtr4g128180.1	hypothetical protein LC chr4:53348816-53350493	1	0	100	870	1570.22	Medtr4g128180.1	hypothetical protein	Mtr.47605.1.S1_at	1	0	100	870	1570.22	TC0400003409.mtr.1	http://www.uniprot.org/uniprot/P0DH62	P0DH62	RecName: Full=Inactive protein kinase SELMODRAFT_444075	1	2.01102	34.8837	67.4419	43	33.4982
TSUnmappedRC00005167.mtr.1		Medtr5g085210.1	http://www.medicagogenome.org/feature/Medtr5g085210.1	hypothetical protein LC chr5:36780787-36779380	4.78	2.93	0.25	0.19	3.61	0.000579	0.054288					---		TSUnmappedRC00005167.mtr.1	Medtr5g085210.1	http://www.medicagogenome.org/feature/Medtr5g085210.1	hypothetical protein LC chr5:36780787-36779380	1	0.642	91.667	24	35.55	Mt4-unmapped-5167-rc	Unmapped Bottom-Strand Novel Transcript PUT-169a-Medicago_truncatula-41323	Mtr.7611.1.S1_at	1	0	100	533	962.482	TSUnmappedRC00005167.mtr.1	http://www.uniprot.org/uniprot/P79010	P79010	RecName: Full=Cytochrome c oxidase subunit 4, mitochondrial; AltName: Full=Cytochrome c oxidase polypeptide IV; Flags: Precursor	2	1.72987e-20	52.6316	73.6842	64	73.9442
TC0100006578.mtr.1		Medtr1g112940.1	http://www.medicagogenome.org/feature/Medtr1g112940.1	protein phosphatase 2A regulatory B subunit family protein HC chr1:51225322-51223413	6.99	5.14	0.19	0.29	3.6	0.000552	0.053118	Medtr1g112940	protein phosphatase 2A regulatory B subunit family protein	chr1	51223413 - 51225322	-	Medtr1g112940.1	TC0100006578.mtr.1	Medtr1g112940.1	http://www.medicagogenome.org/feature/Medtr1g112940.1	protein phosphatase 2A regulatory B subunit family protein HC chr1:51225322-51223413	1	0	100	1350	2435.83	Medtr1g112940.1	protein phosphatase 2A regulatory B subunit family protein	Mtr.11959.1.S1_at	1	0	100	843	1521.53	TC0100006578.mtr.1	http://www.uniprot.org/uniprot/Q9LU89	Q9LU89	RecName: Full=Serine/threonine protein phosphatase 2A 59 kDa regulatory subunit B' eta isoform; Short=AtB' eta; Short=PP2A, B' subunit, eta isoform	1	1.60944e-117	42.3729	64.6489	413	364.385
TC0300001918.mtr.1		Medtr3g078623.1	http://www.medicagogenome.org/feature/Medtr3g078623.1	formin-like 2 domain protein HC chr3:35438534-35441319	4.15	2.31	0.48	0.12	3.58	0.003354	0.109036	Medtr3g078623	formin-like 2 domain protein	chr3	35438534 - 35441319	+	Medtr3g078623.1	TC0300001918.mtr.1	Medtr3g078623.1	http://www.medicagogenome.org/feature/Medtr3g078623.1	formin-like 2 domain protein HC chr3:35438534-35441319	1	0	100	2070	3734.26	Medtr3g078623.1	formin-like 2 domain protein	Mtr.45393.1.S1_at	1	0	97.3815	802	1303.32	TC0300001918.mtr.1	http://www.uniprot.org/uniprot/O04532	O04532	RecName: Full=Formin-like protein 8; Short=AtFH8; Short=AtFORMIN-1; Flags: Precursor	1	1.65487e-146	40.5405	56.2162	682	452.21
TSUnmappedRC00000910.mtr.1		Medtr1g050510.1	http://www.medicagogenome.org/feature/Medtr1g050510.1	hypothetical protein HC chr1:19684855-19688731	5.31	3.48	0.57	0.19	3.55	0.005458	0.133206					---		TSUnmappedRC00000910.mtr.1	Medtr1g050510.1	http://www.medicagogenome.org/feature/Medtr1g050510.1	hypothetical protein HC chr1:19684855-19688731	1	0.001041	93.103	29	44.567	Mt4-unmapped-910-rc	Unmapped Bottom-Strand Novel Transcript PUT-169a-Medicago_truncatula-60749	Mtr.35837.1.S1_at	1	0	99.7959	490	879.527	TSUnmappedRC00000910.mtr.1	http://www.uniprot.org/uniprot/Q62KW5	Q62KW5	RecName: Full=Valine--tRNA ligase; AltName: Full=Valyl-tRNA synthetase; Short=ValRS	1	7.81804	53.8462	69.2308	26	30.4166
TSUnmappedRC00007654.mtr.1		Medtr8g066295.1	http://www.medicagogenome.org/feature/Medtr8g066295.1	Nodule Cysteine-Rich (NCR) secreted peptide HC chr8:27560673-27560370	4.6	2.77	0.45	0.3	3.55	0.005049	0.129524					---		TSUnmappedRC00007654.mtr.1	Medtr8g066295.1	http://www.medicagogenome.org/feature/Medtr8g066295.1	Nodule Cysteine-Rich (NCR) secreted peptide HC chr8:27560673-27560370	1	2.23	88.462	26	33.747	Mt4-unmapped-7654-rc	Unmapped Bottom-Strand Novel Transcript PUT-169a-Medicago_truncatula-49504	Mtr.36017.1.S1_at	1	0	89.0411	569	744.274	TSUnmappedRC00007654.mtr.1	http://www.uniprot.org/uniprot/O22504	O22504	RecName: Full=Glutamine synthetase cytosolic isozyme; AltName: Full=GS1; AltName: Full=Glutamate--ammonia ligase	1	6.73173	28.8462	44.2308	50	30.8018
TC0100002272.mtr.1		Medtr1g084050.1	http://www.medicagogenome.org/feature/Medtr1g084050.1	nicotianamine synthase-like protein HC chr1:37484310-37485662	5.1	3.28	1.1	0.34	3.54	0.033987	0.271206	Medtr1g084050	nicotianamine synthase-like protein	chr1	37484310 - 37485662	+	Medtr1g084050.1	TC0100002272.mtr.1	Medtr1g084050.1	http://www.medicagogenome.org/feature/Medtr1g084050.1	nicotianamine synthase-like protein HC chr1:37484310-37485662	2	0	100	1026	1851.54	Medtr1g084050.1	nicotianamine synthase-like protein	Mtr.46917.1.S1_at	2	0	100	1026	1851.54	TC0100002272.mtr.1	http://www.uniprot.org/uniprot/Q9XGI7	Q9XGI7	RecName: Full=Nicotianamine synthase; AltName: Full=Chloronerva; AltName: Full=S-adenosyl-L-methionine:S-adenosyl-L-methionine:S-adenosyl-methionine 3-amino-3-carboxypropyltransferase	1	1.78467e-140	64.3087	80.7074	309	412.535
TC0200000977.mtr.1		Medtr2g034950.1	http://www.medicagogenome.org/feature/Medtr2g034950.1	COBRA-like protein 7 precursor HC chr2:13425610-13428014	4.39	2.57	0.13	0.28	3.54	0.000799	0.061369	Medtr2g034950	COBRA-like protein 7 precursor	chr2	13425610 - 13428014	+	Medtr2g034950.1	TC0200000977.mtr.1	Medtr2g034950.1	http://www.medicagogenome.org/feature/Medtr2g034950.1	COBRA-like protein 7 precursor HC chr2:13425610-13428014	1	0	100	1962	3539.5	Medtr2g034950.1	COBRA-like protein 7 precursor	Mtr.11351.1.S1_at	1	0	100	1021	1842.53	TC0200000977.mtr.1	http://www.uniprot.org/uniprot/Q8GZ17	Q8GZ17	RecName: Full=COBRA-like protein 7; Flags: Precursor	1	0	63.0252	77.6471	589	795.808
TC0300001505.mtr.1		Medtr3g064090.1	http://www.medicagogenome.org/feature/Medtr3g064090.1	cysteine-rich RLK (receptor-like kinase) protein HC chr3:28823632-28828033	6.65	4.83	0.35	0.16	3.53	0.001178	0.070955	Medtr3g064090	cysteine-rich RLK (receptor-like kinase) protein	chr3	28823632 - 28828033	+	Medtr3g064090.1	TC0300001505.mtr.1	Medtr3g064090.1	http://www.medicagogenome.org/feature/Medtr3g064090.1	cysteine-rich RLK (receptor-like kinase) protein HC chr3:28823632-28828033	1	0	100	1941	3501.63	Medtr3g064090.1	cysteine-rich RLK (receptor-like kinase) protein	Mtr.24465.1.S1_x_at	2	0	100	1863	3360.96	TC0300001505.mtr.1	http://www.uniprot.org/uniprot/Q9CAL2	Q9CAL2	RecName: Full=Cysteine-rich receptor-like protein kinase 3; Short=Cysteine-rich RLK3; Flags: Precursor	1	1.74296e-123	40.0356	57.1174	547	392.119
TC0400002282.mtr.1		Medtr4g091000.1	http://www.medicagogenome.org/feature/Medtr4g091000.1	carbohydrate-binding module family protein HC chr4:35999234-36002594	3.9	2.08	0.84	0.14	3.52	0.022541	0.231745	Medtr4g091000	carbohydrate-binding module family protein	chr4	35999234 - 36002594	+	Medtr4g091000.1	TC0400002282.mtr.1	Medtr4g091000.1	http://www.medicagogenome.org/feature/Medtr4g091000.1	carbohydrate-binding module family protein HC chr4:35999234-36002594	1	3.066e-124	100	246	444.915	Medtr4g091000.1	carbohydrate-binding module family protein	Mtr.35466.1.S1_at	1	0	100	478	863.297	TC0400002282.mtr.1	http://www.uniprot.org/uniprot/Q5WC42	Q5WC42	RecName: Full=Putative L,D-transpeptidase YkuD; AltName: Full=Spore protein YkuD homolog	1	0.0181828	40	55.5556	45	37.7354
TC0600001535.mtr.1		Medtr6g477760.1	http://www.medicagogenome.org/feature/Medtr6g477760.1	cyclic nucleotide-gated cation channel protein HC chr6:28528572-28534464	4.59	2.78	0.13	0.05	3.52	1.9e-05	0.012805	Medtr6g477760	cyclic nucleotide-gated cation channel protein	chr6	28528572 - 28534464	+	Medtr6g477760.1	TC0600001535.mtr.1	Medtr6g477760.1	http://www.medicagogenome.org/feature/Medtr6g477760.1	cyclic nucleotide-gated cation channel protein HC chr6:28528572-28534464	1	0	100	2103	3793.77	Medtr6g477760.1	cyclic nucleotide-gated cation channel protein	Mtr.13294.1.S1_at	1	6.25903e-165	75.9901	808	581.971	TC0600001535.mtr.1	http://www.uniprot.org/uniprot/Q9LD37	Q9LD37	RecName: Full=Probable cyclic nucleotide-gated ion channel 20, chloroplastic; AltName: Full=Cyclic nucleotide-binding transporter 1; Flags: Precursor	1	0	61.7054	76.5891	637	792.727
TSUnmapped00004244.mtr.1		Medtr7g064190.1	http://www.medicagogenome.org/feature/Medtr7g064190.1	plant/K8E10-2 protein HC chr7:23471458-23471697	4.33	2.52	0.77	0.29	3.51	0.017622	0.209135					---		TSUnmapped00004244.mtr.1	Medtr7g064190.1	http://www.medicagogenome.org/feature/Medtr7g064190.1	plant/K8E10-2 protein HC chr7:23471458-23471697	1	1.454	100	18	33.747	Mt4-unmapped-4244	Unmapped Top-Strand Novel Transcript PUT-169a-Medicago_truncatula-37088	Mtr.35574.1.S1_at	1	0	99.4565	366	652.302	TSUnmapped00004244.mtr.1	http://www.uniprot.org/uniprot/O94581	O94581	RecName: Full=Cytochrome c oxidase subunit 6B; AltName: Full=Cytochrome c oxidase polypeptide VIb	1	1.14931e-33	60.4651	76.7442	86	118.627
TC0400000174.mtr.1		Medtr4g011230.1	http://www.medicagogenome.org/feature/Medtr4g011230.1	late embryogenesis abundant protein group 3 protein HC chr4:2666199-2667490	9.3	7.49	0.76	0.22	3.5	0.040278	0.290565	Medtr4g011230	late embryogenesis abundant protein group 3 protein	chr4	2666199 - 2667490	+	Medtr4g011230.1	TC0400000174.mtr.1	Medtr4g011230.1	http://www.medicagogenome.org/feature/Medtr4g011230.1	late embryogenesis abundant protein group 3 protein HC chr4:2666199-2667490	2	0	100	495	893.954	Medtr4g011230.1	late embryogenesis abundant protein group 3 protein	Mtr.12327.1.S1_s_at	3	0	91.3514	722	1036.42	TC0400000174.mtr.1	http://www.uniprot.org/uniprot/O49816	O49816	RecName: Full=Late embryogenesis abundant protein 1; AltName: Full=CapLEA-1	1	8.61873e-74	73.5632	81.0345	174	229.95
TC0800004581.mtr.1		Medtr8g068050.1	http://www.medicagogenome.org/feature/Medtr8g068050.1	lectin receptor kinase HC chr8:28343412-28341199	6.37	4.57	0.35	0.49	3.48	0.006722	0.142807	Medtr8g068050	lectin receptor kinase	chr8	28341199 - 28343412	-	Medtr8g068050.1; Medtr8g068050.2	TC0800004581.mtr.1	Medtr8g068050.1	http://www.medicagogenome.org/feature/Medtr8g068050.1	lectin receptor kinase HC chr8:28343412-28341199	1	0	100	2049	3696.39	Medtr8g068050.1	lectin receptor kinase	Mtr.45646.1.S1_at	1	0	100	2049	3696.39	TC0800004581.mtr.1	http://www.uniprot.org/uniprot/Q9LXA5	Q9LXA5	RecName: Full=L-type lectin-domain containing receptor kinase IX.1; Short=LecRK-IX.1; Flags: Precursor	1	0	50.5495	67.6609	622	593.193
TC0700005481.mtr.1		Medtr7g098090.1	http://www.medicagogenome.org/feature/Medtr7g098090.1	peptide transporter HC chr7:39196787-39193089	7.15	5.35	0.3	0.3	3.47	0.002361	0.093868	Medtr7g098090	peptide transporter	chr7	39193089 - 39196787	-	Medtr7g098090.1	TC0700005481.mtr.1	Medtr7g098090.1	http://www.medicagogenome.org/feature/Medtr7g098090.1	peptide transporter HC chr7:39196787-39193089	1	0	100	1833	3306.86	Medtr7g098090.1	peptide transporter	Mtr.47098.1.S1_at	1	0	77.2779	1735	1348.4	TC0700005481.mtr.1	http://www.uniprot.org/uniprot/Q9FNL8	Q9FNL8	RecName: Full=Protein NRT1/ PTR FAMILY 5.3; Short=AtNPF5.3; AltName: Full=Peptide transporter PTR3-B	1	0	58.8235	74.958	581	689.878
TC0100006223.mtr.1		Medtr1g101370.1	http://www.medicagogenome.org/feature/Medtr1g101370.1	methyltransferase PMT16, putative HC chr1:45787692-45784401	5.52	3.73	0.31	0.16	3.46	0.000946	0.064776	Medtr1g101370	methyltransferase PMT16, putative	chr1	45784401 - 45787692	-	Medtr1g101370.1	TC0100006223.mtr.1	Medtr1g101370.1	http://www.medicagogenome.org/feature/Medtr1g101370.1	methyltransferase PMT16, putative HC chr1:45787692-45784401	1	0	100	1905	3436.7	Medtr1g101370.1	methyltransferase PMT16, putative	Mtr.21399.1.S1_at	1	0	100	1905	3436.7	TC0100006223.mtr.1	http://www.uniprot.org/uniprot/Q9ZPH9	Q9ZPH9	RecName: Full=Probable methyltransferase PMT15	1	0	62.9085	77.7778	610	825.083
TC0700002189.mtr.1		Medtr7g093330.1	http://www.medicagogenome.org/feature/Medtr7g093330.1	cysteine/histidine-rich C1 domain protein LC chr7:37082348-37083768	4.95	3.16	0.31	0.03	3.46	0.0005	0.051481	Medtr7g093330	cysteine/histidine-rich C1 domain protein	chr7	37082348 - 37083768	+	Medtr7g093330.1	TC0700002189.mtr.1	Medtr7g093330.1	http://www.medicagogenome.org/feature/Medtr7g093330.1	cysteine/histidine-rich C1 domain protein LC chr7:37082348-37083768	1	0	100	1227	2214.02	Medtr7g093330.1	cysteine	Mtr.26873.1.S1_at	1	8.67271e-72	100	150	271.792	TC0700002189.mtr.1	http://www.uniprot.org/uniprot/Q8VZQ0	Q8VZQ0	RecName: Full=Probable nucleoredoxin 3; Short=AtNrx3	1	0.0263178	32.1429	51.7857	51	40.0466
TSUnmapped00002127.mtr.1		Medtr7g074090.1	http://www.medicagogenome.org/feature/Medtr7g074090.1	transmembrane protein, putative HC chr7:27669941-27668429	3.81	2.02	0.8	0.07	3.46	0.008281	0.155974					---		TSUnmapped00002127.mtr.1	Medtr7g074090.1	http://www.medicagogenome.org/feature/Medtr7g074090.1	transmembrane protein, putative HC chr7:27669941-27668429	1	0.536	82.857	32	35.55	Mt4-unmapped-2127	Unmapped Top-Strand Novel Transcript PUT-169a-Medicago_truncatula-58591	Mtr.4851.1.S1_at	1	0	100	486	877.724	TSUnmapped00002127.mtr.1	http://www.uniprot.org/uniprot/P35679	P35679	RecName: Full=60S ribosomal protein L4-A; AltName: Full=L2	1	5.18648e-46	65.4867	81.4159	113	159.844
TC0600001447.mtr.1		Medtr6g071605.1	http://www.medicagogenome.org/feature/Medtr6g071605.1	annexin D8 HC chr6:26557232-26559691	5.92	4.13	0.14	0.06	3.45	3.2e-05	0.016402	Medtr6g071605	annexin D8	chr6	26557232 - 26559691	+	Medtr6g071605.1	TC0600001447.mtr.1	Medtr6g071605.1	http://www.medicagogenome.org/feature/Medtr6g071605.1	annexin D8 HC chr6:26557232-26559691	1	0	100	948	1710.88	Medtr6g071605.1	annexin D8	Mtr.41643.1.S1_at	1	0	91.4557	948	1344.8	TC0600001447.mtr.1	http://www.uniprot.org/uniprot/Q9C9X3	Q9C9X3	RecName: Full=Annexin D5; AltName: Full=AnnAt5	1	2.97524e-122	54.5741	73.817	315	360.533
TC0400007119.mtr.1		Medtr4g129010.1	http://www.medicagogenome.org/feature/Medtr4g129010.1	tyrosine kinase family protein HC chr4:53683592-53681519	7.13	5.35	0.37	0.2	3.44	0.001834	0.084744	Medtr4g129010	tyrosine kinase family protein	chr4	53681519 - 53683592	-	Medtr4g129010.1	TC0400007119.mtr.1	Medtr4g129010.1	http://www.medicagogenome.org/feature/Medtr4g129010.1	tyrosine kinase family protein HC chr4:53683592-53681519	1	0	100	1122	2024.67	Medtr4g129010.1	tyrosine kinase family protein	Mtr.16214.1.S1_at	1	0	100	1122	2024.67	TC0400007119.mtr.1	http://www.uniprot.org/uniprot/Q9LSC2	Q9LSC2	RecName: Full=PTI1-like tyrosine-protein kinase At3g15890	1	4.85654e-107	51.5924	68.4713	306	331.257
TSUnmappedRC00001126.mtr.1		Medtr2g079060.2	http://www.medicagogenome.org/feature/Medtr2g079060.2	embryo defective 2737 protein HC chr2:33115699-33107532	3.87	2.09	1.19	0.24	3.44	0.055303	0.328236					---		TSUnmappedRC00001126.mtr.1	Medtr2g079060.2	http://www.medicagogenome.org/feature/Medtr2g079060.2	embryo defective 2737 protein HC chr2:33115699-33107532	1	2.024	100	16	30.14	Mt4-unmapped-1126-rc	Unmapped Bottom-Strand Novel Transcript PUT-169a-Medicago_truncatula-16023	Mtr.4148.1.S1_at	1	4.99493e-07	89.4737	38	51.7806	TSUnmappedRC00001126.mtr.1	http://www.uniprot.org/uniprot/	not available	not available	0
TC0200000232.mtr.1		Medtr2g011580.1	http://www.medicagogenome.org/feature/Medtr2g011580.1	equilibrative nucleoside transporter 6 HC chr2:2826208-2828224	4.77	2.99	0.57	0.14	3.43	0.015404	0.199027	Medtr2g011580	equilibrative nucleoside transporter 6	chr2	2826208 - 2828224	+	Medtr2g011580.1	TC0200000232.mtr.1	Medtr2g011580.1	http://www.medicagogenome.org/feature/Medtr2g011580.1	equilibrative nucleoside transporter 6 HC chr2:2826208-2828224	1	0	100	1155	2084.18	Medtr2g011580.1	equilibrative nucleoside transporter 6	Mtr.32717.1.S1_at	1	3.36576e-64	73.2719	434	246.544	TC0200000232.mtr.1	http://www.uniprot.org/uniprot/Q9M0Y3	Q9M0Y3	RecName: Full=Equilibrative nucleotide transporter 3; Short=AtENT3; AltName: Full=Nucleoside transporter ENT3; AltName: Full=Protein FLUOROURIDINE RESISTANT 1	1	0	67.6768	82.3232	394	567
TC0400005204.mtr.1		Medtr4g068290.1	http://www.medicagogenome.org/feature/Medtr4g068290.1	CSL zinc finger protein, putative HC chr4:25606828-25604877	5.95	4.18	0.08	0.02	3.43	4e-06	0.007327	Medtr4g068290	CSL zinc finger protein, putative	chr4	25604877 - 25606828	-	Medtr4g068290.1	TC0400005204.mtr.1	Medtr4g068290.1	http://www.medicagogenome.org/feature/Medtr4g068290.1	CSL zinc finger protein, putative HC chr4:25606828-25604877	1	0	100	732	1321.35	Medtr4g068290.1	CSL zinc finger protein, putative	Mtr.31502.1.S1_at	1	6.829e-161	99.6845	317	567.544	TC0400005204.mtr.1	http://www.uniprot.org/uniprot/P05890	P05890	RecName: Full=Gag polyprotein; AltName: Full=Pr55Gag; Contains: RecName: Full=Matrix protein p17; Short=MA; Contains: RecName: Full=Capsid protein p24; Short=CA; Contains: RecName: Full=Spacer peptide 1; Short=SP1; AltName: Full=p2; Contains: RecName: Full=Nucleocapsid protein p7; Short=NC; Contains: RecName: Full=Spacer peptide 2; Short=SP2; AltName: Full=p1; Contains: RecName: Full=p6-gag	1	7.00866	27.7778	48.6111	72	32.3426
TC0100003946.mtr.1		Medtr1g027570.1	http://www.medicagogenome.org/feature/Medtr1g027570.1	wall-associated receptor kinase-like protein LC chr1:9158538-9155270	4.59	2.82	0.19	0.08	3.42	0.000129	0.028949	Medtr1g027570	wall-associated receptor kinase-like protein	chr1	9155270 - 9158538	-	Medtr1g027570.1	TC0100003946.mtr.1	Medtr1g027570.1	http://www.medicagogenome.org/feature/Medtr1g027570.1	wall-associated receptor kinase-like protein LC chr1:9158538-9155270	1	0	100	2235	4031.82	Medtr1g027570.1	wall-associated receptor kinase-like protein	Mtr.41986.1.S1_at	1	0	89.0909	935	1213.15	TC0100003946.mtr.1	http://www.uniprot.org/uniprot/Q9LMP1	Q9LMP1	RecName: Full=Wall-associated receptor kinase 2; Flags: Precursor	1	0	46.0798	62.9986	704	608.216
TC0700002896.mtr.1	MtAmt1	Medtr7g115050.1	http://www.medicagogenome.org/feature/Medtr7g115050.1	ammonium transporter 1 protein HC chr7:47501145-47503452	4.81	3.04	0.42	0.1	3.41	0.00206	0.088735	Medtr7g115050	ammonium transporter 1 protein	chr7	47501145 - 47503452	+	Medtr7g115050.1	TC0700002896.mtr.1	Medtr7g115050.1	http://www.medicagogenome.org/feature/Medtr7g115050.1	ammonium transporter 1 protein HC chr7:47501145-47503452	1	0	100	1443	2603.55	Medtr7g115050.1	ammonium transporter 1 protein	Mtr.4243.1.S1_at	1	4.08115e-172	100	335	605.415	TC0700002896.mtr.1	http://www.uniprot.org/uniprot/Q84KJ6	Q84KJ6	RecName: Full=Ammonium transporter 3 member 1; Short=OsAMT3;1	1	0	56.9002	73.0361	456	533.872
TSUnmapped00002888.mtr.1		Medtr0017s0270.1	http://www.medicagogenome.org/feature/Medtr0017s0270.1	LRR receptor-like kinase, putative LC scaffold0017:181106-182218	3.81	2.05	0.11	0.12	3.4	3.9e-05	0.017148					---		TSUnmapped00002888.mtr.1	Medtr0017s0270.1	http://www.medicagogenome.org/feature/Medtr0017s0270.1	LRR receptor-like kinase, putative LC scaffold0017:181106-182218	1	0.692	87.097	31	35.55	Mt4-unmapped-2888	Unmapped Top-Strand Novel Transcript PUT-169a-Medicago_truncatula-5782	Mtr.29628.1.S1_at	1	0	100	606	1094.13	TSUnmapped00002888.mtr.1	http://www.uniprot.org/uniprot/P87236	P87236	RecName: Full=Meiotically up-regulated gene 154 protein	1	6.6428	28.3951	49.3827	69	31.187
TC0100000197.mtr.1		Medtr1g013150.1	http://www.medicagogenome.org/feature/Medtr1g013150.1	glycoside hydrolase family 18 protein HC chr1:2878531-2880391	7.36	5.6	0.33	0.22	3.39	0.001777	0.084665	Medtr1g013150	glycoside hydrolase family 18 protein	chr1	2878531 - 2880391	+	Medtr1g013150.1	TC0100000197.mtr.1	Medtr1g013150.1	http://www.medicagogenome.org/feature/Medtr1g013150.1	glycoside hydrolase family 18 protein HC chr1:2878531-2880391	1	0	100	1155	2084.18	Medtr1g013150.1	glycoside hydrolase family 18 protein	Mtr.38714.1.S1_at	1	0	99.844	1282	2304.19	TC0100000197.mtr.1	http://www.uniprot.org/uniprot/Q91XA9	Q91XA9	RecName: Full=Acidic mammalian chitinase; Short=AMCase; AltName: Full=YNL; Flags: Precursor	1	5.70129e-43	33.4294	49.8559	334	164.081
TC0100003164.mtr.1		Medtr1g111300.1	http://www.medicagogenome.org/feature/Medtr1g111300.1	hypothetical protein HC chr1:50274195-50274709	4.82	3.06	0.68	0.21	3.39	0.013362	0.188051	Medtr1g111300	hypothetical protein	chr1	50274195 - 50274709	+	Medtr1g111300.1	TC0100003164.mtr.1	Medtr1g111300.1	http://www.medicagogenome.org/feature/Medtr1g111300.1	hypothetical protein HC chr1:50274195-50274709	1	0	100	396	715.42	Medtr1g111300.1	hypothetical protein	Mtr.41558.1.S1_at	1	0.344264	79.5455	43	35.5503	TC0100003164.mtr.1	http://www.uniprot.org/uniprot/Q1LLP5	Q1LLP5	RecName: Full=sn-glycerol-3-phosphate import ATP-binding protein UgpC	1	0.237755	35.5556	53.3333	45	34.2686
TC0300006375.mtr.1		Medtr3g107800.1	http://www.medicagogenome.org/feature/Medtr3g107800.1	transporter ABC domain protein HC chr3:49739431-49733848	5.11	3.34	0.1	0.06	3.39	1.4e-05	0.011127	Medtr3g107800	transporter ABC domain protein	chr3	49733848 - 49739431	-	Medtr3g107800.1	TC0300006375.mtr.1	Medtr3g107800.1	http://www.medicagogenome.org/feature/Medtr3g107800.1	transporter ABC domain protein HC chr3:49739431-49733848	3	0	100	3837	6920.81	Medtr3g107800.1	transporter ABC domain protein	Mtr.23679.1.S1_x_at	5	0	85.2941	1859	1496.28	TC0300006375.mtr.1	http://www.uniprot.org/uniprot/Q9M1Q9	Q9M1Q9	RecName: Full=ABC transporter B family member 21; Short=ABC transporter ABCB.21; Short=AtABCB21; AltName: Full=Multidrug resistance protein 17; AltName: Full=P-glycoprotein 21	1	0	65.6225	81.1245	1240	1660.2
TC0600002067.mtr.1		Medtr6g009260.1	http://www.medicagogenome.org/feature/Medtr6g009260.1	inositol polyphosphate 5-phosphatase I HC chr6:2707070-2701629	4.38	2.62	0.33	0.06	3.39	0.001295	0.073279	Medtr6g009260	inositol polyphosphate 5-phosphatase I	chr6	2701629 - 2707070	-	Medtr6g009260.1	TC0600002067.mtr.1	Medtr6g009260.1	http://www.medicagogenome.org/feature/Medtr6g009260.1	inositol polyphosphate 5-phosphatase I HC chr6:2707070-2701629	1	0	100	1344	2425.01	Medtr6g009260.1	inositol polyphosphate 5-phosphatase I	Mtr.17352.1.S1_at	1	0	100	1344	2425.01	TC0600002067.mtr.1	http://www.uniprot.org/uniprot/Q0WT19	Q0WT19	RecName: Full=Type I inositol polyphosphate 5-phosphatase 8; Short=At5PTase8	1	1.03658e-107	46.6495	62.3711	375	335.495
TSUnmappedRC00003835.mtr.1		Medtr7g091280.1	http://www.medicagogenome.org/feature/Medtr7g091280.1	glycosyltransferase family 61 protein HC chr7:36035622-36038398	4.25	2.49	0.54	0.24	3.39	0.009013	0.161879					---		TSUnmappedRC00003835.mtr.1	Medtr7g091280.1	http://www.medicagogenome.org/feature/Medtr7g091280.1	glycosyltransferase family 61 protein HC chr7:36035622-36038398	1	0.124	92	25	37.354	Mt4-unmapped-3835-rc	Unmapped Bottom-Strand Novel Transcript PUT-169a-Medicago_truncatula-48420	Mtr.1480.1.S1_at	1	0	100	378	682.96	TSUnmappedRC00003835.mtr.1	http://www.uniprot.org/uniprot/Q8C0C4	Q8C0C4	RecName: Full=Serine-rich coiled-coil domain-containing protein 1; AltName: Full=Coiled-coil serine-rich protein 1	1	5.14435	34.2105	57.8947	38	30.4166
TC0300003555.mtr.1		Medtr3g014350.1	http://www.medicagogenome.org/feature/Medtr3g014350.1	SRF-type transcription factor (DNA-binding and dimerization domain) protein LC chr3:4076999-4076796	4.07	2.31	0.1	0.22	3.38	0.000176	0.034206	Medtr3g014350	SRF-type transcription factor (DNA-binding and dimerization domain) protein	chr3	4076796 - 4076999	-	Medtr3g014350.1	TC0300003555.mtr.1	Medtr3g014350.1	http://www.medicagogenome.org/feature/Medtr3g014350.1	SRF-type transcription factor (DNA-binding and dimerization domain) protein LC chr3:4076999-4076796	1	2.674e-74	100	153	277.202	Medtr3g014350.1	SRF-type transcription factor (DNA-binding and dimerization domain) protein	Mtr.38212.1.S1_at	1	1.66281e-12	76.5306	96	71.6177	TC0300003555.mtr.1	http://www.uniprot.org/uniprot/P29384	P29384	RecName: Full=Developmental protein SEPALLATA 2; AltName: Full=Agamous-like MADS-box protein AGL4	1	8.37635e-06	63.8889	72.2222	36	44.2838
TC0500001357.mtr.1		Medtr5g044220.1	http://www.medicagogenome.org/feature/Medtr5g044220.1	triose phosphate/phosphate translocator HC chr5:19437916-19441546	6.28	4.53	0.47	0.15	3.37	0.004291	0.121863	Medtr5g044220	triose phosphate/phosphate translocator	chr5	19437916 - 19441546	+	Medtr5g044220.1	TC0500001357.mtr.1	Medtr5g044220.1	http://www.medicagogenome.org/feature/Medtr5g044220.1	triose phosphate/phosphate translocator HC chr5:19437916-19441546	1	0	100	1230	2219.43	Medtr5g044220.1	triose phosphate	Mtr.25178.1.S1_at	1	0	100	1203	2170.74	TC0500001357.mtr.1	http://www.uniprot.org/uniprot/P11869	P11869	RecName: Full=Triose phosphate/phosphate translocator, chloroplastic; Short=cTPT; AltName: Full=E29; AltName: Full=p36; Flags: Precursor	1	0	78.209	88.0597	335	548.51
TC0400004330.mtr.1		Medtr4g027800.1	http://www.medicagogenome.org/feature/Medtr4g027800.1	Lipid transfer protein HC chr4:9812808-9811604	5.08	3.33	0.98	0.1	3.36	0.102053	0.418003	Medtr4g027800	Lipid transfer protein	chr4	9811604 - 9812808	-	Medtr4g027800.1	TC0400004330.mtr.1	Medtr4g027800.1	http://www.medicagogenome.org/feature/Medtr4g027800.1	Lipid transfer protein HC chr4:9812808-9811604	1	0	100	351	634.269	Medtr4g027800.1	Lipid transfer protein	Mtr.12256.1.S1_at	1	0	98.1982	665	1141.02	TC0400004330.mtr.1	http://www.uniprot.org/uniprot/O23758	O23758	RecName: Full=Non-specific lipid-transfer protein; Short=LTP; Flags: Precursor	1	5.79447e-53	73.0435	86.087	115	174.096
TC0100006668.mtr.1		Medtr1g116000.1	http://www.medicagogenome.org/feature/Medtr1g116000.1	transmembrane protein, putative HC chr1:52420234-52419232	6.4	4.65	0.44	0.15	3.35	0.002741	0.099879	Medtr1g116000	transmembrane protein, putative	chr1	52419232 - 52420234	-	Medtr1g116000.1	TC0100006668.mtr.1	Medtr1g116000.1	http://www.medicagogenome.org/feature/Medtr1g116000.1	transmembrane protein, putative HC chr1:52420234-52419232	1	0	100	870	1570.22	Medtr1g116000.1	transmembrane protein, putative	Mtr.19649.1.S1_at	1	0	100	666	1202.33	TC0100006668.mtr.1	http://www.uniprot.org/uniprot/Q8K0Z9	Q8K0Z9	RecName: Full=Probable G-protein coupled receptor 153; AltName: Full=G-protein coupled receptor PGR1	1	2.58726	25.1497	46.7066	153	33.4982
TC0200001082.mtr.1		Medtr2g437880.1	http://www.medicagogenome.org/feature/Medtr2g437880.1	cytochrome P450 family 81 protein HC chr2:14956039-14961072	7.63	5.89	0.07	0.07	3.35	8e-06	0.009314	Medtr2g437880	cytochrome P450 family 81 protein	chr2	14956039 - 14961072	+	Medtr2g437880.1	TC0200001082.mtr.1	Medtr2g437880.1	http://www.medicagogenome.org/feature/Medtr2g437880.1	cytochrome P450 family 81 protein HC chr2:14956039-14961072	1	0	100	1512	2727.98	Medtr2g437880.1	cytochrome P450 family 81 protein	Mtr.12632.1.S1_at	1	0	99.8981	1962	3530.48	TC0200001082.mtr.1	http://www.uniprot.org/uniprot/Q6WNQ9	Q6WNQ9	RecName: Full=Isoflavone 3'-hydroxylase; AltName: Full=Cytochrome P450 81E9	1	0	99.4012	99.8004	501	1028.85
TC0800000279.mtr.1		Medtr8g012810.1	http://www.medicagogenome.org/feature/Medtr8g012810.1	Defensin-like protein HC chr8:3822111-3823110	3.98	2.24	0.59	0.25	3.34	0.006409	0.140657	Medtr8g012810	Defensin related	chr8	3822111 - 3823110	+	Medtr8g012810.1	TC0800000279.mtr.1	Medtr8g012810.1	http://www.medicagogenome.org/feature/Medtr8g012810.1	Defensin-like protein HC chr8:3822111-3823110	1	8.507e-128	100	252	455.735	Medtr8g012810.1	Defensin related	Mtr.35663.1.S1_at	1	5.28731e-66	82.4	244	250.151	TC0800000279.mtr.1	http://www.uniprot.org/uniprot/P69241	P69241	RecName: Full=Defensin-like protein 1; AltName: Full=Cysteine-rich antifungal protein 1; Short=AFP1; Flags: Precursor	1	5.70512e-09	40.4762	53.5714	78	52.373
TSUnmappedRC00002806.mtr.1		Medtr1g107215.1	http://www.medicagogenome.org/feature/Medtr1g107215.1	plant basic secretory protein (BSP) family protein HC chr1:48522858-48523958	6.02	4.28	1.21	1.38	3.34	0.815683	0.932981					---		TSUnmappedRC00002806.mtr.1	Medtr1g107215.1	http://www.medicagogenome.org/feature/Medtr1g107215.1	plant basic secretory protein (BSP) family protein HC chr1:48522858-48523958	1	2.668	95	20	31.944	Mt4-unmapped-2806-rc	Unmapped Bottom-Strand Novel Transcript PUT-169a-Medicago_truncatula-6434	Mtr.37688.1.S1_at	1	2.15094	95	20	31.9436	TSUnmappedRC00002806.mtr.1	http://www.uniprot.org/uniprot/	not available	not available	0
TC0300001142.mtr.1		Medtr3g057980.1	http://www.medicagogenome.org/feature/Medtr3g057980.1	cytochrome P450 family 71 protein HC chr3:22939282-22941877	5.91	4.18	0.47	0.31	3.32	0.008464	0.157453	Medtr3g057980	cytochrome P450 family 71 protein	chr3	22939282 - 22941877	+	Medtr3g057980.1	TC0300001142.mtr.1	Medtr3g057980.1	http://www.medicagogenome.org/feature/Medtr3g057980.1	cytochrome P450 family 71 protein HC chr3:22939282-22941877	1	0	100	1497	2700.93	Medtr3g057980.1	cytochrome P450 family 71 protein	Mtr.23217.1.S1_at	1	0	100	1497	2700.93	TC0300001142.mtr.1	http://www.uniprot.org/uniprot/O81971	O81971	RecName: Full=Cytochrome P450 71D9; AltName: Full=Cytochrome P450 CP3	1	0	71.3427	82.1643	495	702.59
TC0800002738.mtr.1		Medtr8g103440.1	http://www.medicagogenome.org/feature/Medtr8g103440.1	pleiotropic drug resistance subfamily protein HC chr8:43526020-43526809	5.79	4.06	0.3	0.15	3.32	0.001027	0.067248	Medtr8g103440	pleiotropic drug resistance subfamily protein	chr8	43526020 - 43526809	+	Medtr8g103440.1	TC0800002738.mtr.1	Medtr8g103440.1	http://www.medicagogenome.org/feature/Medtr8g103440.1	pleiotropic drug resistance subfamily protein HC chr8:43526020-43526809	1	0	100	378	682.96	Medtr8g103440.1	pleiotropic drug resistance subfamily protein	Mtr.18810.1.S1_at	2	3.28541e-20	82.1429	167	98.6682	TC0800002738.mtr.1	http://www.uniprot.org/uniprot/Q7PC87	Q7PC87	RecName: Full=ABC transporter G family member 34; Short=ABC transporter ABCG.34; Short=AtABCG34; AltName: Full=Pleiotropic drug resistance protein 6	1	2.28531e-44	55.0898	62.2754	167	160.229
TC0700001216.mtr.1		Medtr7g063320.1	http://www.medicagogenome.org/feature/Medtr7g063320.1	NAD(P)-binding rossmann-fold protein HC chr7:23056227-23060595	4.8	3.08	0.07	0.27	3.31	0.000407	0.047761	Medtr7g063320	NAD(P)-binding rossmann-fold protein	chr7	23056227 - 23060595	+	Medtr7g063320.1	TC0700001216.mtr.1	Medtr7g063320.1	http://www.medicagogenome.org/feature/Medtr7g063320.1	NAD(P)-binding rossmann-fold protein HC chr7:23056227-23060595	1	0	100	798	1440.37	Medtr7g063320.1	NAD(P)-binding rossmann-fold protein	Mtr.35757.1.S1_at	1	0	99.6124	516	919.201	TC0700001216.mtr.1	http://www.uniprot.org/uniprot/Q9LHT0	Q9LHT0	RecName: Full=Tropinone reductase homolog At5g06060	1	1.6375e-106	57.1429	74.5174	255	320.857
[truncated: 65,238 more rows]
